# Supplementary material for: Natural Variation in Elicitation of Defense-Signaling Associates to Field Resistance Against the Spot Blotch Disease in Bread Wheat (Triticum aestivum L.)
Source: Front Plant Sci. 2018 May 16;9:636. doi: 10.3389/fpls.2018.00636 (PMC5964214; doi:10.3389/fpls.2018.00636)
Supplement: Supplementary file 1 [file Table_1.XLSX]

## Sheet:  Table S1A
Supplementary Table 1: Large-scale field screening of 968 wheat genotypes at five geographical locations to identify the novel source of resistance against spot blotch infection
Supplementary Table 1A: The data represents first year (2012-13) field screening of 484 wheat genotypes upon spot blotch infection at five geographical locations (Banaras Hindu University (BHU), Rajendra Agriculture University (RAU), Uttar Banga Krishi Viswavidyalaya (UBKV)], Bangladesh (BARI) and Nepal (NARC , Bhairahawa). The plants were grown in alpha-lattice design with two replicates, where …
		AUDPC								Days to Heading							Plot yield							Thousand kernel Weight (g)
Pedigree	Entry	Rep	BHU	BARI	UBKV	RAU	NWPR	AVG	SE	BHU	BARI	UBKV	RAU	NWPR	AVG	SE	BHU	BARI	UBKV	RAU	NWPR	AVG	SE	BHU	BARI	UBKV	RAU	NWPR	AVG	SE
3VASKAR/G303.1M.1.3.2.2.2//KAUZ/3/SKAUZ/4/KAUZ	179	1	298.765	257.5	364.198	933.33	998.148	528.607	103.001	85	71	77	67	94	80.1	3.04211	121	155	144.4	476	130	193.549	37.4527	24	16.5517	36.05	34.7	25	27.6892	2.16856
3VASKAR/G303.1M.1.3.2.2.2//KAUZ/3/SKAUZ/4/KAUZ	179	2	365.432	262.5	172.84	700.02	933.333			82	71	86	74	94			110	162.09	217	320	100			24.8	23.4307	38.36	30	24
A 068	449	1	554.938	700	469.136	766.68	1037.04	692.347	67.954	87	67	94	74	86	81.7	3.44496	95	144.83	192.2	532	100	176.066	48.1716	32.4	27.4306	40.53	28	39	38.51	3.17679
A 068	449	2	532.716	700	362.963	866.67	933.333			86	67	95	71	90			86	101.23	59.4	360	90			33.6	60.6498	48.99	35.5	39
A 115	450	1	426.543	257.5	376.543	499.98	795.062	448.163	68.5286	82	68	92	83	88	81.8	2.94694	94	96.77	303.2	312	50	166.748	39.8035	35.2	26.9909	36.04	29.1	39	34.3188	1.58156
A 115	450	2	416.049	357.5	90.7407	466.65	795.062			82	69	94	72	88			117	122.81	113.7	408	50			38	26.6769	39.78	38.4	34
AC8528//PBW343/TONI/3/PBW343*2/KUKUNA	303	1	185.556	232.5	358.025	933.33	795.062	479.282	105.398	82	73	95	72	92	83.4	2.93712	190	146.99	307.4	444	60	207.138	38.8463	34.4	30.5195	41.77	37.6	39	35.4496	1.78558
AC8528//PBW343/TONI/3/PBW343*2/KUKUNA	303	2	225.926	155	207.407	766.68	933.333			86	71	92	79	92			148	145.39	245.6	324	60			34.8	28.9367	45.57	27.9	34
ACHTAR*3//KANZ/KS85-8-5/4/MILAN/KAUZ//PRINIA/3/BAV92/5/MILAN/KAUZ//PRINIA/3/BAV92	474	1	421.605	302.5	388.889	866.67	933.333	524.076	90.4241	80	67	72	72	84	75.4	1.96751	150	142.61	181.6	464	100	206.46	46.2481	32.8	26.3205	64.84	39.4	39	37.2904	3.80986
ACHTAR*3//KANZ/KS85-8-5/4/MILAN/KAUZ//PRINIA/3/BAV92/5/MILAN/KAUZ//PRINIA/3/BAV92	474	2	500.864	280	146.914	466.65	933.333			78	67	77	73	84			133	204.39	159	480	50			30	23.284	48.76	34.5	34
ALTAR 84/AE.SQ//2*OPATA/3/PIFED	248	1	436.049	277.5	364.198	966.66	795.062	527.664	101.219	82	68	83	77	86	79	2.14994	90	172.09	214.9	316	140	185.619	39.3563	30	23.3929	54.54	21.5	29	32.4645	3.37557
ALTAR 84/AE.SQ//2*OPATA/3/PIFED	248	2	346.049	130	194.444	833.34	933.333			83	69	83	73	86			90	228.9	98.3	456	50			28.2	23.5317	47.18	33.3	34
ALTAR 84/AE.SQUARROSA (219)//OPATA/3/WBLL1/FRET2//PASTOR	291	1	358.642	42.5	339.506	499.98	795.062	384.187	78.8715	82	71	86	77	88	80.9	2.0025	136	236.07	186.3	520	100	227.953	49.6264	34	41.7009	33.72	34.7	49	40.7238	2.06384
ALTAR 84/AE.SQUARROSA (219)//OPATA/3/WBLL1/FRET2//PASTOR	291	2	332.84	42.5	207.407	566.64	656.79			81	72	83	79	90			134	226.46	136.7	504	100			34	40.327	48.99	41.8	49
ALTAR 84/AE.SQUARROSA (221)//3*BORL95/3/URES/JUN//KAUZ/4/WBLL1	112	1	371.481	232.5	339.506	1000.02	933.333	584.064	100.323	82	71	86	71	90	80.3	2.56926	110	197.63	187.4	436	130	200.125	34.7661	27.6	24.6517	43.28	28	34	31.077	2.37698
ALTAR 84/AE.SQUARROSA (221)//3*BORL95/3/URES/JUN//KAUZ/4/WBLL1	112	2	511.852	355	263.58	900.03	933.333			86	69	86	74	88			105	187.82	203.4	344	100			25.2	26.5278	45.61	26.9	29
ALTAR 84/AE.SQUARROSA (221)//PASTOR/3/PASTOR	225	1	396.296	400	518.519	833.34	933.333	533.579	87.5728	82	70	86	75	92	82.2	2.82764	118	156.12	79.5	400	100	184.856	34.8597	32	27.5888	52	30.5	34	34.2529	2.31687
ALTAR 84/AE.SQUARROSA (221)//PASTOR/3/PASTOR	225	2	398.519	120	302.469	499.98	933.333			86	71	91	75	94			116	280.94	178	320	100			34.4	29.2798	41.26	32.5	29
ALTAR 84/AEGILOPS SQUARROSA (TAUS)//OPATA	153	1	200	65	438.272	866.67	656.79	377.324	88.1706	82	71	86	75	94	82.7	2.5865	107	163.15	465.9	376	80	204.306	42.9361	28	26.8278	47.09	25.5	39	33.2652	2.34441
ALTAR 84/AEGILOPS SQUARROSA (TAUS)//OPATA	153	2	226.049	55	146.914	600.03	518.519			86	73	90	78	92			139	175.61	174.4	312	50			26.6	28.0838	39.35	33.2	39
ALTAR 84/AEGILOPS SQUARROSA (TAUS)//OPATA/3/ATTILA	257	1	495.062	257.5	407.407	866.67	795.062	571.507	77.9867	82	68	78	77	85	78.5	1.98466	120	190.85	164.7	216	140	199.645	26.2453	31.2	24.8889	50.42	28.9	39	34.7718	2.49039
ALTAR 84/AEGILOPS SQUARROSA (TAUS)//OPATA/3/ATTILA	257	2	716.914	345	298.148	599.97	933.333			82	68	83	77	85			120	224.1	212.8	408	200			33.6	29.3095	45.1	31.3	34
ARIVECHI M 92	133	1	320.988	232.5	376.543	700.02	795.062	530.837	84.9765	87	74	86	77	91	84.3	2.75701	104	112.02	159	392	130	154.979	30.9272	25.6	18.7321	34.42	27.5	29	27.523	1.97359
ARIVECHI M 92	133	2	477.531	312.5	298.148	1000.02	795.062			84	74	99	77	94			111	99.27	144.5	248	50			27.6	17.4074	35.87	25.1	34
ARMENT//2*SOOTY_9/RASCON_37/4/CNDO/PRIMADUR//HAI-OU_17/3/SNITAN	377	1	474.691	257.5	271.605	600.03	518.519	458.859	69.6377	87	70	89	75	97	83.7	3.06612	130	146.01	189.8	604	100	180.369	51.1785	33.6	23.4796	41.13	29	34	34.2187	2.95191
ARMENT//2*SOOTY_9/RASCON_37/4/CNDO/PRIMADUR//HAI-OU_17/3/SNITAN	377	2	481.605	155	267.901	766.68	795.062			86	71	92	77	93			95	122.78	114.1	272	30			32.8	27.2678	55.61	26.3	39
ASTREB/OAX93.10.1//SOKOLL	335	1	192.84	127.5	228.395	866.67	656.79	362.155	83.5283	82	71	105	75	90	82.5	3.22232	140	233.35	104.6	284	130	194.066	28.97	32	33.0536	37.89	25.3	44	35.56	2.04998
ASTREB/OAX93.10.1//SOKOLL	335	2	229.444	65	203.086	533.31	518.519			82	71	83	78	88			122	255.11	195.6	376	100			31.2	35.3867	46.77	31	39
ASTREB/OAX93.10.1//SOKOLL	336	1	313.333	55	376.543	533.31	663.333	403.812	77.0394	82	70	81	78	88	80.2	2.07525	156	243.2	225.7	492	100	235.499	38.9969	34.6	38.3578	28.9	34.3	39	36.8966	1.93264
ASTREB/OAX93.10.1//SOKOLL	336	2	376.543	152.5	164.198	600.03	803.333			86	71	83	75	88			137	251.39	263.7	376	110			35.2	32.6183	51.89	35.1	39
ATTILA	466	1	517.284	280	469.136	966.66	933.333	556.502	93.7156	87	72	81	77	92	82.4	2.47296	114	192.19	264	264	100	189.898	32.8748	29.6	24.7312	51.05	30.7	39	34.6202	2.38513
ATTILA	466	2	363.333	205	263.58	633.36	933.333			86	72	89	76	92			101	151.69	202.1	420	90			27.6	32.0408	37.68	34.8	39
ATTILA*2/4/CAR//KAL/BB/3/NAC	215	1	410.123	205	425.926	800.01	933.333	510.565	83.727	82	69	82	79	88	79.6	2.17664	102	207.74	187.1	736	50	236.116	68.7061	23.2	23.5144	35.29	28	29	30.3409	2.09763
ATTILA*2/4/CAR//KAL/BB/3/NAC	215	2	424.691	180	298.148	633.36	795.062			81	68	83	76	88			110	191.92	174.4	512	90			26	26.6851	45.02	32.7	34
ATTILA*2/9/KT/BAGE//FN/U/3/BZA/4/TRM/5/ALDAN/6/SERI/7/VEE#10/8/OPATA	204	1	432.593	252.5	456.79	733.35	1037.04	553.684	95.6399	78	69	82	76	86	78.3	2.04966	128	215.04	319.7	428	110	219.222	37.2884	26	23.5733	41.26	31.3	39	31.9236	2.19687
ATTILA*2/9/KT/BAGE//FN/U/3/BZA/4/TRM/5/ALDAN/6/SERI/7/VEE#10/8/OPATA	204	2	329.753	230	298.148	833.34	933.333			81	68	83	74	86			119	192.98	199.5	380	100			23.6	29.4726	42.13	33.9	29
ATTILA*2/9/KT/BAGE//FN/U/3/BZA/4/TRM/5/ALDAN/6/SERI/7/VEE#10/8/OPATA*2/10/PFAU/BOW//VEE#9/3/DUCULA	308	1	475.679	102.5	395.062	633.36	795.062	463.102	75.0913	84	73	95	70	94	84.5	3.50317	100	137.44	157.4	368	70	167.191	33.9551	26.2	25.6576	35	32.3	39	32.1664	1.49444
ATTILA*2/9/KT/BAGE//FN/U/3/BZA/4/TRM/5/ALDAN/6/SERI/7/VEE#10/8/OPATA*2/10/PFAU/BOW//VEE#9/3/DUCULA	308	2	453.086	180	267.901	533.31	795.062			81	74	102	78	94			111	153.87	180.2	344	50			28.8	28.9366	38.67	33.1	34
ATTILA*2/HUITES//FINSI/3/ATTILA*2/PBW65	309	1	475.185	202.5	259.259	966.66	795.062	467.968	99.3385	87	70	94	75	90	83.2	2.83157	100	186.08	396.2	352	100	202.831	35.6849	24.4	26.7769	41.61	29.9	34	30.7194	2.05601
ATTILA*2/HUITES//FINSI/3/ATTILA*2/PBW65	309	2	319.506	30	203.086	633.36	795.062			84	72	92	77	91			113	216.63	252.4	252	60			23.2	25.4569	40.55	33.3	28
ATTILA*2/PASTOR	219	1	419.136	412.5	475.309	466.65	795.062	535.062	72.0876	87	69	94	79	90	82	2.78089	144	213.05	295.6	400	120	209.885	28.9146	33.2	21.9534	32.46	33	34	32.6258	1.96205
ATTILA*2/PASTOR	219	2	414.815	337.5	298.148	733.35	998.148			86	68	83	76	88			125	196.7	212.5	272	120			32.6	27.685	46.76	30.6	34
ATTILA*2/PBW65	205	1	505.185	152.5	370.37	866.67	656.79	485.192	88.2557	82	73	77	77	95	81.4	2.47296	120	180.96	103.5	300	60	213.197	42.5767	28	22.7913	52.98	34.6	34	32.9722	2.85158
ATTILA*2/PBW65	205	2	373.457	130	263.58	600.03	933.333			82	71	91	78	88			134	226.21	407.3	460	140			27.6	23.0709	41.28	31.4	34
ATTILA*2/PBW65	339	1	227.253	312.5	518.519	966.66	933.333	488.607	103.361	87	71	95	72	93	84.2	3.08329	132	213.01	263.3	332	80	205.611	31.8596	31.2	21.8333	42.52	26.8	34	32.9617	2.3761
ATTILA*2/PBW65	339	2	201.972	90	207.407	633.36	795.062			87	71	92	81	93			149	245	285.8	316	40			30	28.6835	47.88	32.7	34
ATTILA*2/PBW65*2/5/REH/HARE//2*BCN/3/CROC_1/AE.SQUARROSA (213)//PGO/4/HUITES	340	1	423.086	152.5	234.568	800.01	795.062	503.3	101.12	82	71	92	78	90	82.6	2.76566	150	242.7	289.2	168	140	191.211	26.9218	32.4	25.4084	46	31.9	31	33.421	2.08887
ATTILA*2/PBW65*2/5/REH/HARE//2*BCN/3/CROC_1/AE.SQUARROSA (213)//PGO/4/HUITES	340	2	411.358	180	203.086	900	933.333			82	71	92	75	93			151	188.01	163.2	360	60			30.4	25.9818	43.22	33.9	34
ATTILA*2/PBW65//BACEU #1	313	1	483.333	105	518.519	833.34	1037.04	585.995	100.318	82	69	79	74	88	78.8	2.22511	163	140.32	186.4	408	50	190.685	35.5881	36	33.1098	44.14	26.2	39	36.2676	1.83709
ATTILA*2/PBW65//BACEU #1	313	2	520	230	332.716	866.67	933.333			82	69	83	74	88			135	139.03	193.1	372	120			34	33.9659	41.26	31	44
ATTILA*2/STAR/4/SNI/TRAP#1/3/KAUZ*2/TRAP//KAUZ	445	1	569.753	525	376.543	766.68	795.062	616.381	75.8063	78	66	86	78	90	78.9	2.5186	110	201.73	169.7	312	100	187.519	24.1253	31.2	26.7532	52.94	28	34	35.0622	3.06451
ATTILA*2/STAR/4/SNI/TRAP#1/3/KAUZ*2/TRAP//KAUZ	445	2	438.395	432.5	328.395	933.33	998.148			82	67	83	74	85			120	221.46	178.3	312	150			30	27.659	51.37	29.7	39
ATTILA//ALTAR 84/AOS/3/ATTILA	38	1	444.691	457.5	407.407	600.03	795.062	521.639	74.125	82	70	90	77	90	81.9	2.58392	101	227.56	171.8	484	150	216.701	38.8428	25.2	24.2577	49.23	31.1	34	31.8537	2.60754
ATTILA//ALTAR 84/AOS/3/ATTILA	38	2	322.099	457.5	103.704	833.34	795.062			85	71	87	75	92			93	234.75	316.9	288	100			24.8	24.2693	41.28	30.4	34
ATTILA//PGO/SERI/3/PASTOR	341	1	431.975	202.5	401.235	833.34	933.333	539.662	88.2376	82	71	86	74	88	80.7	2.2561	143	235.03	104.6	436	140	184.89	33.8581	29.2	29.2079	56.62	32.1	39	35.0182	2.86418
ATTILA//PGO/SERI/3/PASTOR	341	2	435.185	232.5	298.148	833.34	795.062			86	71	86	75	88			96	199.87	164.4	260	70			27.6	29.8638	40.09	27.5	39
ATTILA/3*BCN*2//BAV92	109	1	447.284	152.5	407.407	566.7	933.333	471.933	98.9629	87	71	87	78	90	81.6	2.39537	117	194.88	304.1	436	70	206.617	39.4529	24	22.3333	46.12	30.7	34	31.9634	2.80001
ATTILA/3*BCN*2//BAV92	109	2	344.815	102.5	194.444	533.31	1037.04			85	70	83	75	90			143	172.89	256.3	332	40			26.8	24.4211	47.76	29.5	34
ATTILA/3*BCN//BAV92/3/TILHI	99	1	560.123	42.5	234.568	499.98	933.333	427.573	96.5071	82	72	92	76	90	82.9	2.66437	140	260.07	235	408	90	228.331	37.6411	30.8	32.4308	58.55	39.7	44	39.7442	2.81623
ATTILA/3*BCN//BAV92/3/TILHI	99	2	521.235	55	133.951	499.98	795.062			86	71	93	77	90			120	199.24	247	444	140			30.4	36.8915	49.67	36	39
ATTILA/3*BCN//BAV92/3/TILHI/4/SHA7/VEE#5//ARIV92	301	1	395.432	65	185.185	800.01	795.062	427.78	93.3437	82	71	97	79	92	83.6	3.37705	120	215.94	273	220	120	202.072	39.2728	30.2	35.2097	44.22	27.8	44	36.4289	1.7998
ATTILA/3*BCN//BAV92/3/TILHI/4/SHA7/VEE#5//ARIV92	301	2	428.148	77.5	203.086	533.31	795.062			84	64	94	80	93			130	200.38	173.4	508	60			31.2	35.3796	41.28	36	39
ATTILA/PASTOR	368	1	366.049	307.5	191.358	866.67	933.333	495.512	91.428	87	71	94	79	86	83.8	2.78408	115	191.45	291.6	388	110	185.881	33.7986	28.4	26.6667	35.19	33	34	32.1657	1.45729
ATTILA/PASTOR	368	2	434.568	155	272.222	633.36	795.062			87	71	94	77	92			122	163.26	141.5	296	40			29.2	25.8307	40.87	34.5	34
AZ//KAL/BB/3/PGO	21	1	474.938	332.5	469.136	499.98	1037.04	586.603	86.1876	82	71	77	78	84	78.9	1.74133	110	167.82	173.1	420	140	205.422	33.405	27	20.1695	36.49	30	34	28.0186	1.66503
AZ//KAL/BB/3/PGO	21	2	471.728	387.5	328.395	866.67	998.148			85	70	77	79	86			109	197.2	237.1	360	140			28	22.5767	30.95	22	29
BABAX.1B.1B*3/PRL	200	1	538.889	450	438.272	933.36	998.148	615.413	88.1601	82	68	86	77	86	79.6	2.29105	123	187.46	224.7	348	100	201	36.6054	28.4	22.5571	39.52	25.5	34	32.3265	2.18274
BABAX.1B.1B*3/PRL	200	2	654.691	305	237.654	599.97	998.148			82	68	86	75	86			90	209.54	183.3	444	100			28.4	29.358	45.63	35.9	34
BABAX/KS93U76//BABAX	206	1	407.531	525	364.198	1033.35	656.79	541.903	84.6693	82	70	86	74	90	80.9	2.70165	120	151.19	321.1	448	160	211.503	45.0058	38.4	17.8125	37.78	27.5	39	32.565	2.12917
BABAX/KS93U76//BABAX	206	2	358.025	307.5	233.333	599.97	933.333			82	68	86	77	94			94	224.84	123.9	432	40			37.6	28.8776	34.68	35	29
BABAX/LR42//BABAX/3/ER2000	342	1	209.105	227.5	376.543	800.01	998.148	496.264	110.091	82	68	81	77	84	78.7	1.88591	145	221.74	268.5	456	100	224.278	40.5984	30.8	27.0549	44.59	28.7	39	33.6277	1.80075
BABAX/LR42//BABAX/3/ER2000	342	2	199.753	177.5	207.407	833.34	933.333			82	70	83	75	85			138	169.84	207.7	436	100			32	29.3719	35.76	30	39
BABAX/LR42//BABAX/3/VORB	343	1	601.975	80	432.099	499.98	1071.6	529.977	99.7366	87	70	93	75	90	83.4	2.82135	140	212.16	282.8	436	100	248.311	50.1893	35.6	37.7136	39.79	35.6	39	37.0264	0.660415
BABAX/LR42//BABAX/3/VORB	343	2	635.957	180	203.086	800.01	795.062			85	72	94	78	90			106	207.65	248.5	600	150			34.4	34.79	35.27	39.1	39
BACANORA T 88	22	1	237.475	277.5	364.198	700.02	933.333	459.17	93.3743	82	68	85	77	90	83.1	3.91706	140	210.9	242.5	400	110	212.679	43.5134	28	22.8864	42.47	36.1	29	30.8357	2.233
BACANORA T 88	22	2	257.531	155	233.333	499.98	933.333			82	69	111	77	90			136	249.09	54.3	484	100			26.6	22.4307	40.47	26.4	34
BACANORA T 88	344	1	624.444	127.5	339.506	800.01	1071.6	567.455	106.372	82	70	88	75	92	80.2	2.70308	100	197.65	174	392	50	185.136	42.0087	24.4	22.4204	51.57	35	29	30.1479	2.79431
BACANORA T 88	344	2	443.827	230	237.654	866.67	933.333			78	70	86	71	90			111	139.61	183.1	444	60			24	23.5789	35.81	26.7	29
BARBET1	195	1	438.272	177.5	358.025	533.31	933.333	525.406	86.7348	86	69	92	74	88	82.1	2.83412	120	163.19	188.7	432	100	181.521	32.7301	27.2	26.4731	48.84	34.1	39	33.8934	2.64537
BARBET1	195	2	567.531	282.5	263.58	766.68	933.333			82	71	92	76	91			129	198.12	172.2	252	60			27.2	24.6612	43.76	28.7	39
BAU/OPATA	138	1	615.802	512.5	339.506	600.03	998.148	597.006	81.9274	87	70	88	78	90	82.2	2.55082	123	190.93	249.3	496	60	214.052	45.5169	28	24.7518	33.41	31	34	30.3285	0.965159
BAU/OPATA	138	2	490.494	350	263.58	866.67	933.333			86	71	90	74	88			130	179.49	257.8	404	50			27.2	30.5532	29.67	30.7	34
BAV92/3/OASIS/SKAUZ//4*BCN/4/PASTOR	102	1	657.284	725	469.136	833.34	1037.04	745.052	68.7633	87	72	92	72	90	82.5	2.71723	73	38.04	126.3	436	100	120.204	37.7193	20.4	14.1566	31.08	30	29	22.2669	2.25579
BAV92/3/OASIS/SKAUZ//4*BCN/4/PASTOR	102	2	707.407	725	362.963	1000.02	933.333			86	71	86	77	92			62	37.8	120.9	168	40			18	10.7219	27.71	17.6	24
BAVIACORA M 92	345	1	417.284	357.5	364.198	833.34	795.062	528.773	75.1905	87	71	92	72	92	83.2	2.96947	125	141.58	134.6	580	70	193.392	52.4727	26	22.677	41.33	30.2	39	30.5918	2.10745
BAVIACORA M 92	345	2	391.975	300	328.395	566.64	933.333			86	71	92	77	92			100	149.54	187.2	396	50			24.4	22.5612	34.45	31.3	34
BB//TOB/CNO67/3/HUAC/4/TI-R/3/BB/PL//SX	123	1	622.716	387.5	364.198	499.98	795.062	516.535	75.3569	82	70	83	76	85	79.1	1.84059	80	129.06	236.9	492	110	218.37	42.6637	26	25.3239	39.66	37.3	34	33.9933	2.30657
BB//TOB/CNO67/3/HUAC/4/TI-R/3/BB/PL//SX	123	2	510.617	155	263.58	633.36	933.333			85	71	81	74	84			109	192.44	312.3	372	150			28	31.9693	48.68	30	39
BCN/RIALTO	346	1	484.074	65	283.951	499.98	656.79	376.159	66.2729	87	78	83	78	100	87.7	3.08419	67	98.45	268.5	440	100	149.118	37.9115	16.4	15.4502	39.18	30.9	34	24.543	2.97645
BCN/RIALTO	346	2	469.63	77.5	172.84	533.31	518.519			87	78	105	84	97			67	112.83	123.4	164	50			16.4	15.8202	35.38	17.9	24
BCN/WBLL1	347	1	485.926	425	469.136	800.01	933.333	609.521	78.491	82	70	95	74	92	83.1	3.22301	123	172.15	207	392	80	189.323	30.7633	27.6	26.4602	48.01	29.6	34	32.6653	2.3348
BCN/WBLL1	347	2	659.877	325	263.58	800.01	933.333			86	71	95	74	92			124	173.88	213.2	308	100			28.8	23.2933	41.29	33.6	34
BECARD	287	1	760.123	550	518.519	766.68	933.333	653.408	79.3091	82	71	79	80	91	81	2.32857	121	168.67	255.3	336	60	181.419	27.733	29.6	20.6747	34.42	31.2	34	30.7394	1.81986
BECARD	287	2	461.605	350	293.827	966.66	933.333			82	71	89	75	90			107	195.52	228.7	252	90			27.6	24.1193	37.58	29.2	39
BECARD	348	1	436.42	387.5	382.716	766.68	933.333	570.424	89.9692	82	71	83	77	88	80.7	2.65853	133	186.63	192.2	576	140	242.259	49.9208	30.4	22.6975	49.84	35.8	39	33.9954	2.47601
BECARD	348	2	491.358	205	267.901	900	933.333			82	71	95	70	88			138	220.46	218.3	488	130			30.8	24.6264	35.99	31.8	39
BECARD	392	1	548.395	257.5	376.543	499.98	933.333	528.042	93.6247	82	68	87	78	85	79.5	2.28157	130	228.48	212.2	376	150	224.342	36.0804	32.4	27.3804	50.31	41.4	44	37.2325	2.52983
BECARD	392	2	316.79	277.5	233.333	800.01	1037.04			82	68	86	74	85			145	195.74	228	468	110			33.2	30.3549	47.88	31.4	34
BECARD	417	1	528.469	177.5	265.432	499.98	933.333	447.98	92.6221	82	71	94	75	94	82.8	3.07246	100	181.5	189.3	672	50	251.23	58.032	32.4	24.2995	49.15	36.8	29	34.5752	2.17053
BECARD	417	2	357.407	80	142.593	700.02	795.062			86	71	94	73	88			156	260	337.5	416	150			33.2	29.9123	40.79	36.2	34
BECARD/KACHU	349	1	512.099	65	358.025	733.35	656.79	486.516	88.4494	82	71	94	78	90	83.4	2.98217	140	227.11	255.5	600	100	238.1	51.9518	30.4	28.25	53.23	39.5	44	36.3245	3.03483
BECARD/KACHU	349	2	459.877	180	233.333	733.35	933.333			86	71	97	75	90			99	184.69	270.7	424	80			27.6	21.4247	44.54	35.3	39
BETTY/3/CHEN/AE.SQ//2*OPATA	290	1	563.086	450	432.099	666.69	795.062	582.423	55.5754	87	70	86	72	92	81.3	2.7205	150	170.76	191.1	392	100	175.825	31.2676	37.6	19.3889	35.22	37	34	30.8898	2.31374
BETTY/3/CHEN/AE.SQ//2*OPATA	290	2	371.728	587.5	362.963	800.04	795.062			84	71	86	74	91			131	120.99	160.4	292	50			35.6	16.7396	34.35	30	29
BHRIKUTI	58	1	664.568	232.5	438.272	1000.02	795.062	559.009	89.7953	82	68	72	77	84	76.7	2.02786	130	197.64	175.5	340	180	205.54	25.9674	28.4	24.4889	35	21.6	39	32.4756	2.35722
BHRIKUTI	58	2	484.568	180	328.395	533.37	933.333			86	68	74	75	81			117	244.76	168.5	352	150			27.2	30.0567	45.61	34.4	39
BJY/COC//PRL/BOW/3/FRTL	231	1	181.358	55	320.988	1000.02	998.148	468.227	122.555	82	67	79	77	85	78.4	2.28619	150	245.14	247.3	308	100	239.831	44.3749	32.8	36.0748	37.97	28.9	39	35.3861	1.25411
BJY/COC//PRL/BOW/3/FRTL	231	2	177.284	155	194.444	666.69	933.333			86	67	83	73	85			138	246.37	305.5	568	90			32.8	31.1461	41.27	34.9	39
BJY/COC//PRL/BOW/3/MILAN/KAUZ/4/BAV92	240	1	526.79	600	481.481	499.98	1071.6	624.23	77.2633	82	70	79	75	86	78.5	1.89883	110	122.74	203.4	428	50	175.795	36.7204	29.6	14.5858	23.77	31.7	49	31.2773	2.99657
BJY/COC//PRL/BOW/3/MILAN/KAUZ/4/BAV92	240	2	511.975	387.5	362.963	866.67	933.333			85	69	83	75	81			103	172.61	144.2	324	100			28.4	25.3571	38.36	33	39
BL 1724	59	1	174.444	102.5	320.988	1000.02	933.333	441.188	112.942	82	70	94	80	85	80.5	2.45515	159	235.08	135.1	248	100	237.355	52.3138	35.6	30.9645	35.81	15.4	34	34.074	2.24141
BL 1724	59	2	190.741	30	298.148	566.64	795.062			85	71	75	75	88			178	259.07	277.3	672	110			34.4	37.1751	40.19	38.2	39
BOW//BUC/BUL/3/KAUZ/4/BAV92/5/MILAN/KAUZ	238	1	528.395	437.5	358.025	866.67	1037.04	605.779	90.302	82	67	86	78	90	80.5	2.48663	130	176.86	203.4	404	100	183.433	32.0934	30	27.2688	39.13	23.4	39	32.2692	2.00287
BOW//BUC/BUL/3/KAUZ/4/BAV92/5/MILAN/KAUZ	238	2	497.654	332.5	233.333	833.34	933.333			86	69	83	76	88			125	235.57	109.5	280	70			28.8	28.2134	43.28	29.6	34
BOW/PRL*3/6/WRM/4/FN/3*TH//K58/2*N/3/AUS-6869/5/PELOTAS-ARTHUR/7/HE1/3*CNO79//2*SERI	60	1	452.469	255	339.506	733.35	656.79	530.231	72.5577	82	68	95	77	86	79.7	2.74894	136	164.94	154	532	200	218.155	39.3472	29.6	23.3411	31.11	30.7	39	32.2146	1.64698
BOW/PRL*3/6/WRM/4/FN/3*TH//K58/2*N/3/AUS-6869/5/PELOTAS-ARTHUR/7/HE1/3*CNO79//2*SERI	60	2	491.358	380	293.827	766.68	933.333			82	68	83	71	85			132	179.51	201.1	332	150			30.4	28.0044	38.69	32.3	39
BOW/VEE/5/ND/VG9144//KAL/BB/3/YACO/4/CHIL/6/CASKOR/3/CROC_1/AE.SQUARROSA (224)//OPATA/7/PASTOR//MILAN/KAUZ/3/BAV92	476	1	597.654	127.5	287.54	733.35	795.062	498.461	88.8369	82	70	88	77	90	80.9	2.30675	180	205.55	148.8	240	70	175.953	30.8392	36	29.768	60.56	27.1	49	40.3596	3.19621
BOW/VEE/5/ND/VG9144//KAL/BB/3/YACO/4/CHIL/6/CASKOR/3/CROC_1/AE.SQUARROSA (224)//OPATA/7/PASTOR//MILAN/KAUZ/3/BAV92	476	2	596.019	55	297.407	700.02	795.062			82	71	86	75	88			131	152.98	181.2	400	50			34.6	35.2184	47.85	39.5	44
BRBT1*2/KIRITATI	350	1	237.037	277.5	407.407	700.02	933.333	460.969	94.9754	82	68	83	78	88	80.1	2.55799	180	209.62	296.8	316	90	204.212	31.5916	35.2	27.0942	40.74	20.6	44	36.1581	2.58027
BRBT1*2/KIRITATI	350	2	226.296	227.5	133.951	533.31	933.333			82	68	86	74	92			183	215.1	99.6	372	80			32.4	32.7572	43.29	46.5	39
BUC/MN72253//PASTOR/3/BAV92	252	1	874.198	337.5	376.543	533.31	998.148	603.609	95.2682	82	71	83	74	86	80.5	1.97906	110	89.47	169.1	344	140	171.714	26.4912	28.8	24.1324	60.53	32	34	33.2407	3.48281
BUC/MN72253//PASTOR/3/BAV92	252	2	498.488	350	203.086	866.67	998.148			86	71	86	80	86			103	146.07	179.5	296	140			26.8	22.8543	41.29	28	34
BUC/PRL//WEAVER	61	1	610.617	282.5	407.407	466.65	933.333	543.699	73.8593	87	71	85	77	88	81.7	2.26102	70	145.21	208.8	556	60	195.952	52.0421	28.4	16.838	41.53	30.4	34	29.8077	2.66779
BUC/PRL//WEAVER	61	2	530.247	357.5	315.432	599.97	933.333			86	72	86	75	90			80	144.31	261.2	384	50			30.4	14.9693	38.54	29	34
C80.1/3*BATAVIA//2*WBLL1/3/PBW343*2/KUKUNA	400	1	477.16	475	376.543	466.65	1032.72	569.252	93.2467	78	67	83	78	85	78.5	2.25709	153	224.99	143.3	336	100	192.76	29.8069	36.4	29.7727	27.33	29.8	44	37.0165	2.6989
C80.1/3*BATAVIA//2*WBLL1/3/PBW343*2/KUKUNA	400	2	379.877	450	164.198	833.34	1037.04			82	67	86	74	85			153	171.61	237.7	348	60			36.4	38.4323	56.93	37.1	34
C80.1/3*BATAVIA//2*WBLL1/5/REH/HARE//2*BCN/3/CROC_1/AE.SQUARROSA (213)//PGO/4/HUITES	351	1	527.778	312.5	339.506	700.02	795.062	558.552	78.2969	87	71	86	76	92	82.4	2.63818	150	182.28	134.2	540	110	213.759	52.169	27.6	35.1773	42.39	28.2	44	32.7277	2.32457
C80.1/3*BATAVIA//2*WBLL1/5/REH/HARE//2*BCN/3/CROC_1/AE.SQUARROSA (213)//PGO/4/HUITES	351	2	484.568	362.5	263.58	866.67	933.333			84	72	91	74	91			117	163.41	198.7	492	50			26.8	23.4195	40.99	29.7	29
CAR422/ANA//URES	17	1	572.593	207.5	401.235	833.34	933.333	567.106	86.2165	82	71	89	71	90	81.4	2.75762	130	178.2	229.6	416	190	198.948	34.0153	28	21.4133	53.46	37.6	39	33.0461	3.12336
CAR422/ANA//URES	17	2	490.247	307.5	263.58	866.67	795.062			82	70	90	77	92			143	232.38	100.3	320	50			28	19.918	39.07	30	34
CAR853/COC//VEE/3/BOW/4/TUI/5/TUI	173	1	550.617	387.5	333.333	866.67	656.79	536.715	90.8004	87	71	92	76	92	83.7	2.74489	123	138.13	137.3	360	100	189.02	30.7861	29.2	21.5986	51.05	31.5	34	32.2451	2.6684
CAR853/COC//VEE/3/BOW/4/TUI/5/TUI	173	2	502.099	130	203.086	700.02	1037.04			85	72	92	78	92			128	205.97	333.8	264	100			28.8	24.152	40.15	28	34
CAZO/KAUZ//KAUZ	70	1	473.21	407.5	358.025	533.31	933.333	545.259	76.1278	82	70	81	76	90	81	2.51219	164	195.43	235.6	492	100	220.949	36.686	31.6	25.7143	45.38	29.3	34	33.4408	1.86487
CAZO/KAUZ//KAUZ	70	2	545.278	305	263.58	700.02	933.333			82	70	92	77	90			131	168.76	262.7	320	140			29.6	28.6441	40.17	36	34
CHEN/AE.SQ//2*OPATA/3/BAV92/4/JARU	255	1	442.593	487.5	401.235	900	1037.04	618.204	87.1763	82	67	83	75	88	79.1	2.37791	150	224.98	253.6	420	140	220.305	32.1238	32	22.0857	39.1	32.6	34	32.2518	1.44854
CHEN/AE.SQ//2*OPATA/3/BAV92/4/JARU	255	2	425.926	457.5	263.58	833.34	933.333			82	68	83	75	88			114	172.17	210.3	368	150			32	29.3123	36.82	30.6	34
CHEN/AE.SQ//WEAVER/3/SSERI1	101	1	391.975	232.5	228.395	499.98	933.333	464.341	85.694	82	71	92	80	92	83.1	2.70576	128	262.24	297.5	432	80	212.335	44.6328	26.8	21.5476	50.78	28.2	34	30.8464	2.76237
CHEN/AE.SQ//WEAVER/3/SSERI1	101	2	399.753	257.5	233.333	533.31	933.333			82	71	92	77	92			105	154.61	170	444	50			24.4	22.7762	38.36	32.6	29
CHEN/AEGILOPS SQUARROSA (TAUS)//BCN/3/2*KAUZ	81	1	519.753	207.5	320.988	633.36	933.333	508.355	92.4515	87	70	86	74	92	81.3	2.94411	86	192.11	257.4	284	90	181.316	29.787	24.2	23.8724	45.13	31.9	29	28.6247	2.19789
CHEN/AEGILOPS SQUARROSA (TAUS)//BCN/3/2*KAUZ	81	2	476.543	157.5	172.84	866.67	795.062			85	69	86	71	93			105	163.95	202.7	352	80			26.8	20.1549	32.19	29	24
CHEN/AEGILOPS SQUARROSA (TAUS)//BCN/3/KAUZ	82	1	369.753	182.5	320.988	566.64	998.148	490.885	102.359	82	69	92	75	92	80.9	2.79464	116	271.95	150.4	628	50	213.759	54.7028	25.6	28.3415	35	39	39	32.5048	1.8787
CHEN/AEGILOPS SQUARROSA (TAUS)//BCN/3/KAUZ	82	2	331.852	255	146.914	700.02	1037.04			82	68	83	76	90			121	148.24	226	356	70			24.8	28.8264	37.58	27.9	39
CHEWINK	267	1	439.506	152.5	376.543	766.68	656.79	453.221	76.2817	82	72	90	79	90	83	2.58629	144	209.92	251.3	332	160	223.905	45.7915	33.6	28.7853	49.31	30.8	39	35.705	2.25093
CHEWINK	267	2	477.16	157.5	177.16	533.31	795.062			82	72	95	77	91			143	217.33	131.5	580	70			34.8	27.8049	46.15	32.8	34
CHEWINK	296	1	221.852	205	401.235	499.98	795.062	426.98	71.2917	82	73	88	79	94	83.2	2.61109	140	159.47	134.6	336	50	181.46	35.6924	29.2	26.4706	40	28.5	39	31.7223	2.12229
CHEWINK	296	2	207.654	312.5	298.148	533.31	795.062			86	71	90	76	93			177	138.93	228.6	400	50			27.6	24.2822	42.77	25.4	34
CHIL/BUC	144	1	787.778	612.5	407.407	499.98	1032.72	646.029	82.8904	78	67	77	78	80	75.8	1.54776	143	177.77	157.3	344	90	201.86	39.4853	28.8	23.3017	54.95	27.2	34	33.2637	2.87605
CHIL/BUC	144	2	430.864	462.5	328.395	900	998.148			81	68	75	74	80			99	217.33	252.2	468	70			27.2	29.3056	41.28	32.6	34
CHIR1//SHA5/WEAVER	71	1	522.469	282.5	432.099	633.36	1032.72	580.968	91.6638	82	68	76	77	84	77.6	1.79629	100	185.74	163.3	432	60	175.73	33.5233	22.8	22.5532	38.68	29.5	39	29.7102	2.39624
CHIR1//SHA5/WEAVER	71	2	464.444	307.5	267.901	933.36	933.333			82	69	77	77	84			106	170.96	191.3	248	100			22.8	22.8986	35.87	24	39
CHIR3/4/SIREN//ALTAR 84/AE.SQUARROSA (205)/3/3*BUC/5/PFAU/WEAVER	354	1	739.383	625	413.58	966.66	1037.04	701.406	76.5812	82	68	81	73	86	78.6	2.15097	110	113.65	302	384	150	192.945	32.4778	28.4	23.5429	52.18	29.3	34	32.3638	2.62393
CHIR3/4/SIREN//ALTAR 84/AE.SQUARROSA (205)/3/3*BUC/5/PFAU/WEAVER	354	2	553.08	525	354.321	866.67	933.333			82	68	83	77	86			119	233.3	215.5	252	50			29.2	28.9151	39	25.1	34
CHIRYA.3	337	1	202.593	30	277.778	633.36	656.79	333.008	82.0385	87	72	88	78	94	83.3	2.44518	120	185.87	232.9	444	120	238.833	51.4466	30.8	32.7204	49.36	27.7	34	35.6404	2.50318
CHIRYA.3	337	2	185.18	42.5	116.667	666.69	518.519			85	72	86	79	92			135	199.36	247.2	604	100			32	28.8338	50.29	36.7	34
CHOIX M 95	12	1	644.321	312.5	419.753	933.33	998.148	620.414	88.866	82	72	86	74	85	80.5	1.81506	100	177.37	263.2	320	120	187.747	30.52	26.8	21.4179	37.02	31.3	39	29.8264	2.22466
CHOIX M 95	12	2	468.519	332.5	328.395	833.34	933.333			86	73	83	78	86			107	124.2	205.7	360	100			24.4	19.2665	28.96	31.1	39
CHONTE	266	1	562.623	107.5	339.506	866.67	656.79	509.091	81.2444	87	74	94	75	92	84.1	2.80654	160	146.87	164.5	376	140	188.189	37.1257	32	26.3502	36.36	29	34	30.9176	1.60519
CHONTE	266	2	494.444	232.5	302.469	733.35	795.062			86	73	91	75	94			123	137.82	131.7	432	70			30.4	22.7855	38.78	25.5	34
CHUM18/5*BCN	62	1	467.16	487.5	518.519	900	998.148	631.917	84.3845	82	69	89	76	90	78.8	2.8	114	146.12	198.2	328	60	179.153	32.59	26	20.0662	39.61	31.5	29	28.5191	1.69725
CHUM18/5*BCN	62	2	549.012	305	293.827	866.67	933.333			86	69	67	74	86			95	143.01	179.2	388	140			24.6	23.755	31.26	30.4	29
CHWL86/6/FILIN/IRENA/5/CNDO/R143//ENTE/MEXI_2/3/AEGILOPS SQUARROSA (TAUS)/4/WEAVER	355	1	454.321	117.5	339.506	900	933.333	537.593	108.127	87	73	90	74	100	83.4	3.24962	108	222.41	257.1	384	100	196.226	34.2302	32.4	25.186	51.06	21.3	29	32.0129	2.81619
CHWL86/6/FILIN/IRENA/5/CNDO/R143//ENTE/MEXI_2/3/AEGILOPS SQUARROSA (TAUS)/4/WEAVER	355	2	412.346	182.5	203.086	900	933.333			87	67	86	77	93			137	187.05	186.7	340	40			34	26.7732	43.21	28.2	29
CIANO T 79	338	1	776.543	625	475.309	766.68	1071.6	711.449	70.4398	82	70	77	79	85	78	1.57056	60	78.31	155.9	328	50	146.364	33.6867	18	12.2872	36	30.2	29	25.185	2.64051
CIANO T 79	338	2	748.889	487.5	362.963	866.67	933.333			82	70	77	77	81			68	106.73	242.7	304	70			18.8	17.0927	36.67	24.8	29
CIRNO C 2008	357	1	697.901	182.5	364.198	433.32	795.062	490.083	86.882	87	70	92	75	90	83.5	2.88771	110	203.08	196.7	512	90	184.253	40.8213	27.2	32.571	41.1	38.2	44	34.4096	1.89801
CIRNO C 2008	357	2	573.457	55	237.654	766.68	795.062			86	72	95	77	91			81	184.25	155.5	240	70			26.2	31.2754	34.55	30	39
CLC89//ESDA/KAUZ/3/BJY/COC//PRL/BOW	177	1	555.309	227.5	401.235	1000.02	795.062	538.729	90.0121	76	66	73	78	80	74.5	1.56525	90	179.09	262	240	100	161.679	25.844	23.2	22.796	50	17.9	34	29.4892	3.54218
CLC89//ESDA/KAUZ/3/BJY/COC//PRL/BOW	177	2	511.852	202.5	293.827	466.65	933.333			76	67	77	72	80			100	176.5	127.2	292	50			24.8	22.0161	48.18	23	29
CMH79A.955/4/AGA/3/4*SN64/CNO67//INIA66/5/NAC/6/RIALTO	356	1	609.877	105	419.753	666.69	656.79	404.464	73.0337	82	80	79	78	99	87.2	3.11555	110	94.21	167.1	340	100	162.278	27.7694	25.2	16.1809	41.04	22.7	39	28.7336	2.71669
CMH79A.955/4/AGA/3/4*SN64/CNO67//INIA66/5/NAC/6/RIALTO	356	2	444.815	30	159.877	433.32	518.519			86	79	105	86	98			120	151.17	136.3	304	100			26.4	20.7556	32.16	24.9	39
CMH84.3379/CMH78.578//MILAN	83	1	556.173	65	339.506	833.34	898.765	527.925	100.277	87	71	93	73	92	83.7	3.04795	149	174.95	189.4	372	100	186.428	32.7121	28.4	29.218	45.31	30.4	44	35.1206	2.46971
CMH84.3379/CMH78.578//MILAN	83	2	435.802	152.5	298.148	766.68	933.333			86	72	94	76	93			135	148.03	185.9	360	50			30.8	27.9475	48.73	32.4	34
CNDO/R143//ENTE/MEXI_2/3/AEGILOPS SQUARROSA (TAUS)/4/OCI/5/PASTOR/6/TEMPORALERA M 87/ROMO96	358	1	862.099	650	425.926	833.34	1037.04	716.953	78.2746	78	67	92	73	84	77.6	2.55256	104	127.96	193	488	70	161.562	41.4889	29.2	18.8636	44.02	33.3	29	30.149	2.29163
CNDO/R143//ENTE/MEXI_2/3/AEGILOPS SQUARROSA (TAUS)/4/OCI/5/PASTOR/6/TEMPORALERA M 87/ROMO96	358	2	434.568	600	393.21	1000.02	933.333			82	67	77	72	84			72	136.16	96.5	268	60			27.2	23.726	37.18	25	34
CNDO/R143//ENTE/MEXI_2/3/AEGILOPS SQUARROSA (TAUS)/4/WEAVER	165	1	558.765	152.5	401.235	866.67	795.062	543.261	90.7195	82	72	86	79	90	82.4	2.50865	160	260.15	312.3	400	100	243.468	41.8822	37.2	38.7393	42.07	32.3	44	39.4494	1.36219
CNDO/R143//ENTE/MEXI_2/3/AEGILOPS SQUARROSA (TAUS)/4/WEAVER	165	2	482.716	177.5	298.148	766.68	933.333			85	71	92	75	92			164	256.43	269.8	472	40			36	37.415	47.57	40.2	39
CNDO/R143//ENTE/MEXI_2/3/AEGILOPS SQUARROSA (TAUS)/4/WEAVER/5/2*KAUZ	93	1	299.774	42.5	382.716	700.02	795.062	416.397	90.0739	82	71	79	74	94	81.8	3.06522	151	248.01	178.3	376	90	223.481	43.5854	31.2	27.0947	32.66	32.3	34	32.013	1.11498
CNDO/R143//ENTE/MEXI_2/3/AEGILOPS SQUARROSA (TAUS)/4/WEAVER/5/2*KAUZ	93	2	404.074	77.5	133.951	533.31	795.062			86	71	95	73	93			145	195	257.5	524	70			28.8	29.4	39.775	30.9	34
CNDO/R143//ENTE/MEXI_2/3/AEGILOPS SQUARROSA (TAUS)/4/WEAVER/5/2*KAUZ	359	1	395.185	140	376.543	900	656.79	450.637	92.7537	87	71	90	73	98	83.1	3.35145	122	190.14	197.4	432	50	180.964	32.1908	25.2	21.7995	44.59	40	39	31.4541	2.48814
CNDO/R143//ENTE/MEXI_2/3/AEGILOPS SQUARROSA (TAUS)/4/WEAVER/5/2*KAUZ	359	2	392.099	55	133.951	800.01	656.79			85	71	94	71	91			123	191.6	185.5	208	110			28	27.7218	32.23	22	34
CNDO/R143//ENTE/MEXI_2/3/AEGILOPS SQUARROSA (TAUS)/4/WEAVER/5/2*KAUZ/6/PRL/2*PASTOR	276	1	534.568	612.5	537.037	666.69	998.148	666.094	65.3709	82	68	83	74	86	79.1	2.46509	110	180.4	165.3	320	140	193.902	35.9682	27.2	26.6844	54.78	29	44	36.5805	3.3032
CNDO/R143//ENTE/MEXI_2/3/AEGILOPS SQUARROSA (TAUS)/4/WEAVER/5/2*KAUZ/6/PRL/2*PASTOR	276	2	712.315	475	362.963	966.66	795.062			86	70	83	70	89			99	163.72	200.6	460	100			28	28.3805	48.96	34.8	44
CNDO/R143//ENTE/MEXI_2/3/AEGILOPS SQUARROSA (TAUS)/4/WEAVER/5/2*PASTOR/6/SKAUZ/PARUS//PARUS	431	1	405.556	152.5	339.506	700.02	795.062	465.475	89.6098	82	72	95	74	88	81.4	2.57854	133	236.83	281.2	368	100	236.491	39.7907	32	32.9825	32.91	31.7	44	35.4601	1.69666
CNDO/R143//ENTE/MEXI_2/3/AEGILOPS SQUARROSA (TAUS)/4/WEAVER/5/2*PASTOR/6/SKAUZ/PARUS//PARUS	431	2	543.21	82.5	203.086	499.98	933.333			86	70	83	76	88			110	193.38	322.5	480	140			34	32.069	45.34	30.6	39
CNDO/R143//ENTE/MEXI_2/3/AEGILOPS SQUARROSA (TAUS)/4/WEAVER/5/PASTOR	228	1	508.642	65	234.568	566.64	518.519	383.493	75.3455	82	69	83	78	88	80.1	2.25315	120	272.88	425.7	336	140	253.271	45.123	31.6	31.8421	69.26	32.4	44	39.691	3.84227
CNDO/R143//ENTE/MEXI_2/3/AEGILOPS SQUARROSA (TAUS)/4/WEAVER/5/PASTOR	228	2	419.136	65	133.951	666.69	656.79			86	69	83	75	88			124	241.73	320.4	492	60			30.4	32.5275	49.88	36	39
CNO79//PF70354/MUS/3/PASTOR/4/BAV92	235	1	317.901	612.5	469.136	533.31	1037.04	640.482	79.7421	82	67	76	74	83	76.7	1.96667	147	168.02	298.4	388	70	193.844	34.5658	33.2	22.4651	42.77	30.1	39	32.5394	2.19678
CNO79//PF70354/MUS/3/PASTOR/4/BAV92	235	2	585.556	650	332.716	933.33	933.333			82	67	77	75	84			140	132.82	248.2	296	50			35.2	21.9494	38.71	28	34
CNO79//PF70354/MUS/3/PASTOR/4/BAV92*2/5/FH6-1-7	360	1	522.469	650	530.864	966.66	1071.6	716.456	77.5088	82	70	94	73	88	81	2.80872	116	107.37	183.7	428	100	167.184	34.6061	24	14.7207	40.15	32.1	29	29.4738	2.6558
CNO79//PF70354/MUS/3/PASTOR/4/BAV92*2/5/FH6-1-7	360	2	561.852	600	362.963	900	998.148			82	69	91	75	86			99	123.07	164.7	280	70			21.2	23.7778	39.09	36.7	34
CNO79//PF70354/MUS/3/PASTOR/4/BAV92/5/FRET2/KUKUNA//FRET2/6/MILAN/KAUZ//PRINIA/3/BAV92	326	1	367.778	280	518.519	766.68	1037.04	535.896	104.132	82	69	95	72	92	81.9	3.06032	161	252.12	160.6	500	50	208.506	42.3191	35.2	32.4717	55.9	34.7	39	39.0826	2.18588
CNO79//PF70354/MUS/3/PASTOR/4/BAV92/5/FRET2/KUKUNA//FRET2/6/MILAN/KAUZ//PRINIA/3/BAV92	326	2	426.914	127.5	164.198	633.3	1037.04			82	70	92	77	88			158	210.64	184.7	348	60			33.6	36.274	44.58	40.1	39
CNO79//PF70354/MUS/3/PASTOR/4/CROC_1/AE.SQUARROSA (224)//OPATA	251	1	547.531	332.5	376.543	900	933.333	551.835	85.1961	82	69	77	75	88	79.4	2.41385	114	174.169	192.9	352	100	216.992	45.6211	27.6	32.2454	45.93	26	44	36.7347	3.00577
CNO79//PF70354/MUS/3/PASTOR/4/CROC_1/AE.SQUARROSA (224)//OPATA	251	2	497.778	232.5	203.086	700.02	795.062			86	68	83	76	90			123	181.15	312.7	540	80			29.2	26.8912	49.08	37.4	49
COMARA/TEG//WEAVER/3/LAJ3302	50	1	466.296	487.5	407.407	833.34	760.494	615.878	65.5826	82	72	93	74	88	80.9	2.41039	90	133.56	221.4	400	130	206.487	37.9963	26.4	26.0287	48.22	32.5	39	32.6795	2.85512
COMARA/TEG//WEAVER/3/LAJ3302	50	2	541.852	562.5	332.716	833.34	933.333			78	71	86	77	88			101	178.51	350.4	360	100			26.8	17.3766	40.27	31.2	39
COOK/VEE//DOVE/SERI/3/BJY/COC	1	1	537.16	600	518.519	966.69	1071.6	671.588	87.8175	87	69	92	75	88	82.8	2.96198	90	140.95	217.2	284	50	156.486	30.2511	25.1	18.2848	44.25	24.6	34	29.1378	2.74538
COOK/VEE//DOVE/SERI/3/BJY/COC	1	2	482.099	375	298.148	933.33	933.333			86	70	93	76	92			131	155.91	137.8	328	30			25.6	23.0233	43.22	24.3	29
CROC_1/AE.SQUARROSA (205)//BORL95/3/2*MILAN/4/LERKE	405	1	418.765	152.5	382.716	599.97	998.148	480.821	87.2499	82	70	90	75	88	81.3	2.26593	116	182.22	86.3	656	100	197.562	59.3738	31.6	24.7309	48.19	30.4	44	35.8802	2.6519
CROC_1/AE.SQUARROSA (205)//BORL95/3/2*MILAN/4/LERKE	405	2	475.185	152.5	233.333	600.03	795.062			82	71	86	81	88			94	179.7	129.4	392	40			30	27.6112	44.27	34	44
CROC_1/AE.SQUARROSA (205)//BORL95/3/2*MILAN/4/PBW343*2/KUKUNA	423	1	716.327	282.5	407.407	733.35	1071.6	617.496	88.1121	82	67	88	79	88	79.7	2.42693	110	240.4	182.5	416	100	196.195	31.6557	28	24.7645	35	26.6	34	29.9941	2.12296
CROC_1/AE.SQUARROSA (205)//BORL95/3/2*MILAN/4/PBW343*2/KUKUNA	423	2	523.704	345	328.395	833.34	933.333			82	68	83	74	86			103	158.45	201.6	300	150			26	24.086	44.39	23.1	34
CROC_1/AE.SQUARROSA (205)//BORL95/3/PASTOR	100	1	489.63	280	228.395	866.67	656.79	445.887	70.4222	82	71	93	75	94	82.3	2.72458	90	112.51	325.1	408	70	176.47	40.1903	30.8	22.2993	39.36	22	39	33.816	2.87077
CROC_1/AE.SQUARROSA (205)//BORL95/3/PASTOR	100	2	491.975	130	263.58	533.31	518.519			86	72	83	76	91			124	154.29	92.8	328	60			28.8	30.5307	49.87	31.5	44
CROC_1/AE.SQUARROSA (205)//BORL95/3/PRL/SARA//TSI/VEE#5/4/FRET2	288	1	660.741	600	339.506	866.67	998.148	634.069	83.1904	82	68	94	75	86	80.5	2.62573	91	157.5	173.4	340	50	180.982	30.3663	24.4	20.3944	28.34	21.3	34	28.8162	2.63684
CROC_1/AE.SQUARROSA (205)//BORL95/3/PRL/SARA//TSI/VEE#5/4/FRET2	288	2	335.556	445	328.395	833.34	933.333			86	68	83	78	85			116	193.62	226.3	332	130			24.4	27.6571	48.57	25.1	34
CROC_1/AE.SQUARROSA (205)//BORL95/3/PRL/SARA//TSI/VEE#5/4/FRET2	289	1	631.358	512.5	222.222	599.97	933.333	615.262	82.8141	82	68	86	76	86	78.7	2.29516	100	176.4	203.6	492	70	209.306	43.2264	24.8	21.8142	28.69	31.8	34	27.9127	1.5252
CROC_1/AE.SQUARROSA (205)//BORL95/3/PRL/SARA//TSI/VEE#5/4/FRET2	289	2	446.296	512.5	362.963	933.33	998.148			86	67	77	75	84			103	201.06	267	380	100			27.6	24.8225	31	20.6	34
CROC_1/AE.SQUARROSA (205)//BORL95/3/PRL/SARA//TSI/VEE#5/4/FRET2	361	1	554.444	512.5	512.346	833.34	795.062	611.865	71.2904	82	69	77	78	88	78.4	2.13542	100	169.51	225.6	340	90	184.042	29.9544	26	21.9497	40.94	33	39	31.7809	2.53287
CROC_1/AE.SQUARROSA (205)//BORL95/3/PRL/SARA//TSI/VEE#5/4/FRET2	361	2	445.062	337.5	328.395	866.67	933.333			82	69	77	74	88			116	210.21	251.1	288	50			23.6	27.0588	45.56	26.7	34
CROC_1/AE.SQUARROSA (205)//JUP/BJY/3/SKAUZ/4/KAUZ	181	1	438.889	65	296.296	900	795.062	442.581	96.1789	87	71	93	77	92	84.9	3.28786	160	280.44	216.6	444	110	237.53	41.2465	29.6	31.5385	39.44	24.6	35	30.9356	1.64573
CROC_1/AE.SQUARROSA (205)//JUP/BJY/3/SKAUZ/4/KAUZ	181	2	380.864	77.5	177.16	499.98	795.062			85	72	96	76	100			143	226.46	320.8	424	50			31.6	24.6875	33.99	34.9	24
CROC_1/AE.SQUARROSA (205)//KAUZ/3/2*KAUZ*2/YACO//KAUZ	103	1	188.025	202.5	401.235	933.33	795.062	483.286	98.0038	82	71	86	70	90	81.5	2.88001	130	146.84	227.1	460	100	188.677	36.4497	30	15.2805	48.27	35	34	31.9281	2.62176
CROC_1/AE.SQUARROSA (205)//KAUZ/3/2*KAUZ*2/YACO//KAUZ	103	2	225.926	282.5	237.654	633.3	933.333			82	70	94	78	92			122	154.73	202.1	284	60			27.2	27.4609	33.17	34.9	34
CROC_1/AE.SQUARROSA (205)//KAUZ/3/ATTILA/4/PFAU/MILAN	412	1	719.506	462.5	450.617	800.01	795.062	659.925	55.6187	74	67	74	74	81	74.1	1.378	120	220.31	254.4	360	130	191.825	32.2078	30.4	30.471	37.6	31.9	44	34.8576	1.63655
CROC_1/AE.SQUARROSA (205)//KAUZ/3/ATTILA/4/PFAU/MILAN	412	2	574.321	525	505.556	833.34	933.333			74	68	74	75	80			100	201.04	132.5	340	60			30.8	33.1754	43.63	32.6	34
CROC_1/AE.SQUARROSA (205)//KAUZ/3/ENEIDA	192	1	233.333	42.5	141.975	700.02	656.79	335.108	82.4374	82	74	93	76	93	83.6	2.71293	150	187.85	318.7	320	100	219.957	34.4274	28.8	24.9878	47.85	29.5	39	33.6804	2.63203
CROC_1/AE.SQUARROSA (205)//KAUZ/3/ENEIDA	192	2	251.111	55	146.914	466.65	656.79			86	73	92	75	92			192	189.42	247.6	424	70			27.6	25.5966	46.87	32.6	34
CROC_1/AE.SQUARROSA (205)//KAUZ/3/SASIA/4/TROST	406	1	389.506	55	308.642	833.34	693.333	428.186	90.5454	82	70	86	77	92	82.1	2.66437	140	237.32	355	440	50	211.417	40.5484	32.8	24.6539	42	36	39	35.9455	2.19781
CROC_1/AE.SQUARROSA (205)//KAUZ/3/SASIA/4/TROST	406	2	450.617	77.5	133.951	566.64	773.333			82	71	94	77	90			130	207.65	156.2	328	70			30	30.7506	49.35	35.9	39
CROC_1/AE.SQUARROSA (205)//KAUZ/3/SASIA/4/TROST	407	1	451.605	77.5	277.778	833.34	795.062	464.64	97.4503	89	72	92	75	92	84.5	2.77789	100	209.41	311.6	500	100	204.46	42.7974	25.2	27.1145	43.69	28.5	34	32.3727	2.47644
CROC_1/AE.SQUARROSA (205)//KAUZ/3/SASIA/4/TROST	407	2	438.889	102.5	203.086	533.31	933.333			86	72	93	81	93			81	176.19	192.4	304	70			23	28.3929	47.23	32.6	34
CROC_1/AE.SQUARROSA (205)//KAUZ/3/SASIA/4/TROST	425	1	406.667	102.5	364.198	499.32	795.062	420.021	76.4502	87	72	86	79	92	84.1	2.72213	118	222.18	161.7	504	110	200.003	42.6809	23.6	27.0379	36.02	40.1	39	31.7556	2.00119
CROC_1/AE.SQUARROSA (205)//KAUZ/3/SASIA/4/TROST	425	2	520.988	77.5	177.16	600.03	656.79			85	73	97	77	93			116	172.65	189.5	356	50			24.8	29.0979	37.9	26	34
CROC_1/AE.SQUARROSA (213)//PGO/3/BAV92	223	1	212.716	387.5	401.235	900	795.062	513.4	79.4579	82	68	77	74	86	78.4	2.1458	164	189.34	229.9	416	130	222.533	38.5384	35.6	23.3	41.72	32.4	39	33.4148	2.2245
CROC_1/AE.SQUARROSA (213)//PGO/3/BAV92	223	2	237.778	375	362.963	666.69	795.062			86	69	82	75	85			165	205.59	157.5	468	100			34.4	19.9479	37.68	31.1	39
CROC_1/AE.SQUARROSA (224)//OPATA/3/BJY/COC//PRL/BOW/4/BJY/COC//PRL/BOW	254	1	404.074	127.5	395.062	466.65	656.79	441.522	75.664	82	68	88	75	90	79.7	2.59508	100	249.03	248.2	504	100	236.437	42.7588	28.8	29.321	43.53	36	44	37.1277	2.17124
CROC_1/AE.SQUARROSA (224)//OPATA/3/BJY/COC//PRL/BOW/4/BJY/COC//PRL/BOW	254	2	504.568	155	177.16	733.35	795.062			82	68	83	73	88			121	271.24	298.9	372	100			30	33.8961	48.93	37.8	39
CROC_1/AE.SQUARROSA (224)//OPATA/3/PASTOR/4/JARU	247	1	192.222	432.5	351.852	866.67	518.519	442.806	89.348	78	71	87	72	92	80.6	2.64239	150	175.83	276.4	528	180	242.376	43.8582	27.2	22.5352	40.88	28.2	39	34.8325	2.61976
CROC_1/AE.SQUARROSA (224)//OPATA/3/PASTOR/4/JARU	247	2	256.42	102.5	207.407	566.64	933.333			82	71	86	75	92			143	160.23	214.3	456	140			28.8	35.02	48.59	34.1	44
CROC_1/AE.SQUARROSA (224)//OPATA/3/PASTOR/4/PASTOR*2/OPATA	245	1	347.037	230	376.543	833.34	1037.04	536.816	104.438	82	69	81	78	88	79.3	2.15536	150	195.53	160.6	328	100	196.731	33.4193	30.4	27.9221	32.46	16	39	32.7687	2.72218
CROC_1/AE.SQUARROSA (224)//OPATA/3/PASTOR/4/PASTOR*2/OPATA	245	2	344.444	230	203.086	833.34	933.333			82	69	82	74	88			139	205.58	212.6	416	60			29.6	30.2046	48.9	34.2	39
CULIACAN T 89	124	1	634.815	412.5	358.025	599.97	1037.04	574.066	80.6647	82	70	92	78	88	82.9	2.66854	120	156.14	290.3	340	90	179.418	31.0649	28	20.1256	53.18	34.5	34	31.2582	2.85952
CULIACAN T 89	124	2	454.321	412.5	203.086	833.34	795.062			86	71	92	78	92			105	131.64	239.1	272	50			26.4	26.1062	35.47	25.8	29
DUCULA//HUI/TUB/3/CAZO	154	1	671.111	380	333.333	700.02	795.062	541.045	75.8521	82	70	83	76	88	79.9	2.1881	90	151.66	198.7	616	150	212.259	51.3422	24.8	21.8841	39.86	24.5	34	28.774	1.64003
DUCULA//HUI/TUB/3/CAZO	154	2	463.58	202.5	298.148	633.36	933.333			82	70	83	75	90			109	209.63	193.6	344	60			27.6	28.4058	31.29	27.4	28
ELVIRA/5/CNDO/R143//ENTE/MEXI75/3/AE.SQ/4/2*OCI/6/VEE/PJN//KAUZ/3/PASTOR	281	1	590.741	450	425.926	566.64	933.333	580.532	76.0662	82	71	92	76	90	81.2	2.33238	95	168.91	101	480	80	188.785	41.1052	26	24.2926	35.09	31.5	39	31.9773	1.86703
ELVIRA/5/CNDO/R143//ENTE/MEXI75/3/AE.SQ/4/2*OCI/6/VEE/PJN//KAUZ/3/PASTOR	281	2	461.111	282.5	328.395	833.34	933.333			81	71	83	78	88			126	150.54	228.4	348	110			28.8	27.5	40.19	28.4	39
ESDA//ALTAR 84/AE.SQUARROSA (211)/3/ESDA/4/CHOIX/5/WAXWING	408	1	418.765	177.5	481.481	900	998.148	570.444	99.8843	82	69	77	75	92	80.9	2.88463	138	189.01	188.7	352	50	221.421	39.9629	28	28.2812	37.5	28.6	29	30.9086	1.36737
ESDA//ALTAR 84/AE.SQUARROSA (211)/3/ESDA/4/CHOIX/5/WAXWING	408	2	588.056	177.5	298.148	666.69	998.148			82	69	95	78	90			136	265.8	328.7	456	110			29.2	26.2143	38.89	29.4	34
ESDA/4/BD120/3/GTA/MXP//RUFF/FGO	163	1	492.469	187.5	512.346	599.97	1037.04	520.9	88.314	82	70	81	74	83	78.6	1.6207	110	200.21	278.4	544	110	229.289	47.4809	32	32.6036	44.31	35.5	44	37.202	1.7089
ESDA/4/BD120/3/GTA/MXP//RUFF/FGO	163	2	484.444	162.5	237.654	700.02	795.062			82	71	78	81	84			120	144.78	233.5	432	120			34	30.826	42.38	42.4	34
F6.74/BUN//SIS/3/YR/PAM	117	1	510.37	280	376.543	866.67	795.062	529.676	93.0312	82	71	87	74	90	80.9	2.35443	121	179.39	269.4	384	110	206.398	33.5344	28	28.4017	49.35	36.8	39	34.7885	2.27566
F6.74/BUN//SIS/3/YR/PAM	117	2	671.975	90	172.84	599.97	933.333			82	71	86	76	90			112	189.09	227.1	372	100			26.8	31.3333	42.5	31.7	34
F60314.76/MRL//CNO79	136	1	520.741	132.5	432.099	600.03	998.148	537	100.639	82	70	81	74	82	79.2	1.85472	120	159.37	286.9	508	100	192.63	41.0412	23.4	29.5128	43.202	40.9	39	33.0308	2.52036
F60314.76/MRL//CNO79	136	2	434.568	155	263.58	900	933.333			86	70	83	79	85			112	147.13	166.9	256	70			24.8	26.0327	43.16	26.3	34
F60314.76/MRL//CNO79/3/CHIL/PRL	193	1	699.63	475	364.198	599.97	998.148	622.179	84.5012	82	70	77	78	84	77.8	1.57621	136	146.18	155.6	504	90	176.941	41.3338	35.6	25.4476	45.22	40.3	44	37.3716	2.12195
F60314.76/MRL//CNO79/3/CHIL/PRL	193	2	545.802	312.5	328.395	900	998.148			82	71	77	74	83			80	136.63	177	284	60			34.4	29.6883	45.56	34.5	39
FANG60/7C	39	1	860.463	537.5	475.309	1033.35	1032.72	723.633	87.9175	87	72	86	74	86	81.3	2.18607	60	71.89	204.4	424	140	151.318	38.2085	18	11.9551	47.4	29.3	29	24.4471	3.78619
FANG60/7C	39	2	516.42	575	272.222	1000.02	933.333			86	71	86	77	88			63	62.29	203.6	244	40			18	12.7461	40.97	18.1	19
FCT/3/GOV/AZ//MUS/4/DOVE/BUC	23	1	803.333	525	228.395	766.68	1032.72	654.412	85.5053	82	67	105	74	79	77.8	3.44738	94	162.8	257.4	364	50	191.214	33.9126	26.4	24.0144	60.9	25.8	29	31.1277	3.58261
FCT/3/GOV/AZ//MUS/4/DOVE/BUC	23	2	438.272	525	393.21	833.37	998.148			78	67	77	70	79			86	165.04	238.9	344	150			25.2	23.4125	36.75	25.8	34
FILIN	145	1	255.926	127.5	358.025	633.3	933.333	483.466	106.33	82	72	86	75	90	81.6	2.27156	134	160.67	196.5	264	80	170.271	22.4946	26.4	27.1154	47.71	28	39	32.6505	2.53718
FILIN	145	2	337.16	92.5	263.58	900	933.333			80	73	92	78	88			117	133.14	229.4	288	100			25.2	26.2895	43.29	29.5	34
FILIN/2*PASTOR	212	1	431.728	387.5	407.407	566.64	1037.04	557.592	80.8333	87	70	79	75	84	79.5	1.95078	146	213.67	198	480	110	235.892	49.2937	34	24	44.63	35.8	39	35.1328	2.4118
FILIN/2*PASTOR	212	2	550.37	262.5	332.716	666.69	933.333			84	70	83	78	85			354	177.85	95.4	504	80			36.8	24.7182	45.68	27.7	39
FILIN/IRENA/5/CNDO/R143//ENTE/MEXI_2/3/AEGILOPS SQUARROSA (TAUS)/4/WEAVER	191	1	332.716	212.5	358.025	866.67	933.333	518.52	94.4443	87	72	88	76	94	83.4	2.74145	145	225.87	204.9	524	50	202.88	42.4313	32.4	32.409	40.56	35.1	34	35.5095	1.7385
FILIN/IRENA/5/CNDO/R143//ENTE/MEXI_2/3/AEGILOPS SQUARROSA (TAUS)/4/WEAVER	191	2	371.605	287.5	194.444	833.34	795.062			84	73	92	75	93			124	187.43	289.6	208	70			29.6	29.9457	47.58	34.5	39
FLORKWA-1/DHARWAR DRY	227	1	218.765	312.5	469.136	800.01	1037.04	519.276	96.1698	82	68	79	77	88	79.2	2.16436	130	216.38	135.4	416	60	197.808	37.6286	36.4	28.1718	30.93	28.7	29	31.9035	0.922056
FLORKWA-1/DHARWAR DRY	227	2	209.876	282.5	362.963	566.64	933.333			86	70	83	74	85			146	176.6	201.7	396	100			34.8	30.1535	34.48	32.4	34
FRAME*2/3/URES/JUN//KAUZ	244	1	579.506	412.5	320.988	533.31	998.148	562.707	92.0169	82	70	81	78	85	78.8	1.92527	126	183.76	241.7	352	60	208.728	36.1916	30.4	25.0146	49.11	29.2	44	35.7146	2.66808
FRAME*2/3/URES/JUN//KAUZ	244	2	380.37	332.5	203.086	933.33	933.333			86	70	78	73	85			143	168.22	304.6	408	100			28.8	30.8515	46.77	34	39
FRAME/BUCHIN	242	1	530.247	207.5	376.543	566.64	795.062	522.269	76.9229	87	70	92	78	94	84.3	2.86376	98	250.244	168.2	704	70	241.979	61.2052	25.6	25.3	44.11	40.1	34	31.9844	2.12488
FRAME/BUCHIN	242	2	481.481	332.5	237.654	900	795.062			86	71	93	80	92			130	201.25	362.1	356	80			27.2	24.2936	35.54	29.7	34
FRET2	202	1	605.432	227.5	308.642	933.33	998.148	542.874	101.213	82	69	77	74	94	79.8	2.71948	120	252.59	294.5	340	100	240.146	41.5268	29.2	23.4813	46.52	28.7	29	33.0818	2.28812
FRET2	202	2	440.123	362.5	86.4198	533.31	933.333			82	68	86	76	90			129	231.67	293.7	520	120			30.8	29.6468	44.27	35.2	34
FRET2*2/3/SNI/TRAP#1//KAUZ*3/TRAP/4/KACHU	314	1	475.309	257.5	376.543	833.34	1037.04	542.174	91.4149	82	68	86	74	90	80.6	2.61704	152	178.08	222.3	344	100	179.683	32.3812	28.6	30.2892	38.77	29.2	39	34.1938	1.77016
FRET2*2/3/SNI/TRAP#1//KAUZ*3/TRAP/4/KACHU	314	2	422.222	255	298.148	533.31	933.333			86	72	86	72	90			156	136.45	98	360	50			30.8	26.3492	41.33	38.6	39
FRET2*2/4/SNI/TRAP#1/3/KAUZ*2/TRAP//KAUZ	111	1	578.642	512.5	320.988	566.64	795.062	526.42	74.8055	82	68	83	74	86	79.4	2.77769	148	195.5	205.2	492	140	241.14	45.8612	35.2	29.0534	44.87	29.7	44	36.8638	2.36356
FRET2*2/4/SNI/TRAP#1/3/KAUZ*2/TRAP//KAUZ	111	2	540.617	282.5	133.951	599.97	933.333			82	68	91	70	90			127	214.8	252.9	516	120			33.6	26.3146	48.9	38	39
FRET2*2/BRAMBLING	286	1	467.16	332.5	518.519	599.97	998.148	601.954	82.5313	82	69	86	77	88	80.9	2.50089	111	205.89	246.5	424	100	199.059	39.5337	29.2	26.7532	50.12	38.3	34	35.3756	2.46731
FRET2*2/BRAMBLING	286	2	624.444	282.5	362.963	900	933.333			82	70	92	75	88			54	219.1	142.1	388	100			28.8	28.4031	45.38	33.8	39
GALVEZ S 87	119	1	444.691	307.5	388.889	866.67	998.148	582.16	89.8361	78	69	77	76	84	77.6	1.62754	110	183.56	213.7	364	100	176.414	28.8828	28	22.3037	49.84	29.2	34	29.7752	2.47623
GALVEZ S 87	119	2	462.346	320	362.963	633.36	1037.04			82	70	77	79	84			117	178.98	156.9	280	60			26	22.8182	29.79	26.8	29
GAN/AE.SQUARROSA (897)//OPATA/3/ATTILA*2/PBW65	292	1	383.951	127.5	382.716	800.01	656.79	438.603	82.5123	82	67	86	74	86	78.6	2.53509	126	295.43	270.2	416	110	249.162	43.4902	31.2	38.0149	45.05	36.3	39	37.7814	1.30909
GAN/AE.SQUARROSA (897)//OPATA/3/ATTILA*2/PBW65	292	2	337.037	42.5	293.827	566.64	795.062			86	68	77	72	88			146	325.49	284.5	468	50			33.6	35.8795	43.27	36.5	39
GAN/AE.SQUARROSA (897)//OPATA/3/BERKUT	293	1	412.099	30	111.111	700	656.79	380.025	95.6377	87	72	97	78	91	83.9	2.54056	130	180.51	150.7	304	80	199.257	48.1128	31.2	35.1097	43.75	25	44	36.3774	2.72706
GAN/AE.SQUARROSA (897)//OPATA/3/BERKUT	293	2	358.395	30	116.667	866.67	518.519			84	74	83	81	92			95	193.66	218.7	580	60			30.4	25.9048	45.71	33.7	49
GIM/LIRA	127	1	459.383	380	395.062	966.66	998.148	591.066	89.5105	82	71	83	75	88	80.3	2.05508	120	125.14	243.6	472	100	210.082	41.8191	28.8	24.0153	45.58	31.8	39	31.5676	2.11859
GIM/LIRA	127	2	708.272	305	298.148	466.65	933.333			82	71	83	78	90			103	161.78	367.3	308	100			26.8	25.2009	35.48	30	29
GK ARON/AG SECO 7846//2180/4/2*MILAN/KAUZ//PRINIA/3/BAV92	362	1	216.914	280	475.309	766.69	998.148	464.041	101.819	82	68	92	77	94	82.2	3.04704	135	182.88	239.9	400	100	207.139	45.3021	31.6	37.2727	41	25.2	39	36.7022	2.09102
GK ARON/AG SECO 7846//2180/4/2*MILAN/KAUZ//PRINIA/3/BAV92	362	2	234.197	102.5	233.333	399.99	933.333			86	69	93	75	86			123	197.51	121.1	512	60			31.6	33.0594	47.59	36.7	44
GOV/AZ//MUS/3/SARA	168	1	282.222	280	395.062	900	795.062	505.667	82.6668	87	71	87	76	94	83.4	2.88367	100	136.65	244.1	428	40	200.831	46.0665	24.2	23.3713	43.08	31.8	29	29.7088	2.01393
GOV/AZ//MUS/3/SARA	168	2	591.975	152.5	298.148	566.64	795.062			86	71	94	76	92			128	163.56	160	488	120			26.4	21.9565	34.28	34	29
GRANERO INTA	140	1	762.716	305	339.506	866.67	998.148	615.084	90.4084	82	71	77	73	81	77.2	1.73718	110	155.14	221	372	150	183.328	30.1184	28	24.4346	46.59	23.2	39	30.3055	3.06852
GRANERO INTA	140	2	416.667	332.5	362.963	833.34	933.333			82	69	74	77	86			111	130.84	183.3	320	80			27.2	21.7007	45.83	23.1	24
GS348/NL746//NL748	442	1	417.037	382.5	401.235	933.36	998.148	585.899	91.8547	82	67	75	78	81	75.8	1.87853	140	199.72	226	240	140	184.043	28.3294	38	35.8631	49.8	34	49	42.9034	2.19835
GS348/NL746//NL748	442	2	378.395	312.5	302.469	800.01	933.333			78	67	77	70	83			122	191.51	147.2	384	50			38.8	41.1012	53.47	50	39
GUAM92/KAUZ	80	1	441.235	387.5	339.506	866.67	933.333	580.714	89.2981	82	69	81	71	90	79.7	2.67104	101	146.98	193	328	140	194.493	44.7308	29.2	24.2227	44.04	34.6	39	34.2776	2.23014
GUAM92/KAUZ	80	2	475.309	300	263.58	866.67	933.333			86	70	86	72	90			123	118.95	194	540	60			30.8	26.1333	45.38	35.4	34
HD 2329	459	1	769.136	600	666.667	833.34	1032.72	777.787	64.9201	77	66	74	75	80	75.2	1.54056	110	133.95	113.6	500	110	177.866	40.3513	32.8	26.0883	66.18	31.7	39	37.0912	4.29648
HD 2329	459	2	870.741	575	432.099	1000.02	998.148			80	68	77	75	80			131	131.81	228.3	260	60			30.2	23.6441	54.9	27.4	39
HD 2402	463	1	504.321	400	518.519	666.69	1071.6	579.154	80.5741	74	65	86	76	84	76.5	2.58306	136	188.01	211.4	256	60	164.049	23.4322	36	29.2012	38.65	37.4	34	34.2097	1.51411
HD 2402	463	2	361.111	312.5	328.395	833.34	795.062			74	65	86	71	84			123	179.98	146.1	280	60			33.6	28.0357	43.21	33	29
HD 2967	483	1	310.494	52.5	308.642	633.3	518.519	348.209	67.0605	82	71	90	75	92	83	2.59915	150	215.57	180.5	488	250	264.669	38.7991	27.2	27.0192	54.81	35.5	39	35.8926	2.77323
HD 2967	483	2	341.605	30	263.58	366.66	656.79			86	72	92	80	90			145	256.52	385.1	416	160			29.2	27.3368	42.16	37.7	39
HD 2985	482	1	435.185	152.5	432.099	499.98	1032.72	518.778	88.1142	78	67	74	78	80	74.8	1.56915	130	209.36	249.8	384	150	218.325	44.2291	30	27.1905	44.17	27.3	39	32.7187	2.27285
HD 2985	482	2	314.815	357.5	362.963	666.69	933.333			78	67	71	75	80			96	188.79	191.3	524	60			28.5	23.8369	43.29	34.9	29
HD 3043	481	1	525.926	355	469.136	800.01	1037.04	609.082	87.8192	85	70	83	75	86	79.4	2.0177	130	183.99	301.4	312	100	209.216	31.1044	27.2	23.5222	51.74	31	34	33.0822	2.49485
HD 3043	481	2	525.556	280	298.148	866.67	933.333			82	69	83	76	85			132	211.47	167.3	404	150			28.4	30.1899	35.67	30.1	39
HD2206/HORK//BUC/BUL	18	1	483.58	600	333.333	499.98	933.333	595.718	76.5477	82	68	86	78	84	78.8	2.13854	130	128.44	201.7	352	150	198.942	27.1663	24.8	19.1727	32.6	33.1	34	28.335	1.86024
HD2206/HORK//BUC/BUL	18	2	434.568	512.5	328.395	833.34	998.148			82	68	83	73	84			93	157.88	256.4	320	200			24.4	19.357	31.12	30.8	34
HD2687	106	1	500	412.5	339.506	666.69	795.062	549.296	77.1895	82	71	89	79	92	82.5	2.40947	120	173.79	137.2	400	100	188.838	36.021	32	23.4824	41.626	32	39	33.3883	2.40825
HD2687	106	2	484.198	295	233.333	833.34	933.333			85	71	88	78	90			128	217.49	93.9	388	130			30.3	23.0947	47.48	30.9	34
HEILO//MILAN/MUNIA	282	1	519.259	282.5	320.988	399.99	1032.72	496.286	90.0792	82	70	86	79	88	79.9	2.13672	130	236.02	265.5	328	50	221.067	40.1924	29.2	26.2695	38.1	36	34	33.3961	1.63956
HEILO//MILAN/MUNIA	282	2	480.247	202.5	224.691	566.64	933.333			82	69	83	74	86			159	216.25	229.9	496	100			30.8	32.3011	44.19	34.1	29
HI.1077	130	1	664.198	575	419.753	733.35	933.333	655.296	71.3116	82	70	77	76	88	78.8	1.99889	105	85.69	184.4	688	150	206.62	59.9775	27.6	23.225	42.97	31.1	39	31.4022	2.02966
HI.1077	130	2	650.617	412.5	332.716	833.34	998.148			82	70	77	78	88			102	126.01	223.1	352	50			27.6	28.6667	38.26	26.6	29
HIDHAB	159	1	429.136	437.5	456.79	800.01	1071.6	593.462	78.6396	82	70	90	78	88	80.9	2.15742	102	150.3	154.2	304	100	179.206	32.7756	22.4	17.6139	43.67	32	34	30.067	2.41426
HIDHAB	159	2	535.802	407.5	362.963	499.98	933.333			82	71	86	77	85			110	159.46	250.1	392	70			24.8	24.6058	35.48	32.1	34
HP 1209	457	1	358.395	327.5	370.37	833.34	1071.6	616.761	99.9137	82	68	73	74	78	74.3	1.55671	110	199.1	274.5	436	120	198.893	33.6683	31.2	28.6473	40.54	31.7	39	35.2597	1.53544
HP 1209	457	2	822.346	257.5	328.395	800.01	998.148			78	68	69	74	79			100	195.43	177.9	276	100			32	32.1892	43.22	35.1	39
HP 1731	53	1	426.543	380	438.272	466.65	933.333	515.658	77.4485	82	67	81	73	84	77.1	2.00804	106	177.82	126.3	480	150	237.523	50.9208	25.2	19.4565	36.24	22.8	29	28.6161	1.86419
HP 1731	53	2	431.728	232.5	280.864	633.36	933.333			78	67	83	75	81			115	208.71	297.4	564	150			26.4	26.7844	31.28	30	39
HP 1731	471	1	545.556	462.5	469.136	800.01	933.333	575.439	77.6466	82	68	77	78	85	78.4	2.08273	117	117.07	152.1	280	70	168.403	32.6604	26.8	13.5092	41.37	28.2	34	30.4281	3.21093
HP 1731	471	2	497.161	280	233.333	600.03	933.333			84	68	83	74	85			100	176.56	173.3	408	90			24	27.0316	51.27	29.1	29
HP 1744	467	1	427.16	625	419.753	999.99	933.333	635.908	80.1585	83	66	74	77	80	76	1.84992	126	124.14	238.1	420	50	214.355	41.9567	29.6	23.1622	39.56	30.1	49	35.8018	2.84406
HP 1744	467	2	442.716	500	311.111	766.68	933.333			82	67	77	74	80			133	179.41	252.9	460	160			30.8	29.5062	48.89	33.4	44
HP 1761	40	1	423.827	332.5	296.296	466.65	795.062	489.798	83.4855	82	69	86	79	90	81.5	2.29613	102	173.46	285	240	120	189.506	25.6063	26.8	25.2882	46.19	28	34	30.8109	2.23805
HP 1761	40	2	348.392	205	263.58	833.34	933.333			82	71	87	79	90			139	202.4	189.2	344	100			27.6	23.9506	39.68	27.6	29
HUAYTU CIAT	84	1	354.691	52.5	277.778	900	998.148	479.501	110.758	84	71	88	75	86	79.8	2.00998	113	210.97	193.5	320	90	214.027	34.0579	29.6	30.4624	46.05	18.8	34	35.012	2.64816
HUAYTU CIAT	84	2	458.765	55	298.148	466.65	933.333			82	72	83	73	84			120	253.4	307.4	412	120			30.8	33.528	38.98	43.9	44
HUITES F 95	141	1	451.235	282.5	320.988	733.35	795.062	507.122	80.1775	82	72	79	80	93	82.7	2.59508	163	213.71	174.2	272	150	201.798	28.4405	33.6	29.3034	41.96	31.7	39	35.9821	1.67569
HUITES F 95	141	2	499.136	157.5	298.148	599.97	933.333			86	73	94	76	92			155	174.47	191.6	424	100			33.6	29.9777	45.38	36.3	39
HUITES/4/CS/TH.SC//3*PVN/3/MIRLO/BUC	72	1	539.753	437.5	296.296	933.33	1032.72	590.452	87.8932	82	68	86	73	90	79.2	2.71129	106	158.51	335.3	320	80	232.654	53.2958	22.4	23.8	43.09	28	29	29.4443	2.48076
HUITES/4/CS/TH.SC//3*PVN/3/MIRLO/BUC	72	2	619.877	350	328.395	433.32	933.333			82	69	85	69	88			90	166.53	378.2	592	100			24.8	22.1828	43.87	28.3	29
HUW 12*/CPAN 1966 (Sparrow)	437	1	641.728	600	339.506	900	998.148	681.781	74.7417	74	66	86	77	83	76	2.03306	125	181.36	305.4	548	70	243.084	52.3396	34.4	30.7667	40.78	27.8	39	35.3579	1.45199
HUW 12*/CPAN 1966 (Sparrow)	437	2	599.383	512.5	393.21	900	933.333			78	67	77	72	80			108	219.78	303.3	480	90			32	31.7027	37.93	40.2	39
HUW 234	461	1	856.914	525	358.025	833.34	1032.72	671.964	80.5959	79	67	81	74	79	75.6	1.68787	106	160.44	171.3	436	120	200.177	37.2739	29.2	33.1562	31.84	24.1	34	34.4548	2.10319
HUW 234	461	2	475.432	445	393.21	866.67	933.333			79	66	77	74	80			125	212.33	168.7	392	110			30	35.2215	47.93	40.1	39
HUW234+LR34/PRINIA*2//KIRITATI	478	1	573.457	302.5	401.235	499.98	998.148	596.119	82.0578	73	66	71	75	80	73	1.52753	120	295.9	293.5	560	110	278.635	63.874	40.4	41.2587	58.32	37.7	44	42.7715	2.12086
HUW234+LR34/PRINIA*2//KIRITATI	478	2	674.969	382.5	328.395	866.67	933.333			74	66	74	71	80			76	239.25	191.7	700	200			40	41.5467	49.09	41.4	34
HUW234+LR34/PRINIA*2//KIRITATI	479	1	668.519	412.5	407.407	733.35	933.333	608.699	82.3473	73	67	74	75	80	74	1.51291	110	164.7	181	368	150	183.83	35.3781	34.8	32.6492	45.49	31	44	38.669	2.17698
HUW234+LR34/PRINIA*2//KIRITATI	479	2	400	332.5	332.716	933.33	933.333			74	67	79	71	80			118	204.3	70.3	392	80			33.4	31.4706	50.18	39.7	44
HUW234+LR34/PRINIA*2//KIRITATI	480	1	682.346	600	333.333	900	1037.04	659.423	91.2081	74	65	79	79	79	74.4	1.76509	113	184.58	145	460	110	222.045	49.9628	34.2	27.3699	64.81	29.8	39	37.669	3.47923
HUW234+LR34/PRINIA*2//KIRITATI	480	2	447.531	462.5	233.333	900	998.148			78	66	73	71	80			135	178.37	224.5	560	110			36.4	29.1099	46.5	35.5	34
HUW234+LR34/PRINIA//INQALAB 91*2/KUKUNA/5/FRET2*2/4/SNI/TRAP#1/3/KAUZ*2/TRAP//KAUZ	422	1	456.173	587.5	320.988	499.98	933.333	555.733	83.9184	82	68	86	77	86	78.7	2.42693	122	148.6	241.8	440	120	212.91	37.354	30.4	21.9167	26.47	35.1	34	31.7736	1.84672
HUW234+LR34/PRINIA//INQALAB 91*2/KUKUNA/5/FRET2*2/4/SNI/TRAP#1/3/KAUZ*2/TRAP//KAUZ	422	2	414.198	307.5	237.654	866.67	933.333			82	67	83	70	86			158	192	220.7	396	90			32	27.5595	41.29	30	39
HUW234+LR34/PRINIA//KRONSTAD F2004	440	1	518.148	575	320.988	533.31	933.333	614.92	77.1403	73	66	83	79	80	75.1	2.03005	129	198.45	288	404	150	228.823	40.2355	32.8	23.9896	53.48	31.1	39	36.1016	2.54648
HUW234+LR34/PRINIA//KRONSTAD F2004	440	2	481.852	562.5	324.074	966.66	933.333			73	65	81	71	80			142	181.98	192.8	492	110			35.2	29.6359	42.21	34.6	39
HUW468	468	1	585.556	255	425.926	833.34	1037.04	539.858	92.7299	82	68	86	71	84	77.7	2.09788	120	152.57	284.5	360	50	177.006	33.1597	26.8	27.6484	44.41	27.5	34	32.23	2.4374
HUW468	468	2	374.321	230	324.074	399.99	933.333			82	69	77	75	83			94	190.39	188.6	280	50			24	25.3518	46.09	32.5	34
HUW510	469	1	980.586	625	450.617	766.68	998.148	738.493	66.2473	79	65	73	72	80	74.7	2.2063	90	171.04	185.7	400	100	188.605	45.1099	31.6	30.4816	39.42	36.5	49	37.3793	2.72734
HUW510	469	2	683.333	725	388.889	833.34	933.333			78	66	86	68	80			82	122.31	139	496	100			30	23.7217	50.07	39	44
HXL-F86/2*BAU	166	1	432.099	212.5	419.753	833.34	998.148	559.995	94.2804	87	74	95	72	93	83.6	2.85268	108	109.54	136.9	556	50	168.643	46.1138	27.6	24.4	52.57	35.1	34	33.0288	2.58169
HXL-F86/2*BAU	166	2	410.123	262.5	298.148	800.01	933.333			87	73	86	76	93			117	114.99	170	244	80			27.6	29.5281	38.49	27	34
HYBRID DELHI 2172	41	1	525.926	550	358.025	833.34	933.333	681.353	67.0045	85	69	86	78	92	82	2.64155	60	150.22	346.7	404	50	159.027	44.0008	19.6	19.8898	41.93	33.8	29	27.602	2.44931
HYBRID DELHI 2172	41	2	760.123	625	427.778	866.67	933.333			82	70	89	77	92			45	95.95	80.4	308	50			20.8	18.75	29.65	28.6	34
IAS62/ALDAN//2*SKAUZ	54	1	633.086	357.5	320.988	499.98	1037.04	553.874	80.2556	78	70	76	77	90	79	2.28035	120	198.72	233	476	60	195.033	39.5985	26.8	21.1933	43.41	31.3	34	29.878	2.04283
IAS62/ALDAN//2*SKAUZ	54	2	458.642	400	298.148	600.03	933.333			82	70	83	74	90			133	221.51	162.1	296	50			27.6	22.5063	31.27	26.7	34
INIFAP M 97	24	1	578.642	352.5	382.716	800.01	998.148	618.739	83.006	78	67	81	77	88	77.6	2.08273	127	218.56	172	380	80	216.012	33.3019	32.8	27.0783	21.35	25.7	39	32.1354	2.25758
INIFAP M 97	24	2	468.642	445	328.395	900	933.333			78	68	81	74	84			126	225.86	286.7	384	160			33.2	25.1156	43.21	34.9	39
INQALAB 91	91	1	412.346	332.5	358.025	833.34	1032.72	589.378	89.6997	82	68	81	81	84	77.4	1.93333	146	169.95	178.9	380	60	185.732	39.2454	33.6	27.1463	35	28.2	34	31.4839	1.26868
INQALAB 91	91	2	567.901	312.5	311.111	800.01	933.333			82	68	77	71	80			117	173.17	168.3	424	40			30.8	25.8025	38.69	32.6	29
INQALAB 91*2/KUKUNA//2*KRONSTAD F2004	433	1	388.148	115	277.778	866.67	795.062	484.644	92.2607	83	69	91	76	88	82.3	3.06612	150	289.61	189.8	456	100	228.313	41.6186	34	32.7308	45.45	35.5	39	36.9258	1.77341
INQALAB 91*2/KUKUNA//2*KRONSTAD F2004	433	2	550.617	155	203.086	700.02	795.062			81	71	99	75	90			165	207.12	169.6	456	100			33.6	31.6176	47.06	31.3	39
INQALAB 91*2/TUKURU//WHEAR	300	1	449.753	92.5	314.815	599.97	1037.04	496.017	106.253	87	73	92	76	92	84.3	2.60789	130	162.02	160.9	352	70	157.859	26.3703	32.8	22.9707	33.02	32.2	39	31.0442	2.14305
INQALAB 91*2/TUKURU//WHEAR	300	2	376.667	92.5	263.58	800.01	933.333			86	75	95	77	90			184	114.47	151.2	204	50			34.4	20.8314	41.72	24.5	29
IRENA	122	1	601.111	550	358.025	599.97	933.333	609.759	61.5619	82	69	86	75	88	79.7	2.23134	114	123.8	286.7	360	150	200.534	33.2471	26.6	20.8371	49.15	31.3	34	30.7773	2.48828
IRENA	122	2	608.889	550	362.963	599.97	933.333			78	71	88	75	85			116	117.74	275.1	352	110			28.8	22.3059	32.18	28.6	34
JUN/GEN	161	1	451.975	437.5	438.272	599.97	933.333	556.568	68.3045	82	69	73	76	85	77.8	2.00444	120	168.95	277.4	424	100	198.479	34.4395	32	19.1709	53.19	30.2	39	32.947	3.41962
JUN/GEN	161	2	431.728	307.5	432.099	599.97	933.333			86	70	77	75	85			129	174.44	139	332	120			31.4	20.9291	47.48	27.1	29
JUP/BJY//URES/3/HD2206/HORK//BUC/BUL	188	1	451.852	282.5	401.235	833.34	933.333	572.786	83.0347	82	71	83	78	88	81.1	2.03005	120	124.03	233.7	464	170	190.816	34.5604	29.2	26.7838	49.82	22.9	34	31.644	3.00997
JUP/BJY//URES/3/HD2206/HORK//BUC/BUL	188	2	394.938	432.5	298.148	766.68	933.333			86	71	86	78	88			144	141.83	142.6	268	100			26.8	24.4562	47.68	25.8	29
JUP/ZP//COC/3/PVN/4/GEN	2	1	507.778	625	358.025	700.02	1071.6	658.518	75.5628	84	68	92	75	88	81.2	2.69485	130	193.55	256.7	440	80	189.427	34.1321	29.2	20.8966	36.02	34.1	34	29.5507	2.23933
JUP/ZP//COC/3/PVN/4/GEN	2	2	518.889	612.5	393.21	800.01	998.148			86	69	83	77	90			115	152.62	202.4	244	80			26.4	23.74	42.15	20	29
JUPARE C 2001	10	1	496.543	407.5	339.506	600.03	933.333	510.084	70.5945	90	71	92	79	97	85.5	2.79384	42	89.14	155.5	548	40	132.045	47.9786	20.1	18	35	27.5	39	26.7339	2.83036
JUPARE C 2001	10	2	416.667	287.5	267.901	833.34	518.519			86	74	91	81	94			104	108.01	105.8	108	20			19.6	18.8889	32.65	17.6	39
JUPARE C 2001	98	1	453.58	65	395.062	833.34	795.062	450.138	78.8977	87	73	94	78	85	84.8	2.74793	60	113.71	255.9	536	90	182.276	48.4464	25.6	27.5279	48.305	27.6	39	32.2379	2.80436
JUPARE C 2001	98	2	592.593	207.5	207.407	433.32	518.519			86	74	95	79	97			129	66.45	151.7	340	80			28	21.166	34.58	26.6	44
JUPARE C 2001	147	1	642.593	512.5	271.605	533.31	795.062	534.777	77.4709	90	70	92	75	92	84.8	3.10483	47	79.96	92.1	352	100	137.805	31.5207	20.8	19.6796	35	35.6	44	31.4093	2.84524
JUPARE C 2001	147	2	524.691	257.5	177.16	700.02	933.333			86	72	94	80	97			88	149.79	147.2	272	50			21.6	27.4034	35.61	30.4	44
JUPARE C 2001	197	1	417.901	282.5	450.617	866.67	795.062	521.321	85.1482	82	71	86	71	90	79.8	2.52894	108	218.76	176.2	400	130	227.881	38.2293	30	27.5641	54.59	29.6	39	35.9082	2.61421
JUPARE C 2001	197	2	281.852	255	263.58	666.69	933.333			82	69	86	73	88			126	184.55	327.3	448	160			32.8	30.6483	43.28	32.6	39
K 65	452	1	245.432	525	358.025	933.33	795.062	531.175	92.6964	87	67	81	77	88	79.7	2.62064	120	163.74	207.1	488	130	221.691	55.8826	30	30.8847	34.69	29.8	39	36.2786	2.45948
K 65	452	2	260.741	325	237.654	633.36	998.148			86	67	83	73	88			143	175.47	85.6	604	100			32.8	33.3016	54.91	43.4	34
K134(60)/VEE//BOW/PVN	162	1	805.926	487.5	469.136	833.34	795.062	671.38	67.5441	82	72	88	76	93	83.1	2.77469	99	138.85	206.8	448	110	180.935	37.4226	29.6	23.4748	42.35	29.1	34	31.7286	2.41802
K134(60)/VEE//BOW/PVN	162	2	573.457	550	332.716	933.33	933.333			86	72	96	76	90			101	145.4	184.3	316	60			26.8	19.0909	41.27	32.6	39
KABY//2*ALUBUC/BAYA	250	1	425.679	312.5	364.198	666.69	933.333	561.968	85.077	82	71	87	77	86	80.4	1.85113	185	127.67	173.6	488	200	220.81	43.0332	39.2	21.8898	41.1	38	34	33.347	2.25639
KABY//2*ALUBUC/BAYA	250	2	435.802	350	298.148	900	933.333			82	71	83	79	86			146	145.23	250.6	432	60			37.2	20	36.88	31.2	34
KABY/BAV92/3/CROC_1/AE.SQUARROSA (224)//OPATA	237	1	451.852	152.5	339.506	533.31	1037.04	452.419	101.509	82	68	83	73	85	78.4	2.14061	139	258.28	278.3	580	140	250.209	46.3989	28	31.7234	58.33	38.7	39	38.1561	2.76415
KABY/BAV92/3/CROC_1/AE.SQUARROSA (224)//OPATA	237	2	398.765	77.5	133.951	466.44	933.333			82	68	83	75	85			132	267.51	211	396	100			27.8	41.7281	41.28	36	39
KALYANSONA	454	1	535.432	525	469.136	1000.02	1037.04	642.541	80.8147	82	69	94	77	90	81.3	2.60789	83	194.87	293.3	228	50	169.841	38.4637	22.8	18.758	46.53	19	29	28.0936	2.81853
KALYANSONA	454	2	515.556	350	393.21	666.69	933.333			82	69	83	79	88			94	188.14	103.1	424	40			25.2	24.1778	40.27	26.2	29
KAMBARA1	199	1	585.556	282.5	395.062	700.02	933.333	580.62	83.4524	82	68	86	79	88	80.2	2.37954	90	222.93	237.5	560	150	227.773	45.9376	25.2	27.3934	41.65	37.8	44	35.1776	2.69865
KAMBARA1	199	2	574.475	305	263.58	833.34	933.333			82	69	86	74	88			109	199.6	228.7	380	100			23.2	29.7826	48.65	35.1	39
KAMBARA2	216	1	591.605	462.5	333.333	900	933.333	581.448	81.7519	82	70	92	71	90	80.8	2.74793	106	199.79	261	596	120	246.691	52.5396	30	19.0183	39.14	34.6	39	31.7947	2.77715
KAMBARA2	216	2	469.753	292.5	298.148	599.97	933.333			82	71	86	74	90			121	202.82	278.3	472	110			29.6	16.9289	45.26	30.4	34
KANCHAN//INQALAB 91*2/KUKUNA	477	1	620.988	412.5	407.407	833.34	1071.6	635.469	94.3141	74	65	74	73	79	73.6	1.4922	130	231.63	326.4	320	100	199.8	37.7525	36.8	33.6968	43.77	35	44	38.6069	1.45315
KANCHAN//INQALAB 91*2/KUKUNA	477	2	456.914	257.5	362.963	933.33	998.148			74	67	77	73	80			118	210.87	103.1	408	50			34.8	34.9618	46.64	37.4	39
KANZ*4/KS85-8-4/4/2*FRET2*2/3/SNI/TRAP#1//KAUZ*3/TRAP	299	1	393.827	332.5	382.716	499.98	795.062	489.67	75.5698	87	68	95	77	90	81.8	2.88598	80	254.14	179.7	392	50	171.309	41.0901	22.8	30.6849	44.55	31.4	49	36.9917	3.25692
KANZ*4/KS85-8-4/4/2*FRET2*2/3/SNI/TRAP#1//KAUZ*3/TRAP	299	2	444.691	180	267.901	666.69	933.333			86	69	83	75	88			80	126.05	117.2	384	50			20.8	35.6818	48.9	42.1	44
KAUZ*2//DOVE/BUC/3/KAUZ	25	1	624.444	127.5	401.235	833.34	1037.04	581.763	100.841	82	69	89	75	88	79.5	2.55278	70	219.56	133.5	524	100	204.71	45.219	27.2	21.6018	33.19	35.7	29	29.0024	1.44896
KAUZ*2//DOVE/BUC/3/KAUZ	25	2	410.494	320	263.58	866.67	933.333			78	70	83	71	90			123	163.44	245.6	368	100			28.8	22.6124	30.12	27.8	34
KAUZ*2//DOVE/BUC/3/KAUZ	470	1	533.704	255	475.309	833.34	933.333	574.482	102.328	87	71	78	74	90	80.2	2.54646	110	183.7	72.9	428	60	173.623	37.0844	24.4	20.7013	41.75	34.2	34	30.3386	2.02509
KAUZ*2//DOVE/BUC/3/KAUZ	470	2	347.407	252.5	177.16	900.03	1037.04			84	71	86	71	90			138	137.33	178.3	328	100			27.2	26.2844	37.45	28.4	29
KAUZ*2//TC*6/RL6081/3/KAUZ	34	1	674.568	280	339.506	766.68	1037.04	556.459	89.016	82	69	83	78	92	80.2	2.31805	87	174.34	278.7	320	50	176.403	33.6213	21.2	22.1343	50.6	27.3	29	27.8744	2.90562
KAUZ*2//TC*6/RL6081/3/KAUZ	34	2	399.753	332.5	267.901	533.31	933.333			82	70	83	75	88			103	119.89	175.1	356	100			21.6	17.9597	32.85	27.1	29
KAUZ*2/BOW//KAUZ	171	1	431.728	205	314.815	700.02	656.79	511.678	91.0228	82	71	77	72	92	81.3	2.77709	142	132.64	251.8	400	100	181.904	30.1829	23.2	20.1775	44.4	28.3	29	28.1554	2.43926
KAUZ*2/BOW//KAUZ	171	2	397.531	282.5	224.691	866.67	1037.04			86	71	92	78	92			133	132.6	215	232	80			23.6	22.0868	38.29	23.5	29
KAUZ*2/BOW//KAUZ/3/W98.6.38/5/SABUF/4/ALTAR 84/AE.SQUARROSA (224)//YACO/3/CROC_1/AE.SQUARROSA (205)//F27202	409	1	378.148	202.5	320.988	900	933.333	529.423	94.1849	82	69	89	77	86	80.4	2.37206	137	182.37	217.3	500	100	201.975	38.4499	34	29.0353	34.37	29	39	34.3509	1.49119
KAUZ*2/BOW//KAUZ/3/W98.6.38/5/SABUF/4/ALTAR 84/AE.SQUARROSA (224)//YACO/3/CROC_1/AE.SQUARROSA (205)//F27202	409	2	457.407	202.5	332.716	633.3	933.333			86	70	86	73	86			153	144.78	173.3	312	100			35.6	30.2138	42.59	30.7	39
KAUZ*2/FN//KAUZ	13	1	352.963	500	413.58	933.33	518.519	551.263	80.4522	82	68	86	77	88	79.5	2.41408	200	190.98	217.5	684	250	241.496	53.1249	37.2	23.7143	38.14	26.3	39	34.9751	2.38424
KAUZ*2/FN//KAUZ	13	2	411.728	382.5	233.333	833.34	933.333			82	68	83	73	88			128	191.78	196.7	296	60			36.6	27.0464	48.95	33.8	39
KAUZ*2/MNV//KAUZ	14	1	442.963	537.5	376.543	833.34	998.148	605.902	85.9975	82	69	83	77	89	79.9	2.31637	132	152.14	240.5	336	150	199.67	28.6946	37	19.5012	55.88	25.4	34	34.0914	3.41614
KAUZ*2/MNV//KAUZ	14	2	440.123	362.5	267.901	866.67	933.333			82	69	83	75	90			165	175.66	215.4	360	70			38.4	22.0124	30.12	34.6	44
KAUZ*2/TRAP//KAUZ	26	1	479.259	332.5	382.716	533.97	795.062	504.836	67.933	82	67	85	75	88	78.7	2.43151	112	221.91	219.4	308	180	195.488	28.8198	23	21.2702	34.47	25.7	29	26.3277	1.28521
KAUZ*2/TRAP//KAUZ	26	2	441.481	255	328.395	566.64	933.333			82	67	77	76	88			103	238.77	111.8	360	100			24.8	21.7764	28.96	25.3	29
KAUZ*2/TRAP//KAUZ/3/PASTOR/4/SKAUZ*2/SRMA	96	1	601.63	252.5	253.086	666.69	656.79	526.589	67.9902	78	67	86	79	85	77.8	2.43036	120	184.1	226.2	280	180	191.891	29.958	26.8	20.379	52.79	26.1	34	31.4263	3.47596
KAUZ*2/TRAP//KAUZ/3/PASTOR/4/SKAUZ*2/SRMA	96	2	417.901	550	272.222	800.01	795.062			78	66	83	70	86			112	147.11	157.5	412	100			26.4	20.6136	47.78	25.4	34
KAUZ*2/YACO//KAUZ	35	1	455.926	387.5	320.988	599.97	933.333	456.228	80.83	82	71	95	76	93	83.8	3.20694	136	157.05	143.2	428	60	192.612	40.363	28.4	19.4247	33.33	31	29	28.1728	1.34905
KAUZ*2/YACO//KAUZ	35	2	343.21	127.5	103.704	633.36	656.79			84	70	95	77	95			126	239.37	194.5	392	50			28.4	24.9531	31.12	32.1	24
KAUZ*3//TC*6/RL5406(RL6043)	33	1	558.657	500	456.79	866.67	656.79	572.291	67.6722	87	72	81	79	94	82	2.45855	90	94.2	216.8	368	100	166.421	35.2409	23.6	12.9534	33.05	35.3	29	27.4829	2.58624
KAUZ*3//TC*6/RL5406(RL6043)	33	2	488.765	262.5	332.716	666.69	933.333			86	72	82	75	92			66	153.11	190.1	336	50			21.2	24.2453	42.18	29.3	24
KAUZ//ALTAR 84/AOS	42	1	483.58	252.5	401.235	633.36	933.333	537.354	78.2621	80	68	81	79	88	79.6	2.16128	140	267.95	139.9	480	60	202.289	39.062	29.2	22.6535	36.61	28.9	34	30.5336	1.85392
KAUZ//ALTAR 84/AOS	42	2	504.938	330	267.901	633.36	933.333			83	69	83	77	88			110	161.84	189.2	324	150			27	27.8222	43.15	27	29
KAUZ//ALTAR 84/AOS/3/MILAN/KAUZ/4/HUITES	283	1	600.247	432.5	419.753	733.35	795.062	547.335	76.9788	82	70	86	75	90	80.7	2.56926	162	200.36	177.8	348	130	217.962	37.3692	32.8	19.1026	40.53	31.3	39	32.407	2.27263
KAUZ//ALTAR 84/AOS/3/MILAN/KAUZ/4/HUITES	283	2	472.84	90	362.963	633.3	933.333			82	70	83	75	94			126	224.06	273.4	468	70			31.2	22.9477	38.39	29.8	39
KAUZ//BOW/NKT	73	1	479.259	312.5	339.506	866.67	933.333	580.297	92.2991	82	70	86	72	90	80.9	2.85365	129	164.07	148.6	488	110	200.515	44.237	28.4	21.1905	48.59	44.4	34	32.7483	2.69869
KAUZ//BOW/NKT	73	2	482.716	257.5	298.148	900	933.333			82	71	92	72	92			129	167.28	185.2	424	60			27.8	24.6328	35.57	28.9	34
KAUZ/5/PAT10/ALD//PAT72300/3/PVN/4/BOW	184	1	430	115	295.15	866.67	656.79	443.711	79.9381	78	69	83	78	88	79.2	2.2151	130	239.75	258.1	168	100	210.593	40.1423	28.4	25.8664	45.91	24.8	39	32.9377	2.62651
KAUZ/5/PAT10/ALD//PAT72300/3/PVN/4/BOW	184	2	312.593	205	294.198	466.65	795.062			82	69	86	73	86			126	206.88	221.2	536	120			26.8	25.8902	46.71	32	34
KAUZ/BAV92/3/BJY/COC//PRL/BOW	241	1	707.407	500	438.272	800.01	1032.72	627.079	86.4029	87	68	86	77	88	80.7	2.71641	126	175.53	89	428	150	202.08	38.3723	25.6	25.956	40.08	34	44	32.6069	2.28603
KAUZ/BAV92/3/BJY/COC//PRL/BOW	241	2	485.802	332.5	207.407	833.34	933.333			87	67	86	73	88			94	294.27	178	376	110			23.6	28.2227	37.71	27.9	39
KAUZ/GEN	6	1	343.827	280	358.025	633.3	795.062	485.682	80.475	87	71	86	75	90	82.2	2.53772	90	179.03	172.4	416	150	176.64	34.0876	24.4	18.5548	40.19	41.4	29	28.4871	2.48411
KAUZ/GEN	6	2	454.321	127.5	298.148	633.3	933.333			86	72	85	76	94			86	256.27	118.7	248	50			22.4	21.7159	34.21	24	29
KAUZ/RAYON	55	1	432.222	332.5	419.753	900	933.333	602.264	94.2394	82	70	83	77	88	80.5	2.19216	131	158.09	259.4	256	140	203.679	37.7188	25.6	23.9852	27.09	24.6	34	28.0824	1.41773
KAUZ/RAYON	55	2	463.086	280	328.395	1000.02	933.333			82	70	86	77	90			120	179.3	245	488	60			24.4	26.2689	37.68	28.2	29
KAUZ/WEAVER	74	1	466.296	280	493.827	633.36	795.062	539.868	86.6755	82	70	75	79	90	80.7	2.47229	127	154.48	191.7	684	100	211.259	55.8675	22	17.7605	52.07	35.6	29	29.6036	3.10261
KAUZ/WEAVER	74	2	316.173	280	263.58	833.34	1037.04			86	70	86	77	92			123	141.51	238.9	272	80			23.6	25.6951	36.71	24.6	29
KEA/BUC//FCT	142	1	500	177.5	376.543	766.68	933.333	571.744	96.2113	78	69	73	77	84	76.8	1.74992	130	237.06	303.5	384	110	219.144	31.8916	33.2	29.8503	72.27	24.5	44	37.8002	4.28673
KEA/BUC//FCT	142	2	510.247	255	298.148	966.66	933.333			82	69	82	73	81			125	218.08	169.8	364	150			33.2	29.052	34.43	33.5	44
KEA/TAN/4/TSH/3/KAL/BB//TQFN/5/PAVON/6/SW89.3064	56	1	471.975	362.5	333.333	900	933.333	567.616	90.922	86	71	85	76	86	80.7	2.08193	100	155.01	295	296	120	209.318	35.0586	27.4	20.6215	46.75	29	34	30.8714	2.34356
KEA/TAN/4/TSH/3/KAL/BB//TQFN/5/PAVON/6/SW89.3064	56	2	472.84	325	177.16	766.68	933.333			82	71	86	76	88			123	170.87	193.3	460	180			28	25.6828	37.36	25.9	34
KEA/TOW//LIRA	7	1	589.952	525	469.136	600.03	1037.04	646.27	74.2565	78	68	79	79	85	77.9	1.7792	119	210.81	313.2	336	100	197.439	28.6022	29.6	23.4426	41.37	32.3	34	31.1399	2.02984
KEA/TOW//LIRA	7	2	488.765	525	362.963	866.67	998.148			78	70	83	75	84			133	151.18	219.2	292	100			31.2	20.8259	38.56	26.1	34
KENPHAD 32	451	1	434.568	650	364.198	900	656.79	567.543	75.7441	87	65	79	73	92	80.5	3.0304	83	118.72	251.2	428	70	193.995	46.3884	28.8	25.5957	54.54	30.8	39	34.2774	3.04451
KENPHAD 32	451	2	515.062	487.5	133.951	600.03	933.333			84	69	92	76	88			113	127.33	168.7	480	100			28	23.6786	45.66	32.7	34
KETUPA*2/PASTOR	94	1	624.815	575	469.136	833.34	795.062	627.962	63.0788	87	71	91	79	94	84	2.77288	110	114.1	232	440	50	180.46	38.944	20.8	15.1407	48.5	26.6	18	25.5725	3.19968
KETUPA*2/PASTOR	94	2	521.605	462.5	298.148	766.68	933.333			86	72	92	76	92			98	152	260.5	288	60			19.8	16.0444	33.44	28.4	29
KFA/3/PFAU/WEAVER//BRAMBLING/4/PFAU/WEAVER*2//BRAMBLING	364	1	294.444	337.5	376.543	833.34	656.79	506.416	86.1295	87	73	92	76	93	83.7	2.5865	150	130.56	161	364	100	194.241	31.7685	30.8	21.2375	46.28	33.6	32	32.4349	2.33367
KFA/3/PFAU/WEAVER//BRAMBLING/4/PFAU/WEAVER*2//BRAMBLING	364	2	449.877	117.5	298.148	766.68	933.333			87	71	89	79	90			126	191.45	177.4	392	150			28.6	24.962	38.97	28.9	39
KINGBIRD #1//INQALAB 91*2/TUKURU	363	1	553.58	412.5	419.753	566.64	795.062	562.964	66.6492	77	78	95	77	94	84.5	3.14907	100	70.92	63.1	388	90	138.178	38.3008	22	12.3116	42.54	31.5	34	26.252	2.73929
KINGBIRD #1//INQALAB 91*2/TUKURU	363	2	450.617	400	298.148	800.01	933.333			81	73	99	76	95			58	118.46	93.3	340	60			22.4	16.9885	26.78	25	29
KIRITATI//2*ATTILA*2/PASTOR	264	1	399.753	482.5	438.272	966.66	933.333	562.306	92.4178	82	67	86	73	86	78.9	2.64344	159	174.09	190.2	360	200	213.637	39.0518	32.8	29.1361	33.44	31.1	39	34.2121	1.23192
KIRITATI//2*ATTILA*2/PASTOR	264	2	588.642	177.5	203.086	499.98	933.333			85	67	86	71	86			155	80.18	243.9	484	90			34.4	29.9749	41.27	37	34
KIRITATI//2*PRL/2*PASTOR	263	1	326.914	450	419.753	666.69	933.333	561.527	86.7552	82	68	92	77	88	81.6	2.81741	110	173.27	149.7	344	100	168.45	25.1965	32.8	20.4691	79.18	28.5	34	34.0397	5.3312
KIRITATI//2*PRL/2*PASTOR	263	2	316.42	525	177.16	866.67	933.333			81	69	92	77	90			112	160.83	166.7	268	100			30.8	18.6683	35.38	26.6	34
KIRITATI//HUW234+LR34/PRINIA	447	1	470.617	252.5	364.198	900	998.148	581.389	97.8225	74	67	95	73	84	77.6	2.82135	130	141.14	168.3	524	100	212.484	49.3559	33.2	33.2326	36.79	26.5	44	35.4715	1.63268
KIRITATI//HUW234+LR34/PRINIA	447	2	493.21	202.5	332.716	866.67	933.333			78	67	83	71	84			149	200.3	142.1	480	90			33.2	30.8025	41.29	36.7	39
KIRITATI//PRL/2*PASTOR	416	1	726.42	400	438.272	900	1071.6	643.729	94.128	82	66	78	77	84	77.6	2.1145	110	148.19	229.9	396	100	185.263	33.1033	28	24.3855	45.09	32.1	39	31.9225	2.31261
KIRITATI//PRL/2*PASTOR	416	2	435.802	330	298.148	800.01	1037.04			81	67	83	74	84			119	209.14	112.4	328	100			26.8	25.0591	35.09	24.7	39
KIRITATI/2*WBLL1	446	1	456.79	512.5	401.235	900	933.333	632.251	76.2561	85	70	92	75	90	82.4	2.81741	101	136.77	178.4	628	50	204.845	52.6814	25.2	21.791	39.17	30	39	31.3872	2.8401
KIRITATI/2*WBLL1	446	2	567.407	550	267.901	800.01	933.333			82	70	91	77	92			125	144.18	257.1	308	120			26	20.4408	49.07	34.2	29
KITE/GLEN	143	1	480.988	130	358.025	533.31	656.79	419.758	71.6966	87	76	79	76	95	85.1	2.94184	81	129.07	173.6	620	100	176.09	51.8389	20.8	18.8122	35	36.5	34	26.9026	2.29287
KITE/GLEN	143	2	370.37	67.5	272.222	533.31	795.062			88	76	98	78	98			84	89.03	140.2	244	100			23.2	16.1538	31.26	29.3	24
KITE/PGO	125	1	536.42	457.5	364.198	866.67	933.333	619.016	76.3031	87	72	86	75	88	82	2.52982	89	125.66	340.4	452	130	194.496	43.1608	22.8	19.284	45.89	32.9	34	28.792	2.70981
KITE/PGO	125	2	477.16	395	393.21	833.34	933.333			86	71	89	74	92			72	152.4	189.5	344	50			20.8	20.4762	36.47	26.3	29
KRICHAUFF/2*PASTOR	249	1	736.018	500	438.272	633.36	518.519	582.386	61.1065	82	70	87	76	90	80.9	2.37323	110	172.12	136.7	708	150	207.678	58.0133	27.2	24.345	38.48	36.2	34	32.3277	2.12042
KRICHAUFF/2*PASTOR	249	2	538.025	432.5	293.827	800.01	933.333			82	71	86	75	90			82	197.36	264.6	156	100			27.6	28.1322	43.32	25	39
LAJ3302/2*MO88	63	1	489.136	127.5	419.753	933.33	933.333	515.835	91.8886	87	74	81	75	93	82.7	2.63333	71	193.28	184.3	348	100	180.074	26.8703	24.6	23.555	32.84	33.5	39	30.3492	2.34783
LAJ3302/2*MO88	63	2	448.272	117.5	332.716	700.02	656.79			86	70	89	78	94			116	184.36	203.8	280	120			26.8	28.0966	45.9	24.2	25
LIRA/BUC	27	1	426.543	512.5	296.296	599.97	898.765	602.913	85.3571	82	70	77	74	83	77.7	1.62652	113	115.93	149.5	308	50	178.824	32.0862	28.4	17.5648	39.75	29.8	39	29.5069	2.24443
LIRA/BUC	27	2	715.432	350	298.148	933.33	998.148			82	70	77	78	84			105	132.61	270.2	364	180			28.4	22.0343	32.12	24	34
LIRA/URES//MILO 9G19-2-26	8	1	425.309	152.5	401.235	666.69	1032.72	549.991	92.8133	82	67	73	77	80	75.9	1.81628	123	254.95	228.2	520	100	226.787	51.8525	29.6	27.1191	38.18	32	34	30.9044	1.3611
LIRA/URES//MILO 9G19-2-26	8	2	766.173	230	358.642	533.31	933.333			82	69	74	72	83			121	185.52	173.2	512	50			26.8	24.7753	36.27	31.3	29
LOK 1	458	1	580.494	800	611.111	536.34	998.148	703.692	67.4243	85	62	73	75	84	74.8	2.57682	140	71.7	84.7	384	100	126.684	31.1767	32	19.4355	47.2	38.1	39	35.787	3.18094
LOK 1	458	2	673.333	587.5	350	966.66	933.333			82	63	74	70	80			70	100.44	58	188	70			30	24.3448	51.29	32.5	44
MACS 2496 x MC 10	444	1	533.704	525	388.889	700.02	933.333	606.477	83.7798	78	65	81	73	80	76.2	2.20504	121	176.34	284.3	324	70	184.193	35.7815	30.4	28.7744	42.94	21.3	34	32.39	2.1403
MACS 2496 x MC 10	444	2	524.074	287.5	272.222	966.69	933.333			81	66	83	71	84			103	200.09	115.2	388	60			30	28.3161	43.77	30.4	34
MALAVIYA 206	460	1	468.519	487.5	475.309	800.01	656.79	527.419	68.062	87	73	86	74	93	83.9	2.49644	152	116.41	50.4	320	110	161.798	31.8012	30.8	26.9577	32.3	35.6	39	34.1529	2.90095
MALAVIYA 206	460	2	427.106	227.5	298.148	499.98	933.333			86	75	92	80	93			120	103.97	185.2	360	100			28.4	21.8316	55.44	32.2	39
MESIA//PBW343*2/KUKUNA	430	1	404.074	177.5	395.062	833.34	656.79	463.632	67.5168	84	71	88	78	92	82.8	2.87827	120	232.58	234	348	220	211.141	35.8455	30	30.2982	51.61	33.9	39	36.3337	2.22875
MESIA//PBW343*2/KUKUNA	430	2	555.309	255	267.901	399.99	691.358			82	71	93	74	95			127	192.63	151.2	436	50			31.6	30.1591	43.27	39.5	34
MEX94.27.1.20/3/SOKOLL//ATTILA/3*BCN	365	1	521.605	457.5	333.333	633.3	933.333	524.294	65.0781	87	70	95	76	90	82.6	2.92195	121	217.73	154.9	332	100	199.967	29.1968	33.2	22.967	42.56	39	44	35.4501	2.13137
MEX94.27.1.20/3/SOKOLL//ATTILA/3*BCN	365	2	395.432	345	328.395	499.98	795.062			84	71	90	73	90			148	199.94	278.1	348	100			30.4	31.6944	41.28	30.4	39
MILAN/3/JUP/BJY//URES	64	1	385.062	475	333.333	766.68	1037.04	567.729	85.3067	82	72	83	77	85	80	1.63299	116	82.09	179.2	424	150	179.967	34.6607	26.4	14.3922	48.44	30.6	39	30.3055	2.88802
MILAN/3/JUP/BJY//URES	64	2	507.778	212.5	393.21	633.36	933.333			78	72	86	80	85			76	174.98	147.4	320	130			24	25.5631	31.26	29.4	34
MILAN/KAUZ//PASTOR	226	1	441.358	312.5	388.889	800.01	933.333	537.454	92.0413	82	70	81	75	86	79.6	2.10396	129	182.62	218.9	272	100	187.809	28.1431	28.8	33.2405	41.69	26.3	39	35.2072	2.03436
MILAN/KAUZ//PASTOR	226	2	571.512	180	146.914	666.69	933.333			86	70	83	75	88			124	178.77	216.8	376	80			26	36.0218	44.52	37.5	39
MILAN/KAUZ//PRINIA/3/BAV92	224	1	477.531	102.5	395.062	866.67	1071.6	528.954	103.656	82	68	86	75	83	77.6	2.14061	105	202.63	103.4	232	80	164.616	21.2062	30.4	30.98	35.13	36.4	39	35.7343	1.39387
MILAN/KAUZ//PRINIA/3/BAV92	224	2	410.123	202.5	263.58	566.64	933.333			86	68	74	74	80			126	224.53	220.6	252	100			30.8	33.2432	43.59	38.8	39
MILAN/KAUZ//PRINIA/3/BAV92	366	1	360.617	77.5	382.716	900	998.148	517.262	105.133	82	68	86	77	81	78	1.97765	145	199.07	205.4	276	100	185.743	28.3068	31.6	30.8426	45.67	23.2	39	35.7029	2.46354
MILAN/KAUZ//PRINIA/3/BAV92	366	2	518.148	177.5	224.691	599.97	933.333			82	68	77	75	84			111	204.76	232.2	344	40			29.4	37.4263	48.79	39.1	32
MILAN/KAUZ//PRINIA/3/BAV92/4/WBLL1*2/KUKUNA	475	1	454.938	140	438.272	866.67	795.062	536.828	96.9685	82	69	83	75	84	78.6	2.06667	152	193.21	108.4	440	70	200.369	39.1516	32.8	27.7284	47.36	33.6	39	36.03	1.90638
MILAN/KAUZ//PRINIA/3/BAV92/4/WBLL1*2/KUKUNA	475	2	445.185	130	298.148	866.67	933.333			82	68	83	74	86			155	173.58	149.5	412	150			30.6	33.9211	43.29	33	39
MILAN/KAUZ//PRINIA/3/BAV92/5/TRAP#1/BOW//VEE#5/SARA/3/ZHE JIANG 4/4/DUCULA	322	1	532.963	127.5	382.716	733.35	1037.04	535.114	103.565	78	69	81	76	88	78.6	2.00111	100	185.25	195.1	400	60	203.69	49.4145	32	29.6445	30.817	24.5	44	34.3501	2.12768
MILAN/KAUZ//PRINIA/3/BAV92/5/TRAP#1/BOW//VEE#5/SARA/3/ZHE JIANG 4/4/DUCULA	322	2	481.481	92.5	263.58	766.68	933.333			82	70	83	74	85			91	165.65	183.9	556	100			31.4	35.2495	47.29	34.6	34
MILAN/KAUZ//PRINIA/3/BAV92/5/TRAP#1/BOW//VEE#5/SARA/3/ZHE JIANG 4/4/DUCULA	323	1	369.506	152.5	296.296	633.36	933.333	467.667	93.8581	82	67	85	72	84	78.1	2.24326	160	282.34	239.9	416	100	242.783	44.5596	34	31.1333	47.79	34.7	39	37.0055	1.64949
MILAN/KAUZ//PRINIA/3/BAV92/5/TRAP#1/BOW//VEE#5/SARA/3/ZHE JIANG 4/4/DUCULA	323	2	456.79	127.5	207.407	566.64	933.333			82	69	81	73	86			152	166.09	341.5	500	70			32.8	33.932	43.2	34.5	39
MILAN/KAUZ//PRINIA/3/BAV92/5/TRAP#1/BOW//VEE#5/SARA/3/ZHE JIANG 4/4/DUCULA	324	1	349.383	255	339.506	600.03	998.148	486.28	84.0193	82	68	88	75	84	78.8	2.28425	122	225.87	146.9	492	120	222.767	47.2903	31.6	29.9387	45.42	36.2	39	36.1527	2.01174
MILAN/KAUZ//PRINIA/3/BAV92/5/TRAP#1/BOW//VEE#5/SARA/3/ZHE JIANG 4/4/DUCULA	324	2	398.148	227.5	233.333	666.69	795.062			82	68	83	73	85			116	188.5	220.4	496	100			30.4	29.7079	43.56	31.7	44
MILAN/KAUZ//PRINIA/3/BAV92/5/TRAP#1/BOW//VEE#5/SARA/3/ZHE JIANG 4/4/DUCULA	325	1	587.284	177.5	364.198	800.01	795.062	535.714	94.1912	82	68	86	76	85	78.6	2.28133	167	196.26	228.6	284	80	214.525	41.2041	36.4	26.9666	45.24	26.5	44	36.5859	2.44308
MILAN/KAUZ//PRINIA/3/BAV92/5/TRAP#1/BOW//VEE#5/SARA/3/ZHE JIANG 4/4/DUCULA	325	2	406.173	280	146.914	866.67	933.333			82	68	83	71	85			130	242.19	219.2	528	70			34.8	29.2525	45.9	32.8	44
MILAN/KAUZ/3/URES/JUN//KAUZ/4/CROC_1/AE.SQUARROSA (224)//OPATA	236	1	242.469	77.5	320.988	766.68	598.148	372.152	85.9636	82	70	95	74	89	81	2.58199	162	260.47	174.5	648	50	244.707	60.0299	37.2	34.9074	44.08	31	39	38.461	1.37186
MILAN/KAUZ/3/URES/JUN//KAUZ/4/CROC_1/AE.SQUARROSA (224)//OPATA	236	2	235.803	80	133.951	466.65	799.33			81	71	83	77	88			156	207.2	168.9	520	100			36.6	43.4127	38.91	35.5	44
MILAN/S87230//BAV92	108	1	628.765	600	407.407	466.65	518.519	592.779	63.4641	82	68	81	80	92	79.8	2.69072	130	161.91	176.8	408	150	199.503	42.0216	30	19.9398	37.15	37.2	29	31.6365	2.57449
MILAN/S87230//BAV92	108	2	658.148	512.5	302.469	900	933.333			82	68	83	71	91			98	184.82	181.5	464	40			28.2	20.0348	46.84	34	34
MILVUS2	196	1	592.469	387.5	314.815	966.66	933.333	591.676	95.3226	82	70	92	72	90	81.2	3.07607	141	128.01	259.1	388	100	214.837	41.5522	30	22.1472	40.98	30.1	39	32.9488	2.11267
MILVUS2	196	2	487.654	230	237.654	833.34	933.333			82	70	93	71	90			120	222.06	248.2	472	70			28.4	26.6809	41.28	31.9	39
MINO	75	1	403.086	455	376.543	800.01	1071.6	576.57	99.7202	82	69	94	75	79	77.9	2.30675	91	134.16	34.2	484	70	170.046	40.8715	25.6	20.5432	44.48	35	34	29.9537	2.65515
MINO	75	2	485.802	115	293.827	766.68	998.148			82	70	74	74	80			122	180.4	218.7	256	110			25.2	23.4433	41.27	21	29
MINO/898.97	410	1	440.37	457.5	333.333	866.67	898.765	557.504	90.3832	82	69	89	76	88	81.1	2.40116	130	147.23	262	420	40	206.354	39.3222	26.8	20.9115	35.82	41.6	39	33.4778	2.38475
MINO/898.97	410	2	350.864	330	164.198	800.01	933.333			86	70	86	77	88			120	184.01	288.3	372	100			28.8	29.4667	44.38	29	39
MINO/NING MAI 9558	413	1	734.198	42.5	450.617	533.31	998.148	498.368	109.343	78	72	74	77	85	78.2	1.54776	137	220.32	271.1	408	130	221.513	40.2492	26.8	25.6346	35	31.5	34	31.514	1.82747
MINO/NING MAI 9558	413	2	364.321	55	207.407	600.03	998.148			80	71	83	78	84			129	175.41	168.3	476	100			24.8	30.105	35	28.3	44
MISR 1	370	1	599.383	475	376.543	933.33	933.333	631.212	88.5345	82	69	95	75	90	82	3.05141	107	169.46	101.3	360	110	195.232	34.082	26.8	22.1461	38.7	27.1	29	29.8456	1.74961
MISR 1	370	2	557.037	337.5	233.333	933.33	933.333			82	71	93	73	90			94	185.96	214.6	400	210			28.4	25.7303	38.78	27.8	34
MNCH/3*BCN	43	1	385.965	357.5	351.852	700.02	518.519	471.859	82.1502	82	70	87	77	94	81.7	2.63755	120	131.47	268.6	548	100	220.182	48.9186	28.8	18.2588	57.18	31.3	29	30.8235	3.37429
MNCH/3*BCN	43	2	311.481	152.5	207.407	800.01	933.333			86	70	86	75	90			125	208.55	224.2	416	60			26.8	22.906	38.69	26.3	29
MNCH/3*BCN	187	1	304.444	180	339.506	833.34	933.333	523.967	99.6414	87	69	83	74	92	80.4	2.67997	112	169.38	316.6	400	50	203.273	39.4219	27.4	13.4725	46.77	31.2	29	29.3546	3.00508
MNCH/3*BCN	187	2	362.222	282.5	237.654	833.34	933.333			84	70	83	72	90			135	167.35	258.4	364	60			28.8	22.5139	42.19	23.2	29
MON/IMU//ALD/PVN	169	1	303.086	77.5	407.407	833.34	1071.6	507.293	110.912	87	74	86	77	91	82.4	1.87498	126	153.34	176	320	100	184.544	33.0475	29.6	25.9574	32.4	33.3	34	32.4718	1.71634
MON/IMU//ALD/PVN	169	2	404.321	77.5	298.148	666.69	933.333			86	73	83	82	85			116	199.2	208.9	396	50			27.4	29.1304	43.73	30.2	39
MRL/BUC//LIRA/5/BB//TOB/CNO67/3/HUAC/4/TI-R/3/BB/PL//SX	185	1	375.926	362.5	339.506	1000.02	1071.6	601.086	106.665	82	67	81	75	84	77.3	2.04423	101	173.09	193.8	200	80	157.142	18.7049	28.8	19.8361	43.88	20.2	39	31.3756	2.84133
MRL/BUC//LIRA/5/BB//TOB/CNO67/3/HUAC/4/TI-R/3/BB/PL//SX	185	2	491.605	295	237.654	800.01	1037.04			82	67	77	74	84			100	215.63	155.9	252	100			26	28.3498	45.29	28.4	34
MUNAL #1	367	1	219.506	180	376.543	966.66	795.062	468.448	106.355	87	71	77	75	95	82.4	2.98961	152	251.55	265.1	240	80	214.251	31.9163	30.8	28.105	36.97	33.2	34	33.4366	1.56093
MUNAL #1	367	2	208.395	102.5	207.407	833.34	795.062			86	71	92	76	94			169	208.76	280.1	416	80			30	29.0112	43.28	30	39
MUNIA/CHTO/3/PFAU/BOW//VEE#9/4/CHEN/AEGILOPS SQUARROSA (TAUS)//BCN/5/SOKOLL/6/PRL/2*PASTOR	418	1	500.864	525	333.333	800.01	933.333	580.136	76.4207	82	70	95	77	86	81.2	2.4074	139	141.98	238.7	400	100	187.664	34.2295	29.6	27.7655	38.97	29.5	39	33.5572	2.56557
MUNIA/CHTO/3/PFAU/BOW//VEE#9/4/CHEN/AEGILOPS SQUARROSA (TAUS)//BCN/5/SOKOLL/6/PRL/2*PASTOR	418	2	432.716	412.5	263.58	666.69	933.333			82	71	83	78	88			94	134.56	194.4	344	90			31.6	21.2565	49.78	29.1	39
MYNA/VUL//PRL	9	1	462.346	512.5	444.444	666.69	933.333	620.221	60.9374	82	69	83	74	88	79.6	2.09338	100	110.84	297.1	488	120	201.236	44.1306	25.2	16.0616	43.01	29.4	34	30.3537	2.66428
MYNA/VUL//PRL	9	2	677.16	512.5	393.21	666.69	933.333			82	71	86	76	85			80	137.42	277	332	70			26.8	24.9451	44.12	31	29
NAI60/HN7//BUC/3/PSN/BOW//TUI	214	1	569.136	307.5	358.025	533.31	998.148	541.714	90.8949	82	69	79	73	84	77.5	1.79041	110	216.19	212.6	288	180	208.158	31.587	26.4	24.4913	43.54	28	39	31.2131	2.6439
NAI60/HN7//BUC/3/PSN/BOW//TUI	214	2	403.704	182.5	298.148	833.34	933.333			82	70	78	74	84			84	248.69	432.1	160	150			24.8	27.6101	40.09	19.2	39
NANJING 8646/KAUZ//BCN	174	1	393.21	387.5	240.741	499.98	795.062	511.445	72.7331	82	70	86	74	88	80.5	2.23731	117	203.33	239	392	100	179.83	30.6133	28.8	25.1554	39.92	35	34	31.6551	1.7653
NANJING 8646/KAUZ//BCN	174	2	587.284	312.5	298.148	666.69	933.333			86	70	83	78	88			88	202.97	220	176	60			27.2	27.606	41.27	28.6	29
ND643//2*PRL/2*PASTOR	262	1	418.765	400	339.506	866.67	933.333	580.524	81.8678	82	70	92	75	90	81.7	2.87537	86	201.35	288.9	376	130	223.868	41.3115	27.6	23.4719	51.057	32.3	30	31.9386	2.73387
ND643//2*PRL/2*PASTOR	262	2	582.963	332.5	298.148	700.02	933.333			82	70	94	74	88			114	202.53	185.9	504	150			27.6	24.7867	42.27	26.3	34
ND643/2*WAXWING	261	1	520.37	337.5	438.272	733.35	933.333	603	73.0442	87	68	77	79	86	79.9	2.29226	91	263.33	266.5	176	110	159.545	25.7829	31.6	24.0206	49.28	20.2	29	30.7103	2.83475
ND643/2*WAXWING	261	2	575.186	400	358.642	800.01	933.333			86	70	83	75	88			88	171.92	114.7	264	50			30	22.7226	41.28	25	34
NG8201/KAUZ/4/SHA7//PRL/VEE#6/3/FASAN/5/MILAN/KAUZ/6/WUH1/VEE#5//CBRD/7/INQALAB 91*2/KURUKU	424	1	522.469	600	407.407	533.31	998.148	623.575	83.2139	82	68	81	78	92	79.3	2.41776	99	116.36	182.5	456	140	187.683	36.8863	28	17.9565	40.52	37.2	29	30.0829	2.09535
NG8201/KAUZ/4/SHA7//PRL/VEE#6/3/FASAN/5/MILAN/KAUZ/6/WUH1/VEE#5//CBRD/7/INQALAB 91*2/KURUKU	424	2	448.765	525	263.58	900.03	1037.04			82	69	83	72	86			129	177.87	168.1	328	80			27.4	23.6528	35	33.1	29
NL 750	65	1	179.63	52.5	518.519	833.34	656.79	390.435	93.7549	82	70	95	78	85	80	2.41293	146	319.88	272.8	392	160	254.658	39.7802	30.8	34.0091	34.87	33.3	39	36.0016	1.29991
NL 750	65	2	225.432	40	203.086	399.99	795.062			82	71	77	74	86			163	276.1	298.8	468	50			33.6	34.8473	42.99	42.6	34
NL748/NL837	443	1	298.395	140	314.815	599.97	732.716	407.523	76.8403	78	68	83	78	80	76.3	1.64012	143	219.23	288	464	100	261.054	60.7256	37.6	38.7106	46.38	33.9	44	41.7273	1.81353
NL748/NL837	443	2	297.654	127.5	263.58	466.65	833.951			78	67	77	74	80			85	242.41	176.9	712	180			36.8	38.0222	51.26	41.6	49
NP 846	453	1	343.58	282.5	339.506	566.7	795.062	415.898	60.7647	87	72	77	79	95	83.9	2.88848	77	197.15	302.2	484	50	193.172	55.3319	34.4	27.0486	35	34.2	39	33.8063	1.19667
NP 846	453	2	358.025	212.5	237.654	366.66	656.79			87	71	95	82	94			50	183.47	53.9	484	50			32.2	29.0146	35	33.2	39
NS-732/HER//KAUZ	178	1	382.469	152.5	419.753	933.33	933.333	523.789	103.542	82	71	83	76	85	79.9	1.67631	132	175.07	184.8	364	140	196.963	28.1851	35.6	31.5854	35	29.5	34	33.6495	0.873418
NS-732/HER//KAUZ	178	2	331.852	155	298.148	633.36	998.148			86	72	81	79	84			136	222.36	83.4	332	200			34.4	36.2299	37.18	29	34
OASIS/5*BORL95/5/CNDO/R143//ENTE/MEXI75/3/AE.SQ/4/2*OCI	258	1	514.691	337.5	419.753	866.67	998.148	606.686	84.3106	82	69	86	76	86	79.6	2.19697	100	219.12	118.7	416	40	192.441	40.903	24.8	25.8937	41.6	34.4	39	31.7225	2.33214
OASIS/5*BORL95/5/CNDO/R143//ENTE/MEXI75/3/AE.SQ/4/2*OCI	258	2	412.963	387.5	362.963	833.34	933.333			82	69	83	75	88			103	229.29	194.3	404	100			22.8	26.1111	43.12	30.5	29
OASIS/5*BORL95/5/CNDO/R143//ENTE/MEXI75/3/AE.SQ/4/2*OCI	369	1	681.481	500	401.235	866.67	933.333	632.89	79.7494	82	68	88	76	85	80.2	2.59401	110	204.1	197.6	328	150	192.58	32.139	29.6	25.393	48.47	19	39	34.2974	2.95284
OASIS/5*BORL95/5/CNDO/R143//ENTE/MEXI75/3/AE.SQ/4/2*OCI	369	2	497.778	320	328.395	866.67	933.333			82	68	92	75	86			118	179.9	196.2	392	50			30	35.3312	43.38	28.8	44
OASIS/SKAUZ//4*BCN	76	1	416.42	127.5	339.506	933.36	795.062	465.516	89.2404	87	69	81	75	90	80.9	2.59679	110	192.74	200.8	596	90	208.056	50.1379	21.6	24.4126	41.38	33.4	34	30.3307	3.11204
OASIS/SKAUZ//4*BCN	76	2	315.185	230	203.086	499.98	795.062			86	69	83	77	92			110	178.62	216.4	336	50			23.6	23.034	51.28	21.6	29
OASIS/SKAUZ//4*BCN/3/2*PASTOR/5/FRET2*2/4/SNI/TRAP#1/3/KAUZ*2/TRAP//KAUZ/6/SAUAL #1	371	1	402.469	287.5	450.617	700.02	795.062	487.757	65.9528	82	71	90	77	93	84.2	3.12979	116	171.59	240.1	568	50	206.275	52.4621	30	23.2414	48.7	29.8	44	36.1047	2.822
OASIS/SKAUZ//4*BCN/3/2*PASTOR/5/FRET2*2/4/SNI/TRAP#1/3/KAUZ*2/TRAP//KAUZ/6/SAUAL #1	371	2	457.778	162.5	298.148	666.69	656.79			86	72	99	77	95			175	252.76	55.3	384	50			31.2	30.5858	41.12	33.4	49
OTUS	85	1	402.346	205	401.235	1000.02	795.062	555.804	104.427	87	70	90	79	90	82.8	2.51131	142	236.36	161	224	100	186.895	25.6497	29.2	27.6582	50.18	28	39	33.0108	2.90676
OTUS	85	2	411.728	205	237.654	966.66	933.333			86	72	86	76	92			96	193.89	311.7	304	100			27	28.4402	45.63	21	34
PANDORA//WBLL1*2/BRAMBLING	372	1	616.914	725	419.753	933.33	933.333	714.122	74.387	87	72	79	77	94	82.7	2.53443	96	84.91	254.3	240	100	144.774	23.8569	24.8	29.3787	40.54	28.6	39	29.8537	2.73825
PANDORA//WBLL1*2/BRAMBLING	372	2	701.142	550	328.395	1000.02	933.333			85	72	91	79	91			84	88.23	140.3	260	100			26.8	17.1279	43.29	20	29
PARA2//JUP/BJY/3/VEE/JUN/4/2*KAUZ	28	1	396.42	305	339.506	866.67	933.333	592.597	91.42	87	71	91	74	88	81.9	2.50533	70	113.46	165.1	324	110	150.707	32.5843	24.4	11.1644	37.82	39.1	39	29.9204	3.31634
PARA2//JUP/BJY/3/VEE/JUN/4/2*KAUZ	28	2	732.469	257.5	328.395	833.34	933.333			85	72	86	75	90			40	112.31	104.2	348	120			25.2	17.1893	43.13	28.2	34
PARA2//JUP/BJY/3/VEERY#5.4/JUN/4/TUI	150	1	461.728	255	401.235	600.03	1067.28	539.031	91.3041	82	70	81	77	84	77.3	1.51327	80	203.4	275	360	100	187.036	29.2776	19.6	21.2082	34.98	35.4	24	26.5848	2.06796
PARA2//JUP/BJY/3/VEERY#5.4/JUN/4/TUI	150	2	458.025	255	293.827	600.03	998.148			78	70	77	74	80			104	172.86	223.1	252	100			20.8	23.97	35.49	21.4	29
PARUS/PASTOR//INQALAB 91*2/KUKUNA	403	1	868.179	600	395.062	866.67	933.333	647.417	72.8908	74	68	74	75	84	75.7	1.59896	130	165.62	249.3	248	100	212.922	30.3736	32.4	29.2179	49.17	32	39	36.1276	1.94537
PARUS/PASTOR//INQALAB 91*2/KUKUNA	403	2	421.852	462.5	393.21	600.03	933.333			78	68	77	79	80			110	216	232.3	428	250			30.4	35.7284	41.66	32.7	39
PASTOR	118	1	500.864	257.5	407.407	933.33	933.333	561.775	87.7952	87	71	77	78	94	82.3	2.81287	136	155.57	249.1	48	70	164.21	34.0441	33.6	22.809	44.77	30.7	34	32.8098	2.30759
PASTOR	118	2	469.753	412.5	203.086	566.64	933.333			86	72	91	74	93			116	156.63	218.8	412	80			31.2	21.9595	43.16	31.9	34
PASTOR//HXL7573/2*BAU	221	1	372.84	262.5	413.58	499.98	933.333	536.418	85.9465	82	72	95	77	90	84.1	2.81839	121	157.39	151.8	384	100	169.579	35.7401	28.4	22.9944	53.33	38.1	39	34.3495	3.27354
PASTOR//HXL7573/2*BAU	221	2	481.481	237.5	362.963	866.67	933.333			86	73	94	78	94			126	156.6	85	364	50			30	21.7905	47.98	27.9	34
PASTOR//HXL7573/2*BAU	232	1	443.21	105	376.543	600.03	933.333	490.558	97.1841	82	71	77	77	85	79.3	1.73877	157	180.34	168.5	680	180	253.779	50.4882	38.8	19.4822	49.86	37.5	39	37.1132	2.69323
PASTOR//HXL7573/2*BAU	232	2	560.495	92.5	194.444	666.69	933.333			85	71	83	77	85			122	228.45	275.5	296	250			36.8	33.8095	48.78	33.1	34
PASTOR//MILAN/KAUZ/3/VEE/PJN//2*TUI	239	1	625.309	362.5	425.926	966.66	1037.04	634.51	92.1479	82	69	83	77	88	80.7	2.46779	70	160.67	122	316	80	175.893	36.027	27.8	24.8163	41.54	21.1	34	30.4241	2.01277
PASTOR//MILAN/KAUZ/3/VEE/PJN//2*TUI	239	2	720.154	307.5	233.333	733.35	933.333			85	70	91	74	88			106	195.16	137.1	432	140			28	25.0943	37.89	30	34
PASTOR//SITE/MO/3/CHEN/AEGILOPS SQUARROSA (TAUS)//BCN	190	1	455.062	227.5	530.864	433.32	933.333	503.153	90.6245	82	69	74	78	84	78	2.1551	163	176.63	174.8	560	130	208.759	45.3011	36.4	23.5147	44.54	35.4	39	36.5147	1.75178
PASTOR//SITE/MO/3/CHEN/AEGILOPS SQUARROSA (TAUS)//BCN	190	2	395.062	65	393.21	600.03	998.148			82	70	74	76	91			140	192.16	143	348	60			37.2	35.3719	41.42	38.3	34
PASTOR//TRAP#1/BOW/3/CHEN/AEGILOPS SQUARROSA (TAUS)//BCN	259	1	860.37	462.5	555.556	866.67	1037.04	666.809	94.5481	82	69	77	75	85	77.1	2.00804	110	139.49	197.3	388	70	182.081	36.6422	30	21.3365	33.66	32.5	24	28.158	1.71642
PASTOR//TRAP#1/BOW/3/CHEN/AEGILOPS SQUARROSA (TAUS)//BCN	259	2	550.988	232.5	237.654	866.67	998.148			82	68	77	71	85			112	208.12	145.9	380	70			30.8	21.0037	36.18	23.1	29
PASTOR/2*SITTA	57	1	479.259	307.5	382.716	700.02	1037.04	545.047	92.1562	87	71	89	70	90	81.8	2.5725	80	157.37	200	432	40	161.717	36.5861	24.6	23.5844	35.06	31.1	34	28.4998	1.22754
PASTOR/2*SITTA	57	2	322.84	257.5	263.58	766.68	933.333			87	72	86	78	88			90	166.6	157.2	244	50			26	28.4639	25.49	27.7	29
PASTOR/2*SITTA//PBW343*2/KUKUNA	404	1	386.79	90	475.309	733.35	933.333	534.394	99.0158	82	70	91	77	91	82.3	2.64596	120	235.35	230.4	436	90	201.393	37.8467	32.8	33.6142	46.26	30.6	39	36.8188	2.11621
PASTOR/2*SITTA//PBW343*2/KUKUNA	404	2	464.568	257.5	203.086	866.67	933.333			82	72	92	76	90			124	166.88	209.3	352	50			30.6	28.3333	47.58	40.4	39
PASTOR/3/MUNIA//CHEN/ALTAR 84/5/CNDO/R143//ENTE/MEXI_2/3/AEGILOPS SQUARROSA (TAUS)/4/WEAVER	208	1	217.901	257.5	469.136	566.64	933.333	466.619	100.188	82	68	77	79	88	78.9	2.50089	140	217.55	208.2	372	100	213.576	30.6402	30	28.8943	40.37	37.2	39	35.0145	1.816
PASTOR/3/MUNIA//CHEN/ALTAR 84/5/CNDO/R143//ENTE/MEXI_2/3/AEGILOPS SQUARROSA (TAUS)/4/WEAVER	208	2	230.216	157.5	133.951	766.68	933.333			86	68	83	70	88			134	238.21	285.8	340	100			32	31.5211	46.86	30.3	34
PASTOR/3/URES/JUN//KAUZ/4/WBLL1	373	1	430	205	469.136	933.33	998.148	545.671	100.837	82	71	86	77	88	80.8	2.05913	109	191.38	65.8	400	100	183.319	37.2111	33.8	29.9681	30.79	25.5	39	33.5178	1.65918
PASTOR/3/URES/JUN//KAUZ/4/WBLL1	373	2	425.92	157.5	237.654	666.69	933.333			82	71	86	77	88			140	224.31	196.7	356	50			34	30.6596	44.66	32.8	34
PASTOR/3/VEE#5//DOVE/BUC	182	1	471.358	257.5	561.728	900	998.148	596.69	91.478	82	71	86	78	88	81.1	2.15742	140	198.5	106.2	488	110	208.731	43.0713	30.4	26.3945	38.63	31.2	39	31.822	1.34856
PASTOR/3/VEE#5//DOVE/BUC	182	2	550	230	298.148	766.68	933.333			86	71	86	75	88			137	191.31	192.3	424	100			28.2	27.8959	31.2	31.3	34
PASTOR/BAV92	194	1	645.679	312.5	475.309	666.69	998.148	593.083	79.0741	86	72	86	75	92	82.8	2.50244	100	162.83	254.2	428	90	184.008	41.988	25.2	19.9731	45.69	36.2	39	30.4531	2.75751
PASTOR/BAV92	194	2	638.272	332.5	233.333	833.34	795.062			82	74	92	77	92			131	131.25	82.8	400	60			27.6	17.1781	32.19	27.5	34
PASTOR/DHARWAR DRY	230	1	173.704	387.5	469.136	599.97	933.333	516.929	94.2372	73	68	81	76	88	77.2	2.1848	160	259.58	258.3	528	80	213	45.9251	35.2	29.2466	50.13	34.2	39	37.1116	1.98842
PASTOR/DHARWAR DRY	230	2	250	257.5	298.148	866.67	933.333			75	68	82	75	86			155	167.22	107.9	364	50			33.2	30.5696	38.87	36.7	44
PAT10/ALD//PAT72300/3/PVN/4/BOW	19	1	792.963	412.5	469.136	433.32	933.333	600.068	82.9479	82	70	83	75	86	79.6	1.96751	123	195.02	278.2	412	150	225.879	36.2755	28.8	23.0446	58.68	43.7	29	34.6092	3.68729
PAT10/ALD//PAT72300/3/PVN/4/BOW	19	2	580.617	282.5	298.148	800.01	998.148			86	71	83	75	85			118	170.47	182.1	440	190			28.8	27.4878	49.08	28.5	29
PAT10/ALD//PAT72300/3/PVN/4/URES/5/PFAU	15	1	522.716	207.5	376.543	700.02	1037.04	554.924	89.7244	87	71	90	78	90	83.4	2.44586	100	210.24	195.8	180	100	164.809	23.8922	23.6	22.8657	37.69	27.1	39	29.1987	1.97964
PAT10/ALD//PAT72300/3/PVN/4/URES/5/PFAU	15	2	512.346	287.5	272.222	700.02	933.333			86	71	89	81	91			122	147.05	243	300	50			23.2	25.9113	36.72	26.9	29
PAURAQUE	285	1	512.963	462.5	407.407	499.98	933.333	592.307	75.602	82	67	92	74	85	79	2.63312	96	171.85	324.9	488	150	227.097	41.5699	26.8	28.8221	48.14	32.1	39	34.6868	2.15404
PAURAQUE	285	2	567.901	407.5	298.148	900	933.333			82	67	83	73	85			100	223.72	252.5	364	100			29.6	31.7464	41.26	30.4	39
PAURAQUE #1	441	1	485.926	475	419.753	533.31	998.148	570.429	78.1675	82	68	83	77	86	78.5	2.29129	111	196.87	263.8	420	130	208.992	36.3156	32	27.1571	50.92	29.5	34	35.9132	2.54949
PAURAQUE #1	441	2	401.235	462.5	263.58	666.69	998.148			82	68	83	70	86			97	135.25	194	392	150			32.8	34.3651	48.99	30.4	39
PAVON	120	1	360.864	227.5	364.198	800.01	656.79	503.258	91.7664	87	72	93	74	90	83.1	2.81839	110	238.85	213.7	284	150	199.376	26.0435	23.2	26.773	40.44	27.8	34	31.243	2.11516
PAVON	120	2	512.963	80	263.58	833.34	933.333			87	72	92	74	90			103	231.91	172.3	360	130			22.4	29.3468	42.37	32.1	34
PAVON F 76	374	1	461.111	600	364.198	800.01	933.333	652.608	80.781	82	70	92	76	90	81.9	2.52741	100	140.94	99.7	452	100	173.641	36.3399	25.6	18.0471	37.89	38.2	34	28.7918	2.66702
PAVON F 76	374	2	472.346	600	328.395	1033.35	933.333			85	69	86	81	88			100	158.87	200.9	284	100			23.4	17.3012	37.68	21.8	34
PBW 343/PASTOR	448	1	317.654	34	475.309	499.98	437	364.925	67.9894	82	68	92	71	84	78.4	2.47745	129	165.68	249.6	372	80	191.783	41.976	24.8	25.1628	48.72	31.2	34	33.2801	2.39243
PBW 343/PASTOR	448	2	334.44	49	263.58	499.98	738.31			82	68	77	76	84			127	171.35	109.2	464	50			27.2	30.1285	42.39	35.2	34
PBW343*2/KUKUNA*2//FRTL/PIFED	375	1	409.259	462.5	320.988	866.67	933.333	543.342	75.0127	87	71	86	78	96	84.4	3.01183	108	119.58	114.4	208	120	141.708	18.5867	22	17.663	43.61	27.1	29	27.4322	2.47259
PBW343*2/KUKUNA*2//FRTL/PIFED	375	2	440.123	342.5	267.901	733.35	656.79			87	71	95	78	95			74	117.2	195.9	260	100			21.2	19.5592	31.29	28.9	34
PBW343*2/KUKUNA*2//WHEAR	320	1	328.025	177.5	364.198	833.34	1037.04	494.109	95.4801	82	68	86	77	89	80.8	2.78408	130	189.06	255	440	60	214.773	42.223	31.6	28.7196	55.73	26.6	39	36.7698	2.95003
PBW343*2/KUKUNA*2//WHEAR	320	2	423.457	182.5	233.333	566.64	795.062			81	70	91	72	92			150	237.77	193.9	432	60			34	28.9388	48.91	35.2	39
PBW343*2/KUKUNA*2//YANAC	319	1	371.358	180	469.136	866.67	518.519	491.115	93.5692	82	70	86	75	90	79.8	2.38421	140	135.06	254.2	480	140	217.994	39.1381	32.4	21.8984	41.91	36.8	34	34.3616	2.36881
PBW343*2/KUKUNA*2//YANAC	319	2	358.148	82.5	298.148	833.34	933.333			82	69	83	73	88			126	213.18	169.5	392	130			30	31.9181	49.99	30.7	34
PBW343*2/KUKUNA//GLE/3/PBW343*2/KUKUNA	415	1	583.951	332.5	561.728	566.64	933.333	572.019	71.9117	82	69	86	75	88	80.2	2.48462	140	210.64	160.1	456	110	203.924	38.1209	29.2	27.4839	36.8	33.7	34	32.0364	1.22596
PBW343*2/KUKUNA//GLE/3/PBW343*2/KUKUNA	415	2	554.938	257.5	362.963	633.3	933.333			86	69	86	73	88			135	187.1	152.4	388	100			29.2	26.6005	37.98	31.4	34
PBW343*2/KUKUNA//PBW343*2/TUKURU/3/PBW343	432	1	240.494	152.5	253.086	666.67	933.333	427.137	104.284	87	71	83	78	90	82.4	2.45945	112	199.91	137.2	412	110	208.608	36.0162	32.4	29.1714	49.18	33.4	39	37.8148	1.93286
PBW343*2/KUKUNA//PBW343*2/TUKURU/3/PBW343	432	2	185.55	67.5	177.16	800.01	795.062			85	71	92	77	90			115	224.77	207.2	408	160			32.4	39.4269	44.57	39.6	39
PBW343*2/KUKUNA/4/BAV92//ATTILA/3*BCN/3/PASTOR/5/PBW343	306	1	470.617	152.5	419.753	933.33	795.062	481.202	97.5222	87	72	74	74	93	82.3	2.87151	147	203.01	99.8	456	50	186.012	52.3825	32.8	32.8602	35	31.5	44	36.1721	1.58099
PBW343*2/KUKUNA/4/BAV92//ATTILA/3*BCN/3/PASTOR/5/PBW343	306	2	313.333	120	112.346	700.02	795.062			86	72	94	79	92			136	195.51	22.8	500	50			32.4	33.3512	45.51	35.3	39
PBW343*2/KUKUNA/4/BAV92//ATTILA/3*BCN/3/PASTOR/5/PBW343	307	1	503.457	257.5	388.889	733.35	1037.04	551.698	84.4766	87	72	94	78	92	84.2	2.80793	130	167.05	88.7	380	100	172.434	33.9848	31.6	27.5238	27.41	24.4	39	32.4068	2.15532
PBW343*2/KUKUNA/4/BAV92//ATTILA/3*BCN/3/PASTOR/5/PBW343	307	2	546.296	287.5	362.963	466.65	933.333			86	72	93	76	92			123	210.69	138.9	336	50			30.4	28.494	47.84	33.4	34
PBW343*2/KUKUNA/5/KAUZ//ALTAR 84/AOS/3/PASTOR/4/TILHI/6/PBW343	305	1	341.358	307.5	339.506	800.01	795.062	519.003	83.721	82	70	91	79	88	80.7	2.33833	157	210.01	176.1	292	110	197.304	30.3781	34	34.6262	51.51	30.2	39	37.2377	2.30369
PBW343*2/KUKUNA/5/KAUZ//ALTAR 84/AOS/3/PASTOR/4/TILHI/6/PBW343	305	2	492.593	182.5	298.148	700.02	933.333			82	71	83	73	88			130	183.53	244.4	400	70			31.2	30.7612	47.88	34.2	39
PBW343/HUITES/4/YAR/AE.SQUARROSA (783)//MILAN/3/BAV92	298	1	400.617	252.5	425.926	933.33	933.333	566.312	87.4378	81	72	81	76	92	82.6	3.09192	150	168.39	164.4	356	100	218.925	48.7241	35.2	25.6176	40.32	31	44	35.8183	2.37956
PBW343/HUITES/4/YAR/AE.SQUARROSA (783)//MILAN/3/BAV92	298	2	485.432	340	263.58	833.34	795.062			81	72	102	77	92			183	156.16	277.3	584	50			33	24.4851	45.36	35.2	44
PBW343/PASTOR/4/YAR/AE.SQUARROSA (783)//MILAN/3/BAV92/5/PBW343*2/KUKUNA	304	1	481.728	227.5	320.988	666.69	933.333	520.81	88.2866	82	69	86	75	88	79.2	2.32283	139	188.28	151.4	468	120	209.923	40.0042	29.2	25.7371	41.37	34	39	32.6943	1.79864
PBW343/PASTOR/4/YAR/AE.SQUARROSA (783)//MILAN/3/BAV92/5/PBW343*2/KUKUNA	304	2	501.852	205	237.654	700.02	933.333			82	68	83	73	86			133	170.75	216.8	412	100			29.6	26.7361	40.1	32.2	29
PBW450	107	1	219.043	257.5	450.617	966.66	998.148	512.129	105.153	82	68	81	71	90	79.1	2.72621	150	244.58	108.8	596	100	205.779	49.9027	26	23.2839	45.71	37.1	34	31.4498	2.23119
PBW450	107	2	234.197	257.5	237.654	566.64	933.333			86	69	83	71	90			142	221.51	128.9	316	50			25.8	24.3237	35.28	29	34
PBW65/2*PASTOR	218	1	507.716	525	456.79	900	933.333	651.99	82.2718	87	68	81	72	90	78.9	2.57099	87	158.51	168.9	372	100	181.017	29.9941	22.4	26.2018	38.23	24.8	34	30.4725	2.21649
PBW65/2*PASTOR	218	2	574.691	362.5	328.395	933.33	998.148			84	68	83	72	84			108	195.56	136.2	324	160			24	24.0237	40.27	31.8	39
PEWIT1	201	1	337.531	455	320.988	933.33	1037.04	600.222	90.1986	82	67	88	73	88	79.7	2.62911	149	176.47	271.1	328	100	201.822	36.7804	31.2	27.0534	43.67	30.3	39	34.307	2.27465
PEWIT1	201	2	732.469	357.5	328.395	566.64	933.333			82	68	86	75	88			122	170.35	211.3	440	50			29	22.6765	43.17	38	39
PFAU/MILAN//PBW343*2/TUKURU	401	1	315.926	252.5	358.025	633.36	998.148	521.164	97.5024	82	68	91	78	88	80	2.64995	120	215.28	230.2	232	110	201.402	34.1917	31.2	32.7745	36.78	24	39	34.257	1.88384
PFAU/MILAN//PBW343*2/TUKURU	401	2	347.778	177.5	328.395	866.67	933.333			85	68	83	71	86			126	241.04	161.5	468	110			29.4	33.1658	46.35	35.9	34
PFAU/MILAN//PBW343*2/TUKURU	428	1	190.741	152.5	469.136	700.02	933.333	489.293	103.753	82	68	77	74	88	78.7	2.41316	140	146.17	60.1	480	100	214.839	49.5274	33.6	29.6154	52.72	32.8	39	36.9477	2.68078
PFAU/MILAN//PBW343*2/TUKURU	428	2	214.444	202.5	263.58	833.34	933.333			82	68	86	74	88			150	220.52	327.6	464	60			30.8	25.8716	49.07	37	39
PFAU/MILAN//TROST/3/PBW65/2*SERI.1B	419	1	329.753	52.5	253.086	800.01	933.333	461.802	99.19	82	70	92	75	88	80.3	2.78109	110	227.14	134.3	412	100	192.798	46.684	26.8	31.167	35.96	24.4	39	31.6885	1.49579
PFAU/MILAN//TROST/3/PBW65/2*SERI.1B	419	2	375.207	52.5	393.21	633.36	795.062			86	70	76	72	92			126	146.84	131.7	500	40			27.2	28.8584	35	34.5	34
PFAU/MILAN//TROST/3/PBW65/2*SERI.1B	434	1	322.222	30	351.852	833.34	656.79	467.93	105.128	82	70	86	78	88	81.8	2.65748	150	215.51	242.5	472	150	231.808	46.8852	29.6	29.6146	40.26	26.9	39	33.1328	1.81635
PFAU/MILAN//TROST/3/PBW65/2*SERI.1B	434	2	468.519	42.5	207.407	833.34	933.333			82	70	94	76	92			134	197.87	176.2	520	60			28	29.0229	43.23	31.7	34
PFAU/MILAN/5/CHEN/AEGILOPS SQUARROSA (TAUS)//BCN/3/VEE#7/BOW/4/PASTOR	279	1	383.951	120	358.025	733.35	795.062	500.406	92.7933	87	70	86	75	88	81.4	2.34379	100	195.45	223.3	444	200	245.786	44.1332	28	27.0175	31.19	33	39	34.2167	2.08324
PFAU/MILAN/5/CHEN/AEGILOPS SQUARROSA (TAUS)//BCN/3/VEE#7/BOW/4/PASTOR	279	2	533.951	205	237.654	600.03	1037.04			86	70	86	78	88			106	217.41	297.7	524	150			30.8	28.759	48.1	37.3	39
PFAU/SERI.1B//AMAD/3/WAXWING	376	1	638.272	280	419.753	466.65	1037.04	567.783	89.3622	78	66	77	79	86	76.7	2.26593	124	222.1	55.2	284	80	189.944	32.5989	35	29.5266	40.19	27.2	44	36.7826	1.81805
PFAU/SERI.1B//AMAD/3/WAXWING	376	2	412.963	325	298.148	866.67	933.333			78	66	83	70	84			130	245.74	292.4	356	110			36.8	35.1689	45.54	35.4	39
PFAU/VEE#5	3	1	403.086	362.5	376.543	666.69	998.148	542.793	81.2282	87	70	95	79	92	84.3	3.25252	122	147.96	261.4	384	100	194.712	36.0972	23.2	21.4405	37.46	28.6	29	27.2052	2.12815
PFAU/VEE#5	3	2	546.296	350	224.691	566.64	933.333			86	71	96	73	94			110	126.66	303.1	332	60			24.4	17.9912	38.56	22.4	29
PFAU/VEE#9	137	1	456.79	262.5	296.296	333.33	933.333	474.296	87.1866	87	73	94	79	94	84.4	2.89904	101	149.7	75.7	460	100	176.803	44.1573	26.8	19.2268	32.86	39.4	39	29.1939	2.02363
PFAU/VEE#9	137	2	499.259	130	298.148	599.97	933.333			86	71	91	75	94			119	174.23	148.4	400	40			26	24.1723	29.98	25.5	29
PFAU/WEAVER*2//BRAMBLING/3/DIAMONDBIRD	312	1	454.197	207.5	438.272	633.36	933.333	557.373	84.2444	82	71	92	78	90	83.5	3.11359	110	82.72	282.6	496	100	173.205	43.3365	26	20.5728	49.8	32.9	44	33.3474	3.58198
PFAU/WEAVER*2//BRAMBLING/3/DIAMONDBIRD	312	2	563.086	412.5	203.086	933.33	795.062			82	73	102	75	90			110	80.53	114.2	276	80			26	18.5213	48.28	28.4	39
PGO/SERI//BAU/3/DUCULA/4/630.94	411	1	633.457	437.5	376.543	800.01	933.333	627.968	70.2041	77	68	95	77	81	77.8	2.58543	134	172.56	191	392	110	190.591	34.672	36	30.687	37.33	37.1	35	36.5954	1.42502
PGO/SERI//BAU/3/DUCULA/4/630.94	411	2	447.284	525	393.21	800.01	933.333			80	66	75	75	84			114	178.45	177.9	376	60			34.4	36.7267	48.11	36.6	34
PICUS/4/CS(5A)/5RL-1//BUC/BJY/3/ALD/PVN/5/LAJ3302	51	1	649.506	412.5	518.519	866.67	1032.72	662.869	76.5901	82	69	90	72	84	78.6	2.30072	110	166.43	209.3	528	50	200.61	51.1902	33.6	23.7942	42.22	40.6	39	35.147	2.06036
PICUS/4/CS(5A)/5RL-1//BUC/BJY/3/ALD/PVN/5/LAJ3302	51	2	677.222	345	393.21	800.01	933.333			82	68	77	77	85			73	188.37	191	440	50			32.4	26.5257	42.23	32.1	39
PIFED/DERN	158	1	461.111	105	333.333	833.34	795.062	490.921	94.7498	87	76	95	75	94	85.5	3.02673	71	150.01	102.2	420	100	165.708	31.9676	17.6	18.6631	28.65	26.8	34	24.5404	1.93132
PIFED/DERN	158	2	472.963	80	233.333	800.01	795.062			86	75	99	75	93			144	164.77	169.1	236	100			18.4	18.7313	31.26	22.3	29
PJN/BOW//OPATA	148	1	550.988	362.5	469.136	800.01	933.333	577.957	68.0869	82	70	86	76	92	81.2	2.67416	118	172.25	189	380	60	182.045	36.266	25.2	20.8403	44.24	30.6	29	30.3601	2.42457
PJN/BOW//OPATA	148	2	485.802	350	332.716	700.02	795.062			81	70	86	75	94			125	174.9	171.3	380	50			27.2	25.6405	42.18	24.7	34
PRINIA	16	1	497.778	307.5	419.753	833.34	998.148	591.126	80.3243	82	69	77	76	84	78.3	1.75151	130	217.35	217.9	388	150	196.959	28.4582	32.8	32.7684	52.29	26.9	39	35.5047	2.84775
PRINIA	16	2	475.926	382.5	362.963	700.02	933.333			82	70	77	81	85			87	184.74	214.6	280	100			32.2	26.4183	49.87	28.8	34
PRINIA	139	1	501.235	127.5	302.469	800.01	1037.04	503.141	92.5481	87	74	92	80	92	85.6	2.68825	110	195.04	225.4	292	100	179.68	33.8522	28.4	20.575	44.011	26	39	31.1446	2.16961
PRINIA	139	2	462.469	207.5	298.148	499.98	795.062			86	73	99	81	92			90	191.56	138.8	404	50			27.8	26.5903	34.37	30.7	34
PRL/2*PASTOR	217	1	790.37	700	339.506	633.36	933.333	658.215	77.7124	82	69	83	75	88	80.2	2.34663	120	77.62	208.1	704	140	224.076	59.451	28.8	16.6857	31.875	32.3	34	29.6579	2.12677
PRL/2*PASTOR	217	2	444.691	512.5	328.395	966.66	933.333			86	69	86	76	88			92	156.84	224.2	368	150			27.6	22.2084	40.91	28.2	34
PRL/2*PASTOR	260	1	548.395	537.5	401.235	833.34	1037.04	646.538	80.5962	82	67	88	78	88	80.5	2.60021	90	227.57	174.7	288	140	167.9	30.284	23.2	25.6373	53.51	29	39	31.774	3.11355
PRL/2*PASTOR	260	2	404.321	537.5	332.716	900	933.333			86	69	86	73	88			85	147.83	109.9	356	60			22	24.3325	40.16	31.9	29
PRL/2*PASTOR//PBW343*2/KUKUNA/3/TACUPETO F2001*2/KUKUNA	436	1	564.815	425	419.753	766.68	998.148	626.112	81.5159	82	68	94	73	86	80.4	2.60853	118	239.88	161	580	120	213.718	48.2784	32	27.995	44.48	29.2	54	37.0571	3.02254
PRL/2*PASTOR//PBW343*2/KUKUNA/3/TACUPETO F2001*2/KUKUNA	436	2	545.062	475	233.333	900	933.333			82	70	86	77	86			104	187.8	154.5	372	100			30.4	26.4165	40.28	36.8	49
PRL/2*PASTOR/4/CHOIX/STAR/3/HE1/3*CNO79//2*SERI	277	1	743.981	612.5	382.716	1000.02	933.333	694.409	79.6529	82	68	79	73	90	79.5	2.55713	130	174.72	235.7	428	100	207.754	34.1523	30	19.3002	45.65	27	39	33.4365	2.885
PRL/2*PASTOR/4/CHOIX/STAR/3/HE1/3*CNO79//2*SERI	277	2	483.58	525	362.963	966.66	933.333			86	69	86	74	88			128	171.82	191.3	368	150			28.8	25.1351	47.38	33.1	39
PRL/2*PASTOR/4/CHOIX/STAR/3/HE1/3*CNO79//2*SERI	278	1	569.136	237.5	407.407	800.01	933.333	564.625	91.2182	82	69	86	75	86	80	2.25093	130	215	178	384	200	228.567	37.982	32.4	24.5679	42.93	34	44	34.9226	2.61483
PRL/2*PASTOR/4/CHOIX/STAR/3/HE1/3*CNO79//2*SERI	278	2	426.543	207.5	298.148	833.34	933.333			82	69	86	77	88			137	212.47	387.2	392	50			31.2	22.448	47.38	31.3	39
PRL/SARA//TSI/VEE#5	146	1	548.395	65	388.889	833.34	998.148	521.609	105.545	82	71	94	78	90	83.2	2.92803	120	214.56	369	400	130	231.388	32.7902	30.8	29.8218	48.13	29.6	39	33.8898	2.03789
PRL/SARA//TSI/VEE#5	146	2	567.191	77.5	237.654	566.64	933.333			86	72	97	74	88			144	184.22	290.1	312	150			29.6	26.3557	38.79	32.8	34
PRL/SARA//TSI/VEE#5/3/TILHI/4/ATTILA/2*PASTOR	280	1	379.63	230	333.333	766.68	656.79	473.786	80.2667	82	70	89	75	89	81.9	2.73028	122	225.69	203.8	532	190	236.198	50.3561	30.4	25.3959	46.38	31.9	39	34.6614	1.93652
PRL/SARA//TSI/VEE#5/3/TILHI/4/ATTILA/2*PASTOR	280	2	547.531	187.5	203.086	499.98	933.333			81	71	95	77	90			146	164.09	174.4	524	80			29.6	32.038	38.9	34	39
PRL/VEE#6	36	1	636.543	400	469.136	766.68	1071.6	645.276	82.6309	82	68	86	75	86	78.8	2.39815	107	170.94	198.7	424	50	172.39	38.9056	32	27.8652	36.08	30.5	29	31.0691	0.802527
PRL/VEE#6	36	2	560.494	412.5	302.469	900	933.333			82	68	83	71	87			117	123.96	148.3	344	40			30.8	28.8556	29.49	32.1	34
PROINTA FEDERAL	129	1	543.21	107.5	395.062	533.31	656.79	466	69.8318	87	78	95	79	94	87.5	2.72132	90	104.03	205.4	456	50	162.477	40.0632	23.2	17.2785	37.47	37.6	34	27.5858	2.46808
PROINTA FEDERAL	129	2	467.16	162.5	332.716	666.69	795.062			88	78	99	79	98			67	143.04	109.3	300	100			21.8	16.3295	32.18	27	29
PROINTA GRANAR	156	1	812.84	262.5	314.815	866.67	933.333	616.6	91.0858	82	70	81	75	88	79.5	2.24227	110	176.45	208.2	316	120	192.999	26.5241	28.8	23.5219	38.08	23.6	39	31.7645	2.0977
PROINTA GRANAR	156	2	631.605	282.5	328.395	800.01	933.333			86	69	82	74	88			102	174.94	242.4	340	140			30.8	28.3434	43.2	28.3	34
PSN/BOW//SERI	126	1	803.333	207.5	364.198	800.01	795.062	578.378	91.9079	84	73	92	75	90	83.3	2.74894	100	155.83	331.8	444	150	206.686	38.1228	23.2	21.6042	36.73	31.4	34	27.447	1.77192
PSN/BOW//SERI	126	2	508.025	207.5	298.148	866.67	933.333			87	72	94	75	91			88	139.63	177.6	340	140			22	22.346	30.79	23.4	29
PUNJAB 96	66	1	506.914	277.5	314.815	966.69	795.062	527.216	88.8549	85	68	77	69	85	77.4	2.13542	108	241.25	250.2	104	150	182.407	30.249	23.2	25.3299	48.75	18	39	31.513	3.42501
PUNJAB 96	66	2	469.136	207.5	267.901	533.31	933.333			82	70	77	76	85			108	174.42	234.2	384	70			24.8	18.8	43.25	35	39
QUAIU #1	284	1	401.235	205	376.543	833.34	795.062	513.844	85.4552	82	71	86	78	90	81.5	2.53969	138	204.36	253.1	240	100	183.01	23.5723	36	25.9688	39.76	25	42	35.4014	2.51767
QUAIU #1	284	2	438.272	257.5	203.086	833.34	795.062			82	71	92	73	90			135	180.84	160.8	328	90			35.4	23.5955	45.09	37.2	44
QUAIU #3//MILAN/AMSEL	378	1	406.79	182.5	351.852	633.36	656.79	493.386	88.1874	87	72	86	76	88	82.1	2.31157	150	137.88	204.8	484	160	224.208	43.0378	29.2	24.1423	41.47	38.1	39	33.5695	2.13155
QUAIU #3//MILAN/AMSEL	378	2	537.654	157.5	207.407	866.67	933.333			86	72	92	76	86			137	159.6	252.8	456	100			27.2	26.2928	43.29	33	34
RABE/2*MO88	67	1	450.617	332.5	296.296	866.67	795.062	530.255	88.7193	87	68	86	75	90	80.9	2.83019	109	169.38	250.1	284	140	192.57	30.5909	24.4	26.875	42.89	28	34	32.228	2.46116
RABE/2*MO88	67	2	425.556	202.5	233.333	766.68	933.333			85	68	86	73	91			120	211.42	161.8	400	80			25.2	25.6049	45.61	30.7	39
RAJ 1972	462	1	501.728	330	444.444	900	795.062	532.442	70.6075	78	69	77	77	88	79	2.19089	90	171.13	174.8	340	110	190.132	38.1257	25.4	22.9758	40.64	25.1	34	31.385	2.30711
RAJ 1972	462	2	438.889	257.5	328.395	533.34	795.062			81	69	83	78	90			73	170.99	303.4	408	60			26.8	27.7346	45.5	31.7	34
RAYON F 89	44	1	322.222	387.5	475.309	399.99	933.333	486.611	80.2624	87	76	86	80	92	83.4	2.1919	82	58.23	172.4	204	60	127.237	29.1486	22.4	11.2791	43.23	20.8	29	24.7912	2.76251
RAYON F 89	44	2	289.383	230	328.395	566.64	933.333			87	73	92	75	86			81	45.24	199.5	320	50			21.2	18.523	31.28	21.2	29
REH/HARE//2*BCN/3/CROC_1/AE.SQUARROSA (213)//PGO/4/HUITES	97	1	602.84	282.5	407.407	900	656.79	570.148	87.8766	82	71	81	75	92	80.4	2.54384	146	192.5	217.2	308	160	199.121	31.597	32.8	33.0502	38	34.1	39	35.1205	1.8902
REH/HARE//2*BCN/3/CROC_1/AE.SQUARROSA (213)//PGO/4/HUITES	97	2	444.691	337.5	203.086	933.33	933.333			82	71	86	72	92			148	126.31	265.2	388	40			32	23.8849	46.57	32.8	39
RHEA	29	1	280.247	227.5	358.025	633.36	933.333	481.494	98.215	82	70	92	78	85	79.8	2.16949	148	195.11	230.3	284	100	210.277	31.662	28	25.0246	39.4	30.3	39	32.185	1.65441
RHEA	29	2	201.235	180	267.901	800.01	933.333			82	70	77	77	85			151	191.66	296.7	416	90			26.8	28.9357	37.89	32.5	34
RL6043/4*NAC	135	1	486.173	332.5	345.679	966.66	933.333	565.259	88.1906	78	68	74	72	80	75.8	2.02649	110	162.19	171.8	356	100	210.056	59.5897	28.4	24.6322	43.66	28.3	39	32.552	2.47636
RL6043/4*NAC	135	2	487.901	380	220.37	566.64	933.333			82	67	83	70	84			63	231.27	186.3	680	40			26	25.2874	45.64	35.6	29
RL6043/4*NAC	473	1	374.691	302.5	401.235	800.01	1037.04	583.325	83.6596	82	67	75	71	83	76	1.94936	120	146.53	134.3	920	60	227.794	82.1725	25.2	22.1503	44.7	31	34	29.7809	2.07898
RL6043/4*NAC	473	2	572.593	412.5	332.716	666.639	933.333			78	67	77	76	84			105	170.11	178	384	60			27.2	25.5388	34.12	24.9	29
RL6043/4*NAC//2*PASTOR	246	1	179.63	152.5	320.988	833.34	933.333	471.774	105.825	82	70	86	76	90	81.4	2.65916	140	279.5	108.9	392	150	245.361	49.1084	35.6	32.931	50.71	30.7	39	36.1268	2.18319
RL6043/4*NAC//2*PASTOR	246	2	194.444	232.5	237.654	700.02	933.333			86	69	87	75	93			137	271.71	388.5	536	50			32.8	33.3671	45.16	32	29
RL6043/4*NAC//2*PASTOR	379	1	403.704	357.5	376.543	866.67	933.333	544.552	92.5229	82	70	95	74	90	81.8	2.67416	138	252.76	138.9	448	130	217.213	36.47	32	28.2078	43.65	33.8	34	33.5653	1.43138
RL6043/4*NAC//2*PASTOR	379	2	463.21	307.5	103.704	700.02	933.333			86	71	86	77	87			120	229.27	255.2	360	100			31.4	31.5152	31.28	30.8	39
ROELFS F2007	105	1	497.407	312.5	358.025	700.02	1037.04	548.947	88.1986	89	72	92	76	92	84.1	2.90383	50	131.41	203.1	228	40	148.407	28.1714	20.2	20.4333	36.47	29.9	34	27.7606	2.05325
ROELFS F2007	105	2	475.432	182.5	298.148	833.34	795.062			87	72	92	75	94			104	162.26	249.3	276	40			22.4	22.6024	37.1	25.5	29
ROLF07*2/5/REH/HARE//2*BCN/3/CROC_1/AE.SQUARROSA (213)//PGO/4/HUITES	380	1	641.728	157.5	469.136	700.02	898.765	584	82.7654	82	71	87	72	88	80.9	2.61385	120	174.32	316	412	100	201	47.0016	30	25.2471	31.57	29.3	34	31.0645	1.71091
ROLF07*2/5/REH/HARE//2*BCN/3/CROC_1/AE.SQUARROSA (213)//PGO/4/HUITES	380	2	508.025	400	298.148	833.34	933.333			82	72	92	73	90			96	163.18	98.5	480	50			32	24.8284	43.2	26.5	34
SAAR	186	1	486.173	255	395.062	566.64	656.79	537.235	82.9665	82	68	91	72	88	79.7	2.62911	120	214.72	275.7	56	200	194.727	32.0709	30	25.6835	37.83	13.2	34	30.1795	2.40495
SAAR	186	2	748.025	287.5	177.16	866.67	933.333			82	70	83	73	88			125	201.65	250.2	404	100			30.8	26.2217	40.56	29.5	34
SAAR/WBLL1	265	1	424.815	257.5	339.506	933.33	933.333	545.645	94.4931	82	71	92	74	92	82.7	2.84038	100	191.31	150.2	420	110	196.815	38.0415	24.4	27.2327	41.34	27.8	34	32.8066	2.14393
SAAR/WBLL1	265	2	403.086	205	298.148	866.67	795.062			86	70	89	78	93			100	229.44	235.2	372	60			25.2	34.7036	43.29	31.1	39
SAUAL/4/CROC_1/AE.SQUARROSA (205)//KAUZ/3/ATTILA/5/SAUAL	352	1	392.84	157.5	320.988	466.65	795.062	375.368	73.0301	82	74	78	78	96	84.6	3.22215	116	130.14	161.9	476	40	177.544	48.3769	29.6	24.6778	35.92	34.7	44	35.9941	2.28384
SAUAL/4/CROC_1/AE.SQUARROSA (205)//KAUZ/3/ATTILA/5/SAUAL	352	2	378.765	42.5	142.593	399.99	656.79			82	76	105	81	94			108	171.6	85.8	436	50			31.2	32.3629	41.28	37.2	49
SAUAL/WHEAR//SAUAL	353	1	519.136	115	358.025	600.03	795.062	472.721	90.7954	82	71	92	77	92	82.8	2.76003	160	201.18	253.2	400	110	210.687	36.74	36	28.806	45.03	35.4	44	37.1781	1.80458
SAUAL/WHEAR//SAUAL	353	2	315.185	155	203.086	733.35	933.333			82	71	92	77	92			161	192.19	167.3	412	50			35.2	29.1154	43.23	36	39
SCA/AE.SQUARROSA (409)//PASTOR/3/PASTOR	253	1	245.679	337.5	314.815	533.31	1037.04	520.068	102.313	82	70	92	75	90	82.5	2.95992	148	231.94	281	612	90	231.235	52.5357	34.4	25.9409	42.59	34.3	34	33.5125	1.61853
SCA/AE.SQUARROSA (409)//PASTOR/3/PASTOR	253	2	271.235	400	194.444	933.33	933.333			86	70	94	75	91			119	178.21	178.2	404	70			32.4	27.4038	40.09	30	34
SERI M 82	4	1	847.407	625	395.062	900	795.062	660.343	74.4701	82	70	83	74	86	79.1	1.91746	100	115.08	278.8	448	140	201.145	37.4115	27.6	17.4203	41.25	26.4	34	30.858	2.61613
SERI M 82	4	2	400	512.5	328.395	866.67	933.333			82	70	83	76	85			100	177.67	223.9	328	100			26.4	21.68	41.33	33.5	39
SERI M 82	381	1	540.617	525	339.506	866.67	933.333	620.025	80.4151	87	72	92	77	93	83.8	2.81188	97	94.08	189.5	340	50	148.557	26.4917	19.6	14.3636	43.83	28.9	29	27.5101	2.69652
SERI M 82	381	2	506.296	395	293.827	866.67	933.333			86	72	94	75	90			112	124.19	158.8	220	100			22.4	21.1379	31.27	35.6	29
SERI*3//RL6010/4*YR/3/PASTOR/4/BAV92	220	1	529.63	307.5	512.346	833.34	795.062	521.935	77.7476	87	71	72	78	93	81.4	2.7455	130	181.4	234.2	424	100	221.623	50.9756	31.6	23.8903	44.52	34.6	34	32.2376	1.96815
SERI*3//RL6010/4*YR/3/PASTOR/4/BAV92	220	2	452.469	157.5	203.086	633.36	795.062			86	71	86	77	93			134	189.13	179.5	584	60			30.8	25.4856	39.38	29.1	29
SERI.1B*2//KAUZ*3/BOW/4/CROC_1/AE.SQUARROSA (205)//KAUZ/3/2*KAUZ*3/YACO	317	1	209.877	277.5	407.407	866.67	933.333	499.56	97.3374	82	71	86	82	92	82.9	2.49644	159	167.62	266	160	50	180.053	32.7221	33.6	25.9957	52.42	26.4	39	34.6371	2.54323
SERI.1B*2//KAUZ*3/BOW/4/CROC_1/AE.SQUARROSA (205)//KAUZ/3/2*KAUZ*3/YACO	317	2	213.086	255	237.654	800.01	795.062			86	71	89	77	93			178	165.81	192.1	412	50			32.4	26.3951	37.76	33.4	39
SERI.1B*2//KAUZ*3/BOW/4/CROC_1/AE.SQUARROSA (205)//KAUZ/3/2*KAUZ*3/YACO	318	1	344.444	155	358.025	833.33	656.79	472.296	79.046	87	71	94	78	93	84.4	2.89137	166	200.04	179.2	276	100	162.269	22.2384	31.2	27.6134	27.2	25.4	39	32.8809	2.51829
SERI.1B*2//KAUZ*3/BOW/4/CROC_1/AE.SQUARROSA (205)//KAUZ/3/2*KAUZ*3/YACO	318	2	516.667	257.5	172.84	633.3	795.062			86	72	93	77	93			118	120.15	153.3	260	50			30.2	28.7056	51.29	29.2	39
SERI/7C	45	1	574.691	550	475.309	900	1071.6	643.644	78.1378	87	71	81	74	86	80.3	2.17077	80	100.44	217.6	188	150	127.363	17.4638	20.4	11.4563	41.76	20.8	29	23.2519	3.25168
SERI/7C	45	2	386.42	550	328.395	666.69	933.333			84	71	83	76	90			110	87.79	87.8	192	60			22.4	13.3032	38.9	15.5	19
SERI/NKT//2*KAUZ	46	1	301.852	357.5	339.506	966.67	933.333	535.572	100.948	82	72	83	74	92	81.9	2.52741	106	112.89	148.9	360	70	166.119	30.7753	24	15.6677	45.29	36.5	29	28.0108	2.84009
SERI/NKT//2*KAUZ	46	2	362.024	130	298.148	733.35	933.333			85	71	92	78	90			117	164	124.4	328	130			21.6	24.5	35.35	19.2	29
SHA3/SERI//SHA4/LIRA/3/CHIR1/4/SHA7//PRL/VEE#6/3/FASAN	77	1	469.753	282.5	401.235	733.35	795.062	566.098	74.3503	82	71	77	76	92	81.3	2.56926	143	175.41	448.1	32	100	182.594	48.1167	31.6	21.9734	33.02	24.5	34	28.3005	1.66444
SHA3/SERI//SHA4/LIRA/3/CHIR1/4/SHA7//PRL/VEE#6/3/FASAN	77	2	504.444	345	362.963	833.34	933.333			82	73	92	76	92			127	124.23	144.2	472	60			30	17.9318	32.58	28.4	29
SHA7/VEE#5/5/VEE#8//JUP/BJY/3/F3.71/TRM/4/2*WEAVER/6/SKAUZ/PARUS//PARUS	414	1	499.136	237.5	358.025	499.98	998.148	522.036	93.3745	82	68	85	75	85	78.6	2.15613	140	256.87	90.2	400	80	202.913	40.5895	28.4	26.2103	41.22	36.5	34	33.6163	1.91163
SHA7/VEE#5/5/VEE#8//JUP/BJY/3/F3.71/TRM/4/2*WEAVER/6/SKAUZ/PARUS//PARUS	414	2	388	205	267.901	833.34	933.333			81	68	83	74	85			153	187.56	233.5	428	60			26.8	29.1929	42.74	32.1	39
SHUHA	155	1	601.975	650	277.778	833.34	1037.04	655.405	82.7193	82	71	86	74	85	80.3	1.91514	96	98.27	202.4	380	110	159.84	28.6437	25.6	18.5205	46.6	27.6	29	28.1817	2.36444
SHUHA	155	2	552.377	525	276.543	866.67	933.333			86	72	83	78	86			107	120.13	152.6	232	100			26.8	21.4062	31.29	26	29
SIETE CERROS T66	382	1	748.025	475	500	933.33	933.333	655.525	67.3143	82	69	77	74	85	77.9	1.98018	130	178.39	246.1	316	140	193.556	32.5942	25.2	26.8342	34.12	29.8	34	29.2766	1.77806
SIETE CERROS T66	382	2	619.753	412.5	466.667	533.31	933.333			82	70	77	75	88			112	164.87	198.2	400	50			22.4	21.0215	39.09	31.3	29
SIMORGH	172	1	445.06	282.5	358.025	866.67	933.333	541.719	90.817	82	70	86	78	92	80.6	2.49533	150	168.02	223.3	204	50	174.028	29.3423	36	28.7589	39.13	21.4	39	35.3931	2.26933
SIMORGH	172	2	459.877	307.5	164.198	666.69	933.333			78	70	86	74	90			130	178.56	214.4	372	50			34.4	30.1518	47.39	38.7	39
SITE/MO/4/NAC/TH.AC//3*PVN/3/MIRLO/BUC	87	1	380.864	77.5	339.506	966.66	795.062	460.772	94.9966	82	72	86	74	88	80.4	2.16641	110	163.08	65.2	248	150	191.426	38.0462	30.4	19.5823	46.85	23	34	30.5671	2.42291
SITE/MO/4/NAC/TH.AC//3*PVN/3/MIRLO/BUC	87	2	332.346	180	207.407	533.31	795.062			78	72	86	76	90			137	183.88	277.1	480	100			31.6	25.2688	36.87	29.1	29
SITE/PIOS	189	1	842.222	327.5	277.778	833.34	795.062	552.557	76.5539	82	70	90	79	92	82.9	2.84976	110	122.53	304.8	288	100	180.995	36.7238	26	20.7565	42.55	27.3	34	29.2323	2.4005
SITE/PIOS	189	2	714.321	315	263.58	499.98	656.79			82	71	93	76	94			93	144.92	184.7	412	50			25.6	18.7968	37.82	25.5	34
SITTA	131	1	467.16	387.5	382.716	666.69	998.148	587.106	79.3735	82	70	83	76	86	80.5	2.07766	80	160.51	182.5	376	100	201.112	41.3549	22.8	20.5291	52.024	36.3	34	30.5377	3.10339
SITTA	131	2	625.679	345	298.148	766.68	933.333			86	71	88	77	86			127	150.11	203	492	140			21.6	22.5437	35.48	26.1	34
SKAUZ*2/FCT	88	1	298.148	255	382.716	966.66	933.333	525.215	98.4616	82	69	87	73	86	78.9	2.31157	154	168.47	323.7	500	90	212.221	44.8642	27.2	20.6338	33.33	32.6	34	29.9246	2.40625
SKAUZ*2/FCT	88	2	342.716	312.5	194.444	633.3	933.333			82	69	83	72	86			129	168.94	120.1	388	80			25.6	22.7525	47.53	26.6	29
SKAUZ*2/FCT	92	1	357.407	202.5	358.025	766.68	933.333	490.815	89.0033	84	69	83	74	86	79.2	2.46216	150	238.35	179.1	404	100	208.23	41.8494	30.8	22.7193	45.38	26.7	34	32.2185	2.27122
SKAUZ*2/FCT	92	2	412.963	205	177.16	700.02	795.062			88	68	83	71	86			101	193.35	136.5	480	100			29	25.7958	39.09	39.7	29
SKAUZ/PASTOR/3/CROC_1/AE.SQUARROSA (224)//OPATA	234	1	670.247	177.5	364.198	966.66	1037.04	627.664	107.412	82	68	77	77	86	77.4	2.08273	90	228.39	270.3	272	150	204.947	29.1326	24	27.4318	39.55	30.1	39	32.9652	2.53476
SKAUZ/PASTOR/3/CROC_1/AE.SQUARROSA (224)//OPATA	234	2	735.926	230	263.58	833.34	998.148			82	67	77	73	85			90	228.78	182	388	150			24.4	30.0901	48.28	27.8	39
SOKOLL	222	1	487.037	252.5	401.235	600.03	795.062	494.185	76.5496	84	71	86	76	90	83.1	2.6308	125	160.46	218.7	528	130	200.54	44.7866	32	23.5385	45.01	34.2	34	33.3047	2.24989
SOKOLL	222	2	432.716	232.5	207.407	600.03	933.333			87	71	94	80	92			99	160.94	191.3	352	40			30	26.5482	45.35	33.4	29
SOKOLL*2/3/BABAX/LR42//BABAX	331	1	474.074	230	395.062	933.33	656.79	485.246	93.0922	87	70	91	78	92	83.4	2.76164	111	153.55	158.7	220	100	160.315	20.5984	28	25.9946	46.99	30.3	34	34.2142	2.381
SOKOLL*2/3/BABAX/LR42//BABAX	331	2	329.012	67.5	233.333	600.03	933.333			86	70	92	78	90			117	196.2	128.7	308	110			28.8	32.4675	48.09	33.5	34
SOKOLL*2/3/BABAX/LR42//BABAX	383	1	589.012	77.5	314.815	833.34	656.79	469.657	87.6507	82	70	71	74	90	80	2.75681	127	211.21	241.3	296	150	218.032	30.7248	31.2	26.3119	36.25	30	30	33.8271	1.77644
SOKOLL*2/3/BABAX/LR42//BABAX	383	2	433.704	152.5	177.16	666.69	795.062			86	69	89	78	91			133	235.61	178.2	448	160			32.4	30.6094	45.5	37	39
SOKOLL*2/TROST	327	1	385.802	202.5	358.025	900	795.062	523.249	92.3453	82	71	93	74	88	81	2.57768	155	183.41	220.9	360	70	188.874	33.302	32	25.9553	49.74	33	39	35.55	2.0803
SOKOLL*2/TROST	327	2	433.951	127.5	362.963	733.35	933.333			82	70	90	75	85			116	195.73	101.7	376	110			30	33.105	39.4	34.3	39
SOKOLL*2/TROST	328	1	548.765	152.5	518.519	900	795.062	530.644	100.18	87	71	73	75	88	79.9	2.29226	128	235.62	337.8	276	100	257.005	70.2195	30.2	32.2613	49	28.3	39	37.0703	2.3533
SOKOLL*2/TROST	328	2	493.21	67.5	164.198	733.35	933.333			86	71	86	76	86			160	208.93	131.7	852	140			32.4	32.8715	49.77	37.9	39
SOKOLL//PBW343*2/KUKUNA/3/ATTILA/PASTOR	329	1	401.482	152.5	320.988	833.34	795.062	475.47	91.0103	82	70	73	78	88	79.3	2.2063	154	233.84	117.6	480	140	221.585	45.1506	29.6	31.2045	40.95	27.5	34	33.283	1.63569
SOKOLL//PBW343*2/KUKUNA/3/ATTILA/PASTOR	329	2	338.951	205	207.407	566.64	933.333			85	70	86	75	86			128	191.11	187.3	484	100			28.4	31.4157	43.36	32.4	34
SOKOLL//PBW343*2/KUKUNA/3/ATTILA/PASTOR	384	1	226.42	332.5	567.901	533.31	933.333	485.15	86.5999	82	70	86	76	94	81.4	2.59144	140	170.25	311.6	720	40	269.274	67.4505	33.6	27.3876	48.52	40.1	29	36.3839	2.08928
SOKOLL//PBW343*2/KUKUNA/3/ATTILA/PASTOR	384	2	218.148	180	298.148	766.68	795.062			86	71	83	75	91			138	219.59	309.3	544	100			34	33.8517	44.38	34	39
SOKOLL/3/PASTOR//HXL7573/2*BAU	438	1	601.235	287.5	425.926	866.67	795.062	582.099	83.2782	82	71	86	79	88	82.2	2.30844	130	189.81	201.5	436	160	206.005	38.7088	42	34.9515	20.59	30.7	38	36.2751	2.34601
SOKOLL/3/PASTOR//HXL7573/2*BAU	438	2	449.383	262.5	332.716	866.67	933.333			86	71	91	78	90			138	219.14	107.6	408	70			40.4	34.6494	48.46	34	39
SOKOLL/TRCH	332	1	464.815	65	358.025	666.69	795.062	492.648	87.076	87	71	92	75	88	82.4	2.56125	120	204.62	165.4	524	180	221.367	44.9378	29.2	30.6032	46.91	34.9	39	34.8155	2.83124
SOKOLL/TRCH	332	2	458.025	127.5	362.963	833.34	795.062			82	72	92	77	88			116	146.35	163.3	444	150			28.8	19.4215	49.12	31.2	39
SOKOLL/TRCH	333	1	352.691	102.5	333.333	633.36	933.333	477.004	89.5323	82	69	87	78	88	81.2	2.27938	150	238.39	125	400	100	202.399	40.6727	30	27.5192	46.04	31.8	39	35.0653	2.94369
SOKOLL/TRCH	333	2	417.284	202.5	328.395	533.31	933.333			82	70	86	80	90			133	147.5	190.1	460	80			28.4	26.1035	55.49	32.3	34
SOKOLL/TRCH	334	1	472.84	102.5	376.543	866.67	933.333	528.186	99.1523	87	72	87	77	90	83.2	2.63228	122	199.83	300.1	540	130	225.568	48.271	30.4	21.2225	39.93	31.1	34	32.9034	2.44591
SOKOLL/TRCH	334	2	453.086	177.5	237.654	866.67	795.062			87	72	94	75	91			132	141.45	202.3	428	60			31.6	23.8718	48.91	34	34
SONALIKA	398	1	991.389	775	333.333	900	1110.49	796.886	86.2406	74	62	67	76	75	70.1	1.7477	117	133.38	148.9	300	120	157.463	32.3729	29	31.2262	49.71	25.7	39	36.241	2.90522
SONALIKA	398	2	668.765	725	388.889	1000.02	1075.97			73	61	67	71	75			85	150.25	80.1	380	60			30.4	31.2141	51.46	30.7	44
SOROCA	211	1	411.728	305	339.506	933.33	795.062	485.536	94.2773	82	71	73	77	92	81.5	2.73354	152	212.65	111.5	328	80	211.363	40.93	34.4	25.1479	30.81	27.8	34	30.7174	1.631
SOROCA	211	2	427.778	77.5	103.704	666.69	795.062			82	72	94	80	92			161	202.88	225.6	520	120			32.8	27.8862	41.43	28.9	24
SRMA/TUI//PASTOR	233	1	507.778	337.5	469.136	900	1032.72	611.773	96.5919	78	68	83	75	88	78.3	2.11371	130	196.77	183.9	420	120	206.841	34.8857	33.2	27.5556	32.84	35.1	34	33.2525	1.57269
SRMA/TUI//PASTOR	233	2	497.654	207.5	328.395	800.01	1037.04			78	70	83	74	86			109	263.04	235.7	340	70			30.4	30.7991	45.63	29	34
STAR//KAUZ/STAR	47	1	487.407	475	438.272	933.33	1037.04	612.595	83.6912	87	71	90	76	90	82.2	2.71539	60	108.36	274	284	130	188.269	35.4796	26.4	15.2239	39.26	26.1	39	31.7056	2.59236
STAR//KAUZ/STAR	47	2	496.914	295	362.963	666.69	933.333			86	70	89	73	90			142	156.03	302.3	376	50			28.8	27.2222	38.95	37.1	39
SUJATA/SERI	207	1	271.852	177.5	333.333	499.98	933.333	460.809	91.5976	82	68	86	75	92	80.6	2.72927	142	266.25	276.5	696	70	265.788	63.2013	33.6	33.8462	15.8	39	39	34.8254	2.32055
SUJATA/SERI	207	2	440.741	207.5	177.16	633.36	933.333			82	68	86	76	91			128	252.03	299.1	488	40			35.6	35.9278	43.28	38.2	34
SUNSU/CHIBIA	114	1	515.556	412.5	339.506	800.01	1037.04	620.02	82.5784	82	71	74	77	86	79.3	2.00582	101	163.9	225.5	376	120	192.343	37.1298	29.6	28.6893	52.04	30.9	39	34.2091	2.89871
SUNSU/CHIBIA	114	2	568.272	462.5	298.148	833.34	933.333			82	71	86	76	88			82	165.93	229.1	400	60			26.8	20.4717	43.29	32.3	39
SURUTU-CIAT	89	1	231.481	65	253.086	933.33	933.333	409.798	108.881	82	72	87	72	85	80.1	1.96327	113	187.12	211.8	456	110	211.192	41.5174	30.8	29.3491	35	31.8	34	32.9564	1.38891
SURUTU-CIAT	89	2	245.926	102.5	138.272	399.99	795.062			82	73	86	76	86			130	153.1	348.9	352	50			28.4	31.5345	41.28	28.4	39
SW89.5181/KAUZ	78	1	468.025	145	376.543	599.97	795.062	412.831	76.3293	82	71	95	78	90	82	2.64155	159	207.39	153.4	288	150	202.346	34.8964	34.4	25.0743	29.74	35.4	34	31.4108	1.21526
SW89.5181/KAUZ	78	2	380.247	42.5	164.198	499.98	656.79			82	71	83	76	92			130	189.47	258.2	448	40			32.8	25.7538	35.64	32.3	29
SW89-5124*2/FASAN	68	1	401.852	127.5	265.432	833.34	795.062	418.451	90.8547	80	67	77	78	80	75.7	1.88001	164	202.39	332.5	276	100	238.184	45.1117	32	33.4259	41.22	31.6	39	36.1181	1.76118
SW89-5124*2/FASAN	68	2	335.802	65	103.704	600.03	656.79			84	67	74	70	80			166	226.65	226.3	588	100			30.8	27.9651	43.27	42.9	39
SW89-5124*2/FASAN//2*UP262	330	1	547.531	42.5	425.926	966.69	933.333	498.313	116.192	76	69	73	66	80	74.2	1.54776	170	214.38	384.8	376	70	240.742	52.1039	32.8	31.3524	49.28	34.8	40	36.0482	1.83737
SW89-5124*2/FASAN//2*UP262	330	2	474.815	30	164.198	399.99	998.148			78	69	77	74	80			160	149.84	178.4	604	100			30.6	32.3697	41.28	34	34
TACUPETO F2001/BRAMBLING*2//KACHU	386	1	424.691	475	475.309	866.67	795.062	534.18	69.5003	87	74	94	76	94	84.7	3.41581	118	101.07	246	704	140	241.796	66.9039	30.8	28.4783	36.33	29	39	34.456	1.68389
TACUPETO F2001/BRAMBLING*2//KACHU	386	2	476.049	202.5	298.148	533.31	795.062			86	64	97	81	94			144	159.69	149.2	556	100			30	30.2814	43.37	38.3	39
TACUPETO F2001/BRAMBLING//PVN	311	1	466.42	177.5	376.543	666.69	795.062	453.237	90.6524	87	71	77	76	88	80.6	2.25684	202	154.91	143.9	680	80	234.201	65.244	34.8	32.8246	48.18	40.3	39	38.4899	1.91467
TACUPETO F2001/BRAMBLING//PVN	311	2	320.988	65	164.198	566.64	933.333			84	71	87	76	89			163	197.7	96.5	544	80			36	30.6841	48.91	35.2	39
TACUPETO F2001/SAUAL/4/BABAX/LR42//BABAX*2/3/KURUKU	385	1	489.63	512.5	376.543	833.34	933.333	575.276	77.9685	87	71	86	77	92	83	2.83235	120	177.63	246.7	256	50	197.72	36.7495	27.2	23.9769	50	33.2	44	35.4134	2.98287
TACUPETO F2001/SAUAL/4/BABAX/LR42//BABAX*2/3/KURUKU	385	2	459.259	350	203.086	800.01	795.062			86	71	94	74	92			130	184.67	368.2	384	60			30	27.0675	48.79	30.9	39
TARACHI F 2000	86	1	454.198	312.5	407.407	700.02	998.148	537.142	81.6121	87	72	92	77	90	83.5	2.70904	90	134.77	195.9	440	150	214.955	49.5248	29.2	20.083	41.04	31	34	31.5326	1.73306
TARACHI F 2000	86	2	451.852	282.5	298.148	533.31	933.333			86	73	94	74	90			125	143.58	200.3	560	110			31.6	27.9126	35.69	30.8	34
TAURUM	90	1	417.531	77.5	382.716	433.32	656.79	462.271	82.0845	87	71	77	78	92	81.6	2.52631	65	235.83	296.5	500	150	216.228	52.6874	22.4	23.1847	50.16	38.8	29	28.7363	3.02883
TAURUM	90	2	315.432	342.5	263.58	800.01	933.333			86	71	86	76	92			61	165.65	146.3	492	50			20.8	18.5285	31.29	24.2	29
TC870344/GUI//TEMPORALERA M 87/AGR/3/2*WBLL1	387	1	453.951	482.5	320.988	833.34	933.333	590.59	93.9637	87	69	86	73	88	80.7	2.44063	140	197.55	241.1	752	180	254.283	61.9064	32.8	31.7703	41.97	30.4	49	38.0014	2.39621
TC870344/GUI//TEMPORALERA M 87/AGR/3/2*WBLL1	387	2	556.173	325	133.951	933.33	933.333			84	71	86	75	88			144	185.98	178.2	424	100			35.6	29.484	51.29	38.7	39
TEMPORALERA M 87*2/KONK	243	1	490.494	232.5	339.506	666.69	795.062	490.589	67.1039	82	71	86	78	92	82.4	2.68825	140	234.23	221.7	320	90	201.925	34.6561	32	22.0924	31.94	30.5	34	29.8084	1.70659
TEMPORALERA M 87*2/KONK	243	2	419.136	312.5	298.148	833.34	518.519			82	72	91	75	95			122	150.22	307.1	384	50			30.4	19.8413	36.71	26.6	34
THB/KEA//PF85487/3/DUCULA/4/WBLL1*2/TUKURU	302	1	566.79	102.5	438.272	766.68	933.333	521.081	92.4313	82	71	81	72	90	80	2.32857	150	168.56	268.2	536	130	227.522	42.9389	34.8	27.6147	49.6	30.6	44	37.2733	2.63556
THB/KEA//PF85487/3/DUCULA/4/WBLL1*2/TUKURU	302	2	604.074	130	207.407	666.69	795.062			82	71	88	75	88			144	180.36	214.1	384	100			32	32.1485	51.27	31.7	39
TIA.1	134	1	464.568	550	407.407	1000.02	795.062	617.816	85.2188	82	71	86	74	92	81.1	2.40116	90	86.45	255.3	320	100	157.984	27.4339	26.8	10.679	40.42	28.1	29	28.3566	2.92111
TIA.1	134	2	450.617	350	293.827	933.33	933.333			82	71	86	77	90			99	110.89	180.2	248	90			24.2	20.6667	43.2	31.5	29
TIA.2/KAUZ	52	1	503.457	202.5	339.506	633.36	1071.6	551.102	94.5947	82	71	86	78	90	81.2	2.26471	80	181.97	201.1	532	70	198.588	46.681	22	24.6855	46.61	32.3	39	29.871	2.55617
TIA.2/KAUZ	52	2	456.173	307.5	263.58	800.01	933.333			86	71	83	75	90			110	155.81	221	364	70			23.6	21.8943	33.42	26.2	29
TIA.3	11	1	684.074	412.5	419.753	866.67	1037.04	656.71	85.8669	82	70	86	74	88	80.7	2.28059	80	138.91	160.3	436	130	171.036	37.1686	20	16.1176	44.79	33.8	34	27.6563	3.35429
TIA.3	11	2	456.173	462.5	328.395	966.66	933.333			86	71	86	76	88			85	107.45	278.7	244	50			19.6	15.0556	41.7	22.5	29
TIA.4/WL6572//RL6043/3*GEN/3/LUAN	69	1	452.469	387.5	339.506	866.67	933.333	606.997	85.948	82	70	86	74	88	79.4	2.34379	110	191	266.7	444	110	200.408	39.6763	26	27.086	48.412	33.7	34	31.6585	2.1728
TIA.4/WL6572//RL6043/3*GEN/3/LUAN	69	2	881.975	437.5	237.654	600.03	933.333			82	70	83	71	88			88	167.68	198.7	368	60			24.6	26.5974	30.89	31.3	34
TIE CHUAN 1*2/3/HE1/3*CNO79//2*SERI	256	1	469.506	287.5	469.136	766.68	998.148	592.791	87.7405	82	69	79	74	85	78.5	1.98466	108	244.95	213.3	464	160	229.81	38.5639	28.4	28.01	38.29	32.9	34	33.9187	1.96763
TIE CHUAN 1*2/3/HE1/3*CNO79//2*SERI	256	2	458.395	312.5	332.716	900	933.333			86	69	81	76	84			112	210.85	257	408	120			28.8	29.0172	47.57	33.2	39
TILHI	48	1	246.667	77.5	339.506	700.02	933.333	404.868	95.063	87	71	95	74	92	83.4	3.00814	111	256.78	283.4	456	50	204.276	44.4829	26.8	34.7453	40.35	35.5	34	33.5382	1.63751
TILHI	48	2	277.407	115	164.198	399.99	795.062			83	71	94	77	90			120	197.38	112.2	396	60			24.8	30.5862	41.2	33.4	34
TILHI//PFAU/MILAN	402	1	541.482	202.5	277.778	900	933.333	553.47	101.016	87	71	92	76	90	83.3	2.76908	160	169.25	211.5	412	70	201.415	44.0354	31.2	23.6364	35.09	32.8	38	32.5818	2.13319
TILHI//PFAU/MILAN	402	2	471.852	177.5	263.58	833.34	933.333			86	73	92	74	92			107	159.7	212.7	472	40			29.8	20.4419	42.85	38	34
TILHI/PALMERIN F2004	426	1	224.691	42.5	370.37	566.64	683.333	386.895	82.7595	82	71	77	79	85	79.2	1.7114	150	210.38	125.7	332	100	184.549	40.1513	35.2	34.0671	40.75	30.1	39	34.9234	1.03926
TILHI/PALMERIN F2004	426	2	222.839	42.5	332.716	600.03	783.333			85	72	83	74	84			144	184.71	80.7	468	50			35.6	31.8274	36.69	32	34
TILHI/PALMERIN F2004	427	1	337.531	30	302.469	533.31	795.062	394.133	84.1617	82	71	91	75	84	80.2	2.06989	130	298.73	49.6	384	100	191.023	37.3212	33.8	34.2105	35	31.3	44	36.246	1.42581
TILHI/PALMERIN F2004	427	2	482.099	30	302.469	333.33	795.062			82	71	83	77	86			139	217	205.9	336	50			35.2	31.2695	36.78	36.9	44
TILHI/SOKOLL	297	1	345.309	30	191.358	633.36	656.79	383.062	81.8121	87	74	93	76	87	84.7	2.90994	128	247.98	204.8	628	100	224.026	55.565	30.8	27.9902	41.29	31.4	34	32.5094	1.2994
TILHI/SOKOLL	297	2	576.543	30	177.16	533.31	656.79			87	73	99	77	94			113	196.38	148.1	424	50			30.4	30.0234	36.79	28.4	34
TIMBA//FILIN/MILAN/4/BCN/3/FGO/USA2111//AE.SQUARROSA (658)	429	1	397.963	90	425.926	800.01	795.062	481.593	85.1667	86	70	92	74	93	82	3.07318	147	210.04	282.4	332	100	229.171	40.3637	31.2	32.7068	37.98	34.5	39	35.9515	1.28986
TIMBA//FILIN/MILAN/4/BCN/3/FGO/USA2111//AE.SQUARROSA (658)	429	2	424.815	152.5	267.901	666.69	795.062			82	68	86	75	94			148	224.97	273.3	504	70			32.4	31.3182	43.21	38.2	39
TOBA97/PASTOR	110	1	600.247	237.5	475.309	833.34	795.062	571.348	78.6847	78	68	81	74	86	76.1	1.98578	120	190.38	150.5	408	180	207.433	34.9332	32.8	26.6846	32.63	32.1	34	32.1814	1.72922
TOBA97/PASTOR	110	2	426.543	282.5	362.963	766.68	933.333			74	68	77	71	84			135	187.25	157.2	416	130			30.4	25.649	45.25	28.3	34
TOBA97/PASTOR	472	1	704.815	232.5	358.025	933.33	998.148	620.991	95.1148	82	68	86	74	84	78.4	2.25191	120	215.11	142.1	408	160	188.62	41.4562	28.4	27.4836	50.29	37.6	39	34.2457	2.47588
TOBA97/PASTOR	472	2	540.123	280	362.963	866.67	933.333			82	68	83	72	85			132	106.39	112.6	440	50			27.4	26.5435	35.84	40.9	29
TOBARITO M 97	30	1	298.765	277.5	382.716	900	933.333	540.691	99.9878	82	67	81	75	88	78.9	2.3497	110	214.31	385.2	504	150	257.065	50.5279	26	24.4751	38.05	26.5	29	27.7777	1.77483
TOBARITO M 97	30	2	416.667	330	164.198	666.69	1037.04			82	68	83	75	88			143	173.04	197.1	544	150			27.2	22.202	34.15	31.2	19
TODY/3/JUP/BJY//SARA/4/TRAP#1/BOW/5/NL456/VEE#5	180	1	588.272	230	401.235	833.34	933.333	567.68	92.3116	87	69	73	71	88	78.2	2.45312	172	228.87	205	400	100	225.585	33.6835	35.2	32.5118	41.17	35	44	37.1165	1.30538
TODY/3/JUP/BJY//SARA/4/TRAP#1/BOW/5/NL456/VEE#5	180	2	395.802	230	298.148	833.34	933.333			84	69	81	74	86			124	246.38	339.6	340	100			33.8	31.8033	41.28	37.4	39
TRAP#1/BOW	31	1	544.074	382.5	364.198	499.98	933.333	549.826	78.2068	87	71	86	79	98	83.7	2.88309	119	148.16	177	420	90	198.939	38.0352	26	19.4183	30.897	26.7	29	27.6746	1.61822
TRAP#1/BOW	31	2	404.938	307.5	328.395	800.01	933.333			84	71	92	77	92			105	186.23	248	396	100			25.6	23.3103	38.92	27.9	29
TRAP#1/BOW/3/VEE/PJN//2*TUI/4/BAV92/RAYON/5/KACHU #1	388	1	527.778	332.5	358.025	833.34	795.062	548.49	78.226	86	69	93	77	90	81.4	2.92575	94	206.36	69	92	150	181.506	42.92	29	26.2243	49.35	19.9	39	33.6635	2.78792
TRAP#1/BOW/3/VEE/PJN//2*TUI/4/BAV92/RAYON/5/KACHU #1	388	2	424.691	342.5	237.654	700.02	933.333			82	69	87	71	90			133	200.3	186.4	544	140			30.4	28.7305	43.23	31.8	39
TRCH//INQALAB 91*2/KUKUNA	399	1	435.802	462.5	364.198	900	795.062	563.915	81.2481	74	68	71	78	79	74	1.49071	90	152.53	96.1	480	150	184.949	43.0728	29.2	28.4084	42.08	20.1	39	31.8413	1.98755
TRCH//INQALAB 91*2/KUKUNA	399	2	425.926	257.5	298.148	766.68	933.333			78	68	71	72	81			95	177.26	120.6	388	100			27.6	29.7044	35.72	32.6	34
TRCH/SRTU//KACHU	389	1	392.84	257.5	419.753	833.34	933.333	548.146	99.9875	82	72	88	78	94	83.4	2.60427	129	179.82	170.5	300	40	171.031	26.8751	29.2	27.7054	44.73	21.2	34	32.6926	2.3911
TRCH/SRTU//KACHU	389	2	417.778	130	263.58	900	933.333			86	72	93	78	91			115	177.89	200.1	308	90			27.4	31.501	43.39	28.8	39
TUI*2/MILAN	170	1	466.667	305	345.679	866.67	1037.04	593.978	89.1217	82	68	92	81	85	80.6	2.29589	128	175.05	261.7	104	150	168.835	17.6389	30.4	30.5539	48.1	20.3	34	33.3542	2.57262
TUI*2/MILAN	170	2	649.722	337.5	298.148	700.02	933.333			82	69	83	79	85			116	159.7	175.9	268	150			30.4	29.7581	45.93	30.1	34
TUI/3/TMP64/TWN//SDY/4/RAYON	175	1	222.84	127.5	320.988	833.34	933.333	487.788	111.435	82	68	83	77	88	79.3	2.27572	170	227.7	133.2	448	110	221.383	37.1088	36.4	33.3333	46.05	20.5	29	34.8959	2.40114
TUI/3/TMP64/TWN//SDY/4/RAYON	175	2	245.679	230	164.198	866.67	933.333			82	70	83	72	88			181	219.73	220.2	404	100			36	31.8456	45.33	31.5	39
TUKURU//BAV92/RAYON	113	1	560.494	262.5	438.272	666.69	795.062	559.175	85.3732	82	71	93	72	90	82.9	3.05305	130	183.71	256	280	110	183.682	26.9315	29.6	28.1595	45.27	23.5	39	32.7555	2.28403
TUKURU//BAV92/RAYON	113	2	563.951	337.5	133.951	900	933.333			82	72	97	78	92			126	172.11	201	328	50			27	26.9057	42.12	32	34
TURACO/CHIL	32	1	821.574	525	314.815	1000.02	998.148	693.259	82.5855	82	69	74	70	82	77.5	2.09894	100	141.6	90.4	328	120	168.566	27.5788	27.6	17.9381	38.78	36.6	39	33.2181	2.51137
TURACO/CHIL	32	2	589.383	525	358.642	866.67	933.333			82	70	87	75	84			90	150.36	217.3	308	140			28.8	26.7033	40.16	32.6	44
TZPP/SERI//BUC	157	1	649.506	230	500	933.36	998.148	600.885	89.4532	78	69	74	70	84	76.3	1.8077	130	199.25	110.3	256	150	181.61	30.4748	26.4	25.8252	52.8	30.7	39	34.523	3.00513
TZPP/SERI//BUC	157	2	535.062	332.5	263.58	633.36	933.333			82	70	77	75	84			110	162.65	177.9	420	100			29.2	22.7451	45.26	34.3	39
UP 2338	37	1	811.111	330	407.407	766.68	1071.6	638.159	94.3698	82	68	76	77	79	76.8	1.52607	90	185.73	276.4	408	110	213.784	38.339	27.6	27.5967	47.1	33.4	34	33.5164	1.96717
UP 2338	37	2	509.506	257.5	362.963	866.67	998.148			82	69	77	78	80			117	181.01	321.7	368	80			26.4	31.3774	36.19	32.5	39
UP 2338	465	1	187.037	332.5	493.827	700.02	933.333	491.804	91.0645	82	67	77	74	81	76.3	1.75151	153	177.45	136.6	352	130	198.929	35.2973	32	28.232	33.43	35.7	49	36.834	2.21798
UP 2338	465	2	220.364	280	237.654	599.97	933.333			82	68	77	74	81			130	193.04	169.2	448	100			32	34.0878	35.89	39	49
UP 262	456	1	655.556	587.5	518.519	866.67	998.148	682.492	68.2024	73	67	77	76	84	74.9	1.83455	128	194.56	184.2	452	60	215.958	48.3761	36.8	28.9668	46.47	30.6	39	36.1268	1.91349
UP 262	456	2	499.136	600	332.716	833.34	933.333			74	67	77	71	83			115	170.82	325	480	50			36.8	25.8514	37.78	40	39
UP2338*2/4/SNI/TRAP#1/3/KAUZ*2/TRAP//KAUZ/5/MILAN/KAUZ//CHIL/CHUM18/6/UP2338*2/4/SNI/TRAP#1/3/KAUZ*2/TRAP//KAUZ	390	1	325.309	30	277.778	700.02	933.333	402.629	101.908	84	76	95	78	95	86	2.81662	137	190.47	230.4	272	100	209.262	28.6	28.8	19.3833	37.12	30	34	32.5284	2.12081
UP2338*2/4/SNI/TRAP#1/3/KAUZ*2/TRAP//KAUZ/5/MILAN/KAUZ//CHIL/CHUM18/6/UP2338*2/4/SNI/TRAP#1/3/KAUZ*2/TRAP//KAUZ	390	2	280.494	30	120.988	533.31	795.062			87	76	97	77	95			162	247.85	260.9	392	100			30.4	29.191	44.39	38	34
URES//BUC/FLK/3/KAUZ	132	1	456.79	177.5	339.506	700.02	998.148	583.366	97.6295	87	72	95	76	90	84	2.87518	91	150.6	196.8	576	100	181.589	48.757	20.8	21.9725	36	31.1	29	25.9077	2.02201
URES//BUC/FLK/3/KAUZ	132	2	709.136	257.5	328.395	933.33	933.333			86	73	94	75	92			81	116.09	170.4	284	50			21.6	15.8145	32.19	21.6	29
URES/BBL//KAUZ/3/KAUZ	152	1	330.247	277.5	320.988	833.34	998.148	540.144	105.507	82	69	86	72	94	81.3	3.01496	120	222.37	244.7	696	80	239.543	60.496	25.2	25.5152	58.24	30.1	29	31.0387	3.26346
URES/BBL//KAUZ/3/KAUZ	152	2	343.333	227.5	233.333	800.01	1037.04			86	69	91	74	90			113	188.56	258.8	412	60			25.2	23.562	37.37	27.2	29
URES/JUN//KAUZ	128	1	478.395	107.5	469.136	800.01	656.79	443.688	79.3533	87	77	86	76	94	84.6	2.62974	144	183.9	270.6	460	100	218.122	35.1034	32	21.3671	50.31	29.6	34	32.795	2.62662
URES/JUN//KAUZ	128	2	352.099	57.5	263.58	733.35	518.519			87	73	94	77	95			149	244.42	213.3	316	100			30.4	25.3333	38.94	27	39
URES/JUN//KAUZ/3/BAV92	213	1	446.42	302.5	320.988	866.67	795.062	528.306	88.7653	82	70	92	76	90	81.1	2.59679	140	198.59	256.1	428	100	227.108	39.0459	30.8	33.5294	42.07	24.5	54	37.8823	2.92386
URES/JUN//KAUZ/3/BAV92	213	2	520.494	205	164.198	866.67	795.062			86	69	83	75	88			130	250.49	227.9	440	100			28.8	33.8333	41.39	40.9	49
URES/PRL//BAV92	209	1	372.593	252.5	432.099	600.03	795.062	452.668	80.2694	82	68	85	73	90	80	2.59915	140	251.71	319.8	484	100	225.861	38.4228	38.8	29.7807	39.71	39.4	34	35.9939	1.67356
URES/PRL//BAV92	209	2	282.716	227.5	164.198	466.65	933.333			82	69	86	75	90			130	180.7	222.4	320	110			36.2	31.2383	46.71	30.1	34
URES/RAYON	49	1	455.062	282.5	376.543	800.01	933.333	569.677	87.7488	87	74	89	78	92	84	2.4404	100	144.93	254.1	400	80	175.149	34.9962	21.2	15.4167	37.19	24.2	29	24.0377	1.85528
URES/RAYON	49	2	425.926	295	328.395	866.67	933.333			86	73	92	77	92			91	121.66	139.8	320	100			22.8	20.9605	25.61	20	24
VEBOW/IRENA	229	1	438.889	287.5	320.988	533.31	933.333	512.325	89.9439	82	70	92	77	88	81.3	2.75298	180	200.18	290.3	472	100	231.255	42.5698	28.8	30.7795	43.88	31.7	39	35.5955	2.00261
VEBOW/IRENA	229	2	381.975	257.5	203.086	833.34	933.333			78	71	92	73	90			126	191.37	246.7	436	70			31.2	31.0151	47.78	37.8	34
VEE#5//PF70354/MUS/3/PIFED/4/OR791432/VEE#3.2	183	1	534.568	252.5	376.543	766.68	933.333	515.005	88.153	87	71	86	77	90	81.9	2.415	152	263.11	217.1	596	140	248.128	49.6111	34.8	35.025	41.56	31.5	44	36.733	1.82034
VEE#5//PF70354/MUS/3/PIFED/4/OR791432/VEE#3.2	183	2	338.889	152.5	328.395	533.31	933.333			84	71	88	75	90			171	238.57	207.5	436	60			34.8	25.1546	43.29	38.2	39
VEE#5/SARA//DUCULA	176	1	425.679	330	320.988	633.36	1032.72	560.457	91.1391	78	67	77	78	81	76	1.86786	124	212.45	192.3	212	100	169.045	30.7025	30	34.457	52.76	32.5	39	33.6746	2.48396
VEE#5/SARA//DUCULA	176	2	471.358	227.5	362.963	866.67	933.333			82	67	73	73	84			120	199.6	88.1	392	50			28.8	26.619	33.51	25.1	34
VEE#8//JUP/BJY/3/F3.71/TRM/4/BCN/5/KAUZ	164	1	213.21	182.5	376.543	533.31	795.062	446	85.6124	85	71	81	75	92	80.9	2.51418	146	232.96	259.6	328	100	187.712	31.3627	30.8	24.276	56.9	36.1	34	32.9269	3.01318
VEE#8//JUP/BJY/3/F3.71/TRM/4/BCN/5/KAUZ	164	2	268.765	287.5	203.086	666.69	933.333			82	71	86	74	92			135	169.26	112.3	344	50			28.6	25.2535	37.54	26.8	29
VEE#8/5/VEE/4/KLTO//S12/J9281.67/3/MO/JUP	121	1	504.321	587.5	364.198	933.33	933.333	648.965	74.9511	82	71	86	71	94	82	2.89828	102	101.96	177.7	360	100	164.031	34.1824	24.4	21.4729	32.68	30.4	29	28.3581	1.6943
VEE#8/5/VEE/4/KLTO//S12/J9281.67/3/MO/JUP	121	2	437.037	575	393.21	966.66	795.062			86	71	91	76	92			94	167.85	86.8	360	90			25.2	22.848	32.18	26.4	39
VEE/PJN//2*TUI	151	1	689.259	252.5	376.543	666.69	933.333	605.208	93.2545	82	72	89	78	88	81.4	2.23706	110	177.61	156.1	560	140	219.919	44.4589	24	24.1319	40.16	42.5	34	31.6299	2.42054
VEE/PJN//2*TUI	151	2	712.685	257.5	263.58	966.66	933.333			86	71	86	74	88			115	202.38	290.1	328	120			24.8	25.0273	41.28	26.4	34
VEE/PJN//TUI	149	1	258.025	457.5	320.988	866.67	998.148	552.342	93.8508	82	69	80	72	86	77.6	2.00666	140	181.51	197.5	380	60	178.19	31.8067	29.6	26.3669	41.05	36.7	34	31.7499	2.15162
VEE/PJN//TUI	149	2	269.506	357.5	328.395	733.35	933.333			82	69	77	74	85			159	155.69	136.2	312	60			28	22.0921	43.29	27.4	29
VI/PIFED//VEE#8	167	1	473.21	120	364.198	666.69	795.062	470.85	81.6553	87	78	95	78	98	85.3	2.85209	94	123.83	258.2	520	100	164.951	43.0379	23.6	19.6855	46.9	35.6	29	27.641	2.78244
VI/PIFED//VEE#8	167	2	381.111	115	298.148	700.02	795.062			87	75	80	77	98			77	127.88	140.6	148	60			22.6	17.9545	31.27	20.8	29
VORB/4/D67.2/PARANA 66.270//AE.SQUARROSA (320)/3/CUNNINGHAM	321	1	458.642	117.5	364.198	833.34	518.519	415.32	80.1727	82	67	81	75	90	79.2	2.42579	130	171.51	40.4	392	120	201.732	47.5365	29.2	29.1558	33.15	30.4	39	33.3389	2.06908
VORB/4/D67.2/PARANA 66.270//AE.SQUARROSA (320)/3/CUNNINGHAM	321	2	337.037	92.5	203.086	433.32	795.062			82	68	83	76	88			126	201.21	278.2	508	50			30	25.113	47.27	31.1	39
VOROBEY	210	1	374.691	282.5	339.506	600.03	795.062	466.409	81.092	87	69	86	74	88	80.5	2.46869	135	239.3	246.5	468	150	224.301	38.2417	26	31.1662	35.82	33.2	44	35.8104	2.21869
VOROBEY	210	2	357.407	55	298.148	766.68	795.062			86	70	83	74	88			108	211.61	144.6	400	140			24.8	38.1375	45.38	40.6	39
VORONA/CNO79	20	1	417.901	202.5	339.506	766.68	998.148	484.547	97.0566	82	68	83	77	85	78.5	2.13047	120	236.5	126.5	308	150	214.753	34.3916	30.8	28.9273	46.15	25	39	34.5405	2.35555
VORONA/CNO79	20	2	460.494	130	263.58	333.33	933.333			82	69	83	71	85			147	202.43	281.1	456	120			33.6	29.1479	47.48	31.3	34
VORONA/GEN	5	1	350.494	65	339.506	900	933.333	496.619	103.639	87	74	92	78	92	84.5	2.57013	130	193.84	143.6	468	50	191.824	43.7279	31.2	26.3198	44.29	30.1	39	33.8396	1.99526
VORONA/GEN	5	2	483.951	155	177.16	766.68	795.062			87	73	92	77	93			109	168	209.8	396	50			32.4	28.2564	43.43	29.4	34
W15.92/4/PASTOR//HXL7573/2*BAU/3/WBLL1	391	1	372.099	412.5	425.926	599.97	933.333	551.924	83.9572	82	69	91	73	90	81.1	2.5318	123	221.83	152.6	308	90	202.565	34.2653	33.2	36.5183	63.95	32.9	44	39.4323	3.06907
W15.92/4/PASTOR//HXL7573/2*BAU/3/WBLL1	391	2	489.506	257.5	263.58	766.68	998.148			86	71	83	78	88			136	208.22	290	416	80			32.8	36.1748	45.38	35.4	34
W15.92/4/PASTOR//HXL7573/2*BAU/3/WBLL1	439	1	489.877	257.5	376.543	733.35	998.148	586.345	87.6022	82	70	81	75	88	79.6	2.05047	130	245.88	130.2	656	110	231.788	58.4622	30	33.7819	45.77	42.1	44	38.4005	2.38315
W15.92/4/PASTOR//HXL7573/2*BAU/3/WBLL1	439	2	603.704	400	237.654	833.34	933.333			82	70	83	77	88			109	145.7	231.1	460	100			32.4	28.9636	49.99	33	44
W3918A/JUP	160	1	401.235	462.5	469.136	533.31	933.333	528.919	79.0446	82	71	78	79	84	79.8	1.82452	66	134.31	75.4	192	120	159.74	28.1734	22.8	19.491	24.7	31.6	34	27.3635	1.65906
W3918A/JUP	160	2	524.815	205	328.395	433.32	998.148			86	71	86	76	85			87	175.29	195.4	372	180			21.6	25.8537	31.29	28.3	34
W462//VEE/KOEL/3/PEG//MRL/BUC	79	1	437.778	55	277.778	566.64	653.333	422.074	84.1945	82	69	77	77	84	78.4	1.72691	140	266.26	146	608	110	241.509	59.2126	31.6	27.0644	32.96	26.5	39	33.2747	1.73325
W462//VEE/KOEL/3/PEG//MRL/BUC	79	2	508.025	65	177.16	666.69	813.333			82	71	83	75	84			124	204.33	180.5	556	80			30	30.7524	43.27	32.6	39
WAXWING*2//INQALAB 91*2/KUKUNA	420	1	362.716	207.5	388.889	800.01	1037.04	540.615	92.3164	78	66	79	76	85	77.2	2.25487	100	247.51	215.2	372	150	205.777	35.1202	27.6	32.3419	51.86	27.2	39	32.5254	2.80458
WAXWING*2//INQALAB 91*2/KUKUNA	420	2	440.37	287.5	315.432	633.36	933.333			82	67	82	71	86			109	204.56	243.5	376	40			26.8	23.1818	41.27	27	29
WAXWING*2//PBW343*2/KUKUNA	421	1	475.309	512.5	419.753	666.69	933.333	545.683	72.1324	82	65	92	75	85	79.2	2.756	105	231.92	125.6	456	80	187.729	39.2215	27.2	27.203	39.13	33.7	34	31.1489	1.59409
WAXWING*2//PBW343*2/KUKUNA	421	2	395.679	287.5	237.654	733.35	795.062			82	67	83	74	87			113	240.47	167.3	308	50			26	26.5757	30.68	28	39
Waxwing*2/Vivitsi	435	1	438.025	600	500	833.34	998.148	625.549	72.2823	78	66	79	74	84	76.7	2.1605	100	145.48	223.2	416	90	199.947	41.2758	27.6	21.0029	43.16	29.5	39	32.0052	2.88972
Waxwing*2/Vivitsi	435	2	477.16	412.5	362.963	700.02	933.333			81	67	83	71	84			113	160.49	217.3	444	90			29.2	22.0996	48.79	25.7	34
WBLL1*2/3/SNI/TRAP#1//KAUZ*3/TRAP/4/KACHU	310	1	399.383	127.5	395.062	666.69	1037.04	488.531	97.9864	87	70	92	80	90	83.5	2.85287	110	169.48	288.1	140	50	183.101	36.9297	32.4	31.5165	39.94	21.8	49	36.801	2.53934
WBLL1*2/3/SNI/TRAP#1//KAUZ*3/TRAP/4/KACHU	310	2	392.593	132.5	267.901	533.31	933.333			84	71	94	75	92			157	171.13	209.3	456	80			34.8	32.3237	47.33	39.9	39
WBLL1*2/3/SNI/TRAP#1//KAUZ*3/TRAP/4/KACHU #1	315	1	355.185	52.5	432.099	866.67	795.062	476.299	89.3275	82	69	86	78	88	80.1	2.33548	160	239.89	285.5	328	120	271.781	56.5328	33.6	32.6942	46.55	34.5	44	38.0202	1.90234
WBLL1*2/3/SNI/TRAP#1//KAUZ*3/TRAP/4/KACHU #1	315	2	391.975	177.5	263.58	633.36	795.062			82	70	83	73	90			182	270.72	389.7	692	50			36	28.3683	42.89	37.6	44
WBLL1*2/4/BABAX/LR42//BABAX/3/BABAX/LR42//BABAX	393	1	564.815	362.5	364.198	633.36	795.062	530.829	71.3663	87	71	86	74	90	82.8	2.70308	99	208.1	133.8	340	60	170.37	29.2306	26.4	23.3333	30.88	31.6	34	29.061	1.55064
WBLL1*2/4/BABAX/LR42//BABAX/3/BABAX/LR42//BABAX	393	2	503.086	255	263.58	633.36	933.333			86	71	93	78	92			87	210.5	221.3	264	80			24	26.0364	39.06	26.3	29
WBLL1*2/4/YACO/PBW65/3/KAUZ*2/TRAP//KAUZ	115	1	423.086	475	302.469	833.34	1037.04	582.906	92.3044	82	70	77	72	90	80.6	2.62552	151	171.86	250.5	268	120	178.113	26.4157	29.2	18.0127	37.7	28	39	31.4724	2.44901
WBLL1*2/4/YACO/PBW65/3/KAUZ*2/TRAP//KAUZ	115	2	499.383	257.5	267.901	800.01	933.333			86	71	91	77	90			117	153.47	149.3	340	60			27.6	23.8409	42.17	30.2	39
WBLL1*2/KUKUNA	104	1	612.346	475	407.407	866.69	998.148	624.277	75.5672	85	71	92	74	90	83.4	2.94468	130	170.58	152.9	740	110	237.16	63.7739	29.6	20.8613	43.54	31.6	34	30.3053	2.72287
WBLL1*2/KUKUNA	104	2	502.963	550	263.58	633.3	933.333			86	72	95	76	93			141	125.02	290.1	412	100			27.6	16.2619	43.39	27.2	29
WBLL1*2/KUKUNA/3/WBLL1/FRET2//PASTOR	316	1	445.062	115	339.506	833.34	933.333	478.155	104.156	85	70	81	77	92	79.8	2.4074	106	221.78	301.2	352	130	221.571	46.9422	26.4	29.3626	51.18	30	34	33.9812	2.41433
WBLL1*2/KUKUNA/3/WBLL1/FRET2//PASTOR	316	2	365.432	42.5	207.407	566.64	933.333			82	71	77	73	90			144	150.53	218.2	552	40			27.2	29.8793	42.29	35.5	34
WBLL1*2/KURUKU*2/5/REH/HARE//2*BCN/3/CROC_1/AE.SQUARROSA (213)//PGO/4/HUITES	394	1	391.111	307.5	376.543	800.01	795.062	507.693	86.405	82	71	81	75	92	81.8	2.80793	134	173.55	245.7	400	50	211.033	45.0107	32.4	32.7753	50.69	37.4	54	38.6627	2.7253
WBLL1*2/KURUKU*2/5/REH/HARE//2*BCN/3/CROC_1/AE.SQUARROSA (213)//PGO/4/HUITES	394	2	339.877	262.5	142.593	866.67	795.062			82	72	95	75	93			95	181.48	328.6	452	50			31.6	29.0819	41.78	32.9	44
WBLL1*2/TUKURU*2/4/CROC_1/AE.SQUARROSA (205)//BORL95/3/2*MILAN	395	1	400.864	337.5	469.136	866.67	933.333	577.593	93.2274	87	71	93	73	90	83.3	2.83255	135	166.87	168.2	604	110	225.433	51.4812	34.8	25.9412	35.93	28.2	44	36.3755	2.44755
WBLL1*2/TUKURU*2/4/CROC_1/AE.SQUARROSA (205)//BORL95/3/2*MILAN	395	2	532.84	232.5	203.086	866.67	933.333			86	71	92	79	91			161	194.26	303	372	40			36	27.8038	49.38	37.7	44
WBLL1*2/VIVITSI	116	1	531.111	587.5	425.926	666.69	1071.6	636.941	80.2139	87	71	95	74	85	83.2	2.88983	80	148.32	207.4	628	60	202.301	53.6879	24.4	20.8656	51.98	36.7	39	32.1234	3.03981
WBLL1*2/VIVITSI	116	2	610.494	412.5	263.58	866.67	933.333			86	71	94	78	91			100	195.59	167.7	336	100			25.6	24.1781	26.71	32.8	39
WEAVER/3/SAPI/TEAL//HUI/4/CROC_1/AE.SQUARROSA (213)//PGO/5/SKAUZ*2/SRMA	95	1	181.481	77.5	290.25	933.33	933.333	462.357	119.716	87	71	86	78	94	84.3	2.68763	130	254.11	123.5	208	80	185.905	31.6583	28.8	21.84	44.17	25	29	28.5587	1.98299
WEAVER/3/SAPI/TEAL//HUI/4/CROC_1/AE.SQUARROSA (213)//PGO/5/SKAUZ*2/SRMA	95	2	172.71	42.5	297.407	900	795.062			86	72	94	82	93			126	211.64	205.8	420	100			26.8	23.6069	32.17	25.2	29
WEEBILL1	198	1	459.383	307.5	358.025	833.34	998.148	512.721	98.125	82	69	91	79	86	80.4	2.58285	160	187.7	201.3	240	110	204.336	36.6749	35.6	26.3318	38.9	20.6	39	33.1809	2.16963
WEEBILL1	198	2	489.63	177.5	103.704	466.65	933.333			82	69	81	73	92			141	217.76	233.6	492	60			33.6	30.7474	44.23	33.8	29
WEEBILL4	203	1	362.963	307.5	376.543	533.31	933.333	508.579	75.7011	82	69	92	79	88	80.7	2.38071	140	192.39	108.7	392	100	189.629	33.9405	27.2	25.6608	38.92	32.1	39	32.8893	2.07534
WEEBILL4	203	2	466.667	345	293.827	533.31	933.333			82	70	86	75	84			103	189.9	192.3	368	110			28	23.1626	41.25	34.6	39
WH 1080	484	1	487.654	550	358.025	566.64	933.333	617.004	71.1757	82	67	92	76	90	80.5	2.78588	132	194.65	198.6	416	120	200.575	36.8908	32	24.3143	42.65	31.1	39	32.0676	2.03689
WH 1080	484	2	603.086	475	362.963	900	933.333			82	70	86	72	88			102	129.3	213.2	400	100			30.6	20.7121	35.9	30.4	34
WH 542	464	1	401.481	152.5	425.926	933.33	795.062	531.104	91.7894	82	71	87	76	93	82.2	2.66583	114	136.48	192	248	50	161.262	33.8987	26	20.2376	39.5	30.5	29	29.1023	2.20351
WH 542	464	2	475.802	230	263.58	700.02	933.333			84	70	92	77	90			114	168.74	113.4	416	60			25.6	21.9149	42.17	27.1	29
WHEAR//2*PRL/2*PASTOR	274	1	458.519	450	364.198	866.67	933.333	596.487	86.7628	82	70	86	75	88	79.6	2.16641	142	162.56	212.8	324	150	217.005	35.2219	34.8	21.8644	35	24.6	44	33.5837	2.51104
WHEAR//2*PRL/2*PASTOR	274	2	579.012	312.5	263.58	700.02	1037.04			82	69	83	75	86			95	194.49	205.2	484	200			33	29.7122	46.16	27.7	39
WHEAR//2*PRL/2*PASTOR	275	1	557.901	257.5	395.062	733.35	795.062	514.563	75.2172	82	71	95	75	93	81.4	2.9067	120	199.2	143.2	500	100	219.887	48.0481	31.6	27.0685	44.56	33.3	39	35.4297	2.17097
WHEAR//2*PRL/2*PASTOR	275	2	538.765	307.5	293.827	333.33	933.333			78	70	86	74	90			100	220.27	232.2	484	100			31.6	25.7784	46.29	36.1	39
WHEAR/4/SNI/TRAP#1/3/KAUZ*2/TRAP//KAUZ/5/C80.1/3*BATAVIA//2*WBLL1	269	1	657.284	462.5	358.025	866.64	1037.04	631.484	81.267	82	70	81	75	86	79.6	2.06667	120	173.19	284.5	348	130	195.661	28.726	25.2	22.8868	43.97	26.9	39	32.2628	3.01293
WHEAR/4/SNI/TRAP#1/3/KAUZ*2/TRAP//KAUZ/5/C80.1/3*BATAVIA//2*WBLL1	269	2	503.086	500	263.58	733.35	933.333			82	70	88	76	86			125	170.32	177.6	328	100			22.8	26.2812	48.89	27.7	39
WHEAR/JARU/3/C80.1/3*BATAVIA//2*WBLL1	271	1	703.086	462.5	469.136	933.33	933.333	612.884	87.2566	82	71	83	70	91	80.7	2.5908	160	200.31	179	428	90	212.902	32.2461	34.8	23.8425	40.76	35.4	34	34.5538	1.62448
WHEAR/JARU/3/C80.1/3*BATAVIA//2*WBLL1	271	2	426.79	202.5	298.148	766.68	933.333			82	71	86	78	93			169	254.41	228.3	320	100			32.6	33.8557	43.28	33	34
WHEAR/KIRITATI/3/C80.1/3*BATAVIA//2*WBLL1	268	1	814.568	387.5	487.654	933.33	933.333	645.46	91.4121	78	68	86	73	88	79.6	2.68411	150	243.21	289	340	100	199.577	31.4849	28.4	23.9787	43.16	32.3	39	33.0275	2.57928
WHEAR/KIRITATI/3/C80.1/3*BATAVIA//2*WBLL1	268	2	442.963	475	146.914	900	933.333			82	70	91	72	88			116	162.86	162.7	352	80			30	18.8866	43.55	32	39
WHEAR/KUKUNA/3/C80.1/3*BATAVIA//2*WBLL1	270	1	582.963	282.5	407.407	800.01	933.333	593.649	87.4921	82	70	86	75	90	81.1	2.50089	85	191.96	204	412	100	193.685	37.0335	25.4	23.2887	43.14	28.4	34	31.1363	2.69891
WHEAR/KUKUNA/3/C80.1/3*BATAVIA//2*WBLL1	270	2	516.296	282.5	298.148	900	933.333			86	71	86	74	91			136	176.09	213.8	368	50			27.6	24.0283	45.37	27..5	29
WHEAR/KURUKU/3/C80.1/3*BATAVIA//2*WBLL1	273	1	462.963	400	401.235	700.02	933.333	584.842	75.5138	82	71	87	75	90	81.4	2.5219	151	163.74	227.1	432	100	204.339	40.999	33.6	18.699	45.8	36.9	39	33.2391	2.7163
WHEAR/KURUKU/3/C80.1/3*BATAVIA//2*WBLL1	273	2	440.988	350	393.21	833.34	933.333			82	71	86	76	94			156	162.75	178.8	432	40			34	22.702	43.39	29.3	29
WHEAR/SOKOLL	396	1	214.815	307.5	320.988	933.33	933.333	536.274	108.632	82	69	86	74	88	79.4	2.20202	162	208.47	216.4	408	150	244.165	36.6681	32.8	29.6861	44	27	39	34.7951	2.42327
WHEAR/SOKOLL	396	2	217.531	305	263.58	933.33	933.333			82	71	83	73	86			180	132.38	382.4	432	170			30.8	26.015	49.15	30.5	39
WHEAR/TUKURU/3/C80.1/3*BATAVIA//2*WBLL1	272	1	494.815	312.5	277.778	766.68	933.333	554.676	86.3742	82	69	83	71	88	80.1	2.71396	110	179.83	218.4	276	150	199.554	28.5248	29.2	24.2892	43.09	30.3	39	33.9185	2.19276
WHEAR/TUKURU/3/C80.1/3*BATAVIA//2*WBLL1	272	2	505.556	292.5	263.58	766.68	933.333			82	70	92	74	90			126	220.01	215.3	400	100			28.2	28.5458	44.26	33.3	39
WL 711	455	1	332.963	277.5	518.519	866.67	933.333	493.242	83.7216	87	74	92	78	93	84.1	2.9831	90	169.76	127.3	184	80	153.511	29.3692	27.2	34.4082	33.98	24.2	39	32.5954	1.99335
WL 711	455	2	489.506	180	177.16	499.98	656.79			84	73	95	71	94			120	141.75	188.3	384	50			28.4	23.9858	41.28	34.5	39
YAV_3/SCO//JO69/CRA/3/YAV79/4/AE.SQUARROSA (498)/5/2*OPATA	294	1	182.346	25	296.296	566.64	518.519	332.139	93.4094	82	72	83	79	90	81.7	1.93247	160	262.13	218.1	328	100	228.296	37.0179	32	39.156	41.14	30.3	49	38.8715	2.11122
YAV_3/SCO//JO69/CRA/3/YAV79/4/AE.SQUARROSA (498)/5/2*OPATA	294	2	172.96	30	77.7778	933.33	518.519			82	73	83	82	91			158	188.93	305.8	472	90			30	35.2394	45.18	42.7	44
YAV_3/SCO//JO69/CRA/3/YAV79/4/AE.SQUARROSA (498)/5/2*OPATA	295	1	538.025	30	339.506	966.66	656.79	444.161	100.989	82	70	81	67	88	79.1	2.44245	100	234.19	103.1	740	150	247.882	67.7648	28.4	30.6502	43.75	42.6	39	37.2427	2.13173
YAV_3/SCO//JO69/CRA/3/YAV79/4/AE.SQUARROSA (498)/5/2*OPATA	295	2	436.049	42.5	103.704	533.31	795.062			85	70	83	77	88			108	240.73	242.8	500	60			27.2	37.6667	47.66	36.5	39
YAV_3/SCO//JO69/CRA/3/YAV79/4/AE.SQUARROSA (498)/5/LINE 1073/6/KAUZ*2/4/CAR//KAL/BB/3/NAC/5/KAUZ/7/KRONSTAD F2004/8/KAUZ/PASTOR//PBW343	397	1	557.037	475	339.506	700.02	795.062	554.854	83.1602	82	71	86	78	94	83.3	2.91757	124	138.42	210.4	320	90	183.595	34.5174	30	20.2688	49.48	23	29	30.9304	2.6458
YAV_3/SCO//JO69/CRA/3/YAV79/4/AE.SQUARROSA (498)/5/LINE 1073/6/KAUZ*2/4/CAR//KAL/BB/3/NAC/5/KAUZ/7/KRONSTAD F2004/8/KAUZ/PASTOR//PBW343	397	2	469.506	205	207.407	866.67	933.333			86	71	95	76	94			148	173.63	165.5	416	50			28.8	27.2353	34.52	28	39

## Sheet: Table S1B
Supplementary Table 1B: The data represents second year (2013-14) field screening of 484 wheat genotypes upon spot blotch infection at five geographical locations (Banaras Hindu University (BHU), Rajendra Agriculture University (RAU), Uttar Banga Krishi Viswavidyalaya (UBKV)], Bangladesh (BARI) and Nepal (NARC , Bhairahawa). The plants were grown in alpha-lattice design with two replicates, where…
			AUDPC							Days to Heading							Plot yield							Thousand kernel Weight (gm)
Pedigree	ENTRY NO.	Rep	BHU	BARI	UBKV	RAU	NWPR	AVG	SE	BHU	BARI	UBKV	RAU	NWPR	AVG	SE	BHU	BARI	UBKV	RAU	NWPR	AVG	SE	BHU	BARI	UBKV	RAU	NWPR	AVG	SE
2401 PI2401//PBW343*2/TUKURU/3/PBW343*2/KUKUNA	437	1	708.642	228.395	722.222	440.741	552.469	507.222	54.4241	78	73	77	78	77	76.9	1.02686	221.7	250.89	503	267.483	116	260.959	40.2605	33.4	36.6265	35	36.8	26	33.3329	1.60287
2401 PI2401//PBW343*2/TUKURU/3/PBW343*2/KUKUNA	437	2	661.111	256.173	462.963	462.346	577.16			81	73	79	81	72			230.3	239.39	455.6	217.225	108			36.6	28.3028	36	39.6	25
ALTAR 84/AE.SQUARROSA (221)//3*BORL95/3/URES/JUN//KAUZ/4/WBLL1/5/MILAN/S87230//BAV92	136	1	933.333	419.753	493.827	565.432	500	602.556	61.5249	78	70	80	77	85	77.4	1.43139	200.3	222.16	419.2	229.74	58	207.775	34.546	22.6	23.4945	31	30.4	41	29.3879	1.92549
ALTAR 84/AE.SQUARROSA (221)//3*BORL95/3/URES/JUN//KAUZ/4/WBLL1/5/MILAN/S87230//BAV92	136	2	887.901	354.938	753.086	509.259	608.025			81	71	76	76	80			165.6	223.17	329.1	168.478	62			23.2	25.3846	29	30.8	37
ALTAR 84/AE.SQUARROSA (221)//3*BORL95/3/URES/JUN//KAUZ/4/WBLL1/5/MILAN/S87230//BAV92	326	1	799.383	354.938	882.716	447.531	608.025	575.679	63.7826	73	69	70	74	76	73	0.977525	224.7	259.84	548.3	236.722	46	258.636	46.1773	35.4	26.098	35	33.2	34	31.0929	1.44753
ALTAR 84/AE.SQUARROSA (221)//3*BORL95/3/URES/JUN//KAUZ/4/WBLL1/5/MILAN/S87230//BAV92	326	2	617.901	311.728	814.815	469.136	450.617			76	69	72	73	78			215	218.64	461	246.157	130			28	21.2308	32	34	32
ALTAR 84/AE.SQUARROSA (221)//3*BORL95/3/URES/JUN//KAUZ/4/WBLL1/5/MILAN/S87230//BAV92	327	1	842.593	419.753	765.432	432.099	592.593	616.062	53.9752	75	67	70	74	80	73.7	1.44568	199.7	249.79	374	215.375	74	215.226	30.1059	33.4	29.7391	33	32	28	30.409	0.801357
ALTAR 84/AE.SQUARROSA (221)//3*BORL95/3/URES/JUN//KAUZ/4/WBLL1/5/MILAN/S87230//BAV92	327	2	777.901	419.753	814.815	515.432	580.247			78	67	72	77	77			212.2	260.73	314.2	186.262	66			30.4	27.1504	34	28.4	28
ALTAR 84/AE.SQUARROSA (221)//3*BORL95/3/URES/JUN//KAUZ/4/WBLL1/5/MILAN/S87230//BAV92	328	1	1451.85	268.519	820.988	375.926	453.704	627.716	112.428	79	70	75	75	83	76.6	1.4	214.2	255.76	526.5	265.683	114	269.377	44.0261	28.4	34.2909	31	36.4	30	31.8401	1.15007
ALTAR 84/AE.SQUARROSA (221)//3*BORL95/3/URES/JUN//KAUZ/4/WBLL1/5/MILAN/S87230//BAV92	328	2	816.667	314.815	777.778	432.099	564.815			79	69	79	77	80			218.6	250.59	493.7	250.735	104			29.2	33.7106	29	38.4	28
ALTAR 84/AE.SQUARROSA (221)//3*BORL95/3/URES/JUN//KAUZ/4/WBLL1/5/MILAN/S87230//BAV92	329	1	414.815	311.728	814.815	325.926	367.284	534.074	80.4287	82	71	75	77	74	75.8	1.40475	182	91	461.3	252.472	76	227.614	44.2851	28	33.5393	42	34.4	36	34.8432	1.14685
ALTAR 84/AE.SQUARROSA (221)//3*BORL95/3/URES/JUN//KAUZ/4/WBLL1/5/MILAN/S87230//BAV92	329	2	1024.07	407.407	796.296	325.926	552.469			79	69	72	77	82			166.5	218.9	476.9	231.062	120			33	35.2929	38	35.2	33
ALTAR 84/AE.SQUARROSA (221)//3*BORL95/3/URES/JUN//KAUZ/4/WBLL1/5/REH/HARE//2*BCN/3/CROC_1/AE.SQUARROSA (213)//PGO/4/HUITES	163	1	903.086	277.778	858.025	440.741	663.58	600.37	82.539	78	73	80	77	87	78.2	1.34825	207	215.23	602.7	250.752	96	268.586	55.9679	28	31.0897	31	30.4	31	29.6438	0.774646
ALTAR 84/AE.SQUARROSA (221)//3*BORL95/3/URES/JUN//KAUZ/4/WBLL1/5/REH/HARE//2*BCN/3/CROC_1/AE.SQUARROSA (213)//PGO/4/HUITES	163	2	882.716	256.173	858.025	440.741	422.84			81	72	76	78	80			228.3	225.8	562.4	235.678	62			26.6	27.9487	34	30.4	26
ALTAR 84/AE.SQUARROSA (221)//3*BORL95/3/URES/JUN//KAUZ/4/WBLL1/5/REH/HARE//2*BCN/3/CROC_1/AE.SQUARROSA (213)//PGO/4/HUITES	438	1	639.506	262.346	555.556	375.926	438.272	499.198	69.3472	79	73	77	76	81	77.7	1.0651	236.4	253.57	660.7	291.995	46	271.337	60.2828	34.8	33.2099	47	39.2	37	37.6376	1.58549
ALTAR 84/AE.SQUARROSA (221)//3*BORL95/3/URES/JUN//KAUZ/4/WBLL1/5/REH/HARE//2*BCN/3/CROC_1/AE.SQUARROSA (213)//PGO/4/HUITES	438	2	1019.75	256.173	518.519	432.099	493.827			79	73	84	77	78			196.3	239.61	523	217.795	48			34.6	33.766	46	36.8	34
ATTILA*2/PBW65*2//HAWFINCH #1	416	1	1002.47	546.296	765.432	785.185	435.185	692.284	57.2875	75	66	70	74	78	73.9	1.67631	204.3	160.65	457.2	241.965	160	239.436	42.2416	30.6	28.3879	34	31.2	31	30.4169	0.971778
ATTILA*2/PBW65*2//HAWFINCH #1	416	2	596.296	546.296	851.852	841.358	552.469			78	68	72	74	84			162.2	165.15	503.2	235.695	104			28.4	25.3814	36	31.2	28
ATTILA*2/PBW65*2//KACHU	113	1	795.062	299.383	938.272	375.926	521.605	560.802	70.716	77	69	70	76	79	74.7	1.42244	195.6	227.38	457	224.32	68	226.386	44.6633	39.2	35.2826	34	33.2	33	33.1391	1.17779
ATTILA*2/PBW65*2//KACHU	113	2	708.642	327.16	765.432	425.926	450.617			78	68	72	78	80			158.7	165.36	480	227.502	60			29.4	27.3087	32	30	38
ATTILA*2/PBW65*2//KACHU	171	1	933.333	191.358	808.642	397.531	466.049	542.84	89.6354	81	74	80	78	85	79.2	1.1431	191.1	266.48	357	226.76	94	223.03	33.6175	28.2	27.8654	35	27.2	36	31.5145	1.32783
ATTILA*2/PBW65*2//KACHU	171	2	959.259	191.358	666.667	419.136	395.062			81	73	82	78	80			179.1	279.96	391.2	194.7	50			28.2	28.6796	38	30	36
ATTILA*2/PBW65*2//KACHU	172	1	1076.79	182.099	592.593	432.099	367.284	547.802	88.4837	78	73	83	81	82	79.2	1.13333	209.8	254.82	494.4	231.143	62	230.158	43.6027	31.6	31.8287	32	32	39	33.1513	1.34829
ATTILA*2/PBW65*2//KACHU	172	2	872.84	228.395	722.222	482.099	521.605			81	73	79	80	82			178.2	209.41	416.2	197.61	48			28.4	29.8844	38	28.8	40
ATTILA*2/PBW65*2//KACHU	173	1	341.975	228.395	734.568	375.926	493.827	485.309	65.9417	80	73	80	82	81	79.2	1.08321	190.2	264.37	481.4	245.905	114	230.254	39.8335	28.4	33.25	31	28.8	38	30.2318	1.18742
ATTILA*2/PBW65*2//KACHU	173	2	820.988	191.358	641.975	459.259	564.815			81	74	79	78	84			167.7	216.97	388.3	181.69	52			27.4	30.268	27	25.2	33
ATTILA*2/PBW65*2//KRONSTAD F2004	371	1	933.333	327.16	728.395	512.346	552.469	619.63	75.8837	79	73	80	82	87	80.5	1.36015	173.6	188.2	503	217.74	42	210.957	48.3436	27.2	28.4543	36	29.1	24	28.7959	1.38214
ATTILA*2/PBW65*2//KRONSTAD F2004	371	2	1071.6	342.593	685.185	490.741	552.469			81	74	83	82	84			116.6	176.42	445.9	206.113	40			25.2	26.3043	37	28.7	26
ATTILA*2/PBW65*2//MESIA	174	1	1071.6	311.728	709.877	397.531	453.704	576.914	85.8343	81	74	87	81	72	79.8	1.59025	172.3	241.2	387	179.933	48	206.246	35.6912	26.6	26.8696	35	30.4	34	31.6595	1.418
ATTILA*2/PBW65*2//MESIA	174	2	911.728	228.395	728.395	419.136	537.037			81	74	86	80	82			127.1	276.44	362.9	195.587	72			26.2	30.3258	37	31.2	39
ATTILA*2/PBW65*2//MURGA	122	1	574.691	299.383	753.086	432.099	466.049	482.099	40.0364	79	72	80	77	77	77.1	1.25122	164.5	265.88	666.1	254.132	72	276.143	64.615	29	28.7382	33	31.2	30	30.1761	0.820258
ATTILA*2/PBW65*2//MURGA	122	2	570.37	358.025	469.136	432.099	466.049			80	69	79	76	82			184.2	209.83	611.8	264.982	68			28.4	34.2228	31	31.2	25
ATTILA*2/PBW65*2//MURGA	244	1	224.568	294.444	235.802	397.531	239.218	286.954	17.5189	83	71	80	83	77	79.1	1.44106	208.6	242.03	563.9	256.683	78	283.152	60.1609	33.2	32.5	41	31.3333	42	35.9631	1.21203
ATTILA*2/PBW65*2//MURGA	244	2	315.605	282.099	241.975	347.531	290.768			83	72	81	83	78			166	290.26	655	299.048	72			34	36.5977	40	33	36
ATTILA*2/PBW65*2//MURGA	384	1	318.889	282.255	281.481	347.531	208.285	287.754	22.5892	83	73	80	83	78.5	79.85	1.38253	114.7	221.02	543	251.192	66	232.533	50.0855	23.4	30.1351	36	23.6	29	28.6173	1.67902
ATTILA*2/PBW65*2//MURGA	384	2	382.716	219.136	219.753	397.531	219.963			85	72	82	83	79			115.8	189.97	479.5	214.145	130			25.6	32.4375	35	20	31
ATTILA*2/PBW65*2//TNMU	160	1	820.988	311.728	858.025	509.259	555.556	652.099	93.8267	83	74	75	77	80	77.7	1.17426	102.4	144.05	415.8	218.297	44	209.299	45.8348	20.8	24.6404	39	30.8	34	30.1107	1.97554
ATTILA*2/PBW65*2//TNMU	160	2	1227.16	277.778	913.58	565.432	481.481			83	73	74	78	80			174	213.68	493.5	223.268	64			22	28.2663	38	30.6	33
ATTILA*2/PBW65*2//TNMU	161	1	916.049	311.728	895.062	509.259	509.259	623.272	75.4418	77	72	73	77	84	76.1	1.21518	142.9	156.6	401	202.77	76	192.277	35.3978	25.8	26.0377	31	25.6	32	27.929	1.03371
ATTILA*2/PBW65*2//TNMU	161	2	911.728	327.16	808.642	565.432	478.395			78	70	76	77	77			145.6	204.47	364.4	177.035	52			31.2	25.4524	32	23.2	27
ATTILA*2/PBW65*2//TOBA97/PASTOR	370	1	725.926	339.506	722.222	615.432	608.025	605.864	63.0685	78	69	73	73	83	75.5	1.74642	172.9	233.94	442	214.505	82	238.855	43.8506	33.8	55.9361	40	37.2	30	36.0694	2.61243
ATTILA*2/PBW65*2//TOBA97/PASTOR	370	2	980.864	299.383	629.63	671.605	466.049			77	70	72	74	86			194.9	174.05	529.7	208.55	136			35.8	29.9575	37	36	25
ATTILA*2/PBW65*2//W485/HD29	124	1	950.617	231.481	740.741	432.099	438.272	568.58	81.7119	79	73	87	77	80	79.2	1.44376	147.1	243.64	389.6	214.245	50	212.573	37.1846	26.2	48.4241	38	31.6	30	32.7578	2.1226
ATTILA*2/PBW65*2//W485/HD29	124	2	890.123	262.346	771.605	375.926	592.593			81	72	84	78	81			135.8	257.56	412	173.79	102			25.6	28.9535	36	30.8	32
ATTILA*2/PBW65*2//W485/HD29	254	1	391.358	268.519	864.198	375.926	608.025	510.37	68.4199	83	73	77	78	77	78	1.2561	156.1	243.77	386.8	206.335	46	222.092	44.564	26.2	28.7852	31	30.8	33	28.9268	1.00444
ATTILA*2/PBW65*2//W485/HD29	254	2	682.716	277.778	808.642	459.259	367.284			83	72	76	78	83			146.9	236.43	509.6	230.985	58			25.8	27.8824	23	30.8	32
ATTILA*2/PBW65*2//W485/HD29	439	1	414.815	299.383	870.37	432.099	509.259	492.654	58.8229	78	71	80	81	82	77.9	1.29486	242.6	275.95	433	174.34	70	255.177	39.6188	33.2	27.49	39	28	30	31.3097	1.24644
ATTILA*2/PBW65*2//W485/HD29	439	2	548.765	219.136	691.358	432.099	509.259			80	70	79	78	80			268.3	302.99	456.3	230.287	98			26.6	32.8066	36	30	30
ATTILA*2/PBW65*2/4/BOW/NKT//CBRD/3/CBRD	125	1	734.568	240.741	796.296	482.099	555.556	512.716	57.5777	82	74	87	81	79	80.4	1.44684	152.9	265.39	367	213.648	96	208.637	29.9403	23.8	41.7662	33	32	31	31.0752	1.60244
ATTILA*2/PBW65*2/4/BOW/NKT//CBRD/3/CBRD	125	2	483.951	219.136	555.556	565.432	493.827			83	73	86	78	81			146.6	243.97	326	198.86	76			27.2	29.3853	35	31.6	26
ATTILA*2/PBW65*2/4/BOW/NKT//CBRD/3/CBRD	265	1	751.852	339.506	685.185	432.099	521.605	520.247	55.1139	78	73	77	77	86	77.6	1.16619	171.2	192.39	419	202.2	68	208.329	35.4998	26.4	25.4649	34	33.2	36	30.3033	1.21611
ATTILA*2/PBW65*2/4/BOW/NKT//CBRD/3/CBRD	265	2	777.778	311.728	598.765	432.099	351.852			81	74	76	78	76			164.5	162.08	382	227.92	94			27	25.9681	32	30	33
ATTILA*2/PBW65*2/4/BOW/NKT//CBRD/3/CBRD	266	1	570.37	268.519	722.222	482.099	481.481	469.136	48.3216	85	74	87	80	86	82.4	1.57198	213.6	212.07	478.4	202.75	75	247.456	49.0438	29.2	28.5437	39	32.8	27	30.5428	1.5889
ATTILA*2/PBW65*2/4/BOW/NKT//CBRD/3/CBRD	266	2	382.716	231.481	641.975	432.099	478.395			87	74	86	82	83			179.1	221.81	550.1	271.73	70			24.2	25.0847	38	32.6	29
ATTILA*2/PBW65*2/4/BOW/NKT//CBRD/3/CBRD	267	1	816.667	231.481	598.765	482.099	438.272	537.84	60.3918	83	73	80	78	76	79.3	1.38283	183.4	203.09	476.5	217.423	42	227.241	47.2576	30.8	26.451	41	31.2	29	31.0704	1.65581
ATTILA*2/PBW65*2/4/BOW/NKT//CBRD/3/CBRD	267	2	730.247	268.519	709.877	565.432	537.037			83	74	86	77	83			153	218.45	499.1	199.442	80			26	29.0531	40	29.2	28
ATTILA*2/PBW65*2/4/BOW/NKT//CBRD/3/CBRD	268	1	458.025	404.321	623.457	325.926	438.272	461.975	33.0958	81	73	87	80	81	79.5	1.94508	196.1	267.31	385.5	181.11	36	207.163	41.4579	30.2	29.3598	29	30.8	39	30.5841	1.62873
ATTILA*2/PBW65*2/4/BOW/NKT//CBRD/3/CBRD	268	2	596.296	546.296	506.173	325.926	395.062			83	66	86	79	79			157.3	126.37	455.6	194.343	72			28.6	19.6815	35	29.2	35
ATTILA*2/PBW65*2/4/BOW/NKT//CBRD/3/CBRD	269	1	985.802	231.481	814.815	382.099	438.272	559.938	78.4221	73	73	87	82	81	79.3	1.67365	200.4	244.93	377	177.13	78	209.765	29.8987	28.8	30.9767	31	32.4	28	29.1927	0.812942
ATTILA*2/PBW65*2/4/BOW/NKT//CBRD/3/CBRD	269	2	713.58	311.728	746.914	382.099	592.593			76	73	86	82	80			149.6	264.87	322.2	187.523	96			29.2	28.75	29	30.8	23
ATTILA*2/PBW65*2/4/BOW/NKT//CBRD/3/CBRD	270	1	751.852	240.741	580.247	432.099	552.469	541.975	71.6906	80	74	83	79	86	79.7	1.22972	180.8	217.19	523	221.702	44	232.491	51.7936	31.6	27.0426	33	27.2	34	32.3899	1.30919
ATTILA*2/PBW65*2/4/BOW/NKT//CBRD/3/CBRD	270	2	911.728	228.395	796.296	432.099	493.827			81	73	82	80	79			155.5	205.47	507.3	227.947	42			31	32.0567	39	30	39
ATTILA*2/PBW65*2/4/BOW/NKT//CBRD/3/CBRD	271	1	1037.65	277.778	777.778	325.926	416.667	498.457	78.7389	77	73	87	81	79	80	1.52753	180.3	274.45	601	256.865	92	265.287	54.44	30.6	30.5	32	31.2	39	31.5042	1.37655
ATTILA*2/PBW65*2/4/BOW/NKT//CBRD/3/CBRD	271	2	414.815	240.741	623.457	375.926	493.827			80	74	86	78	85			156.4	241.53	533.6	226.722	90			26.8	23.1417	34	32.8	35
ATTILA*2/PBW65*2/4/CROC_1/AE.SQUARROSA (205)//BORL95/3/2*MILAN	175	1	933.333	191.358	1037.04	375.926	564.815	579.012	93.2236	81	74	77	79	81	78.7	0.856997	179.7	171.72	457.1	216.643	68	212.815	48.2818	33.4	34.5051	37	35.6	32	34.7952	0.824325
ATTILA*2/PBW65*2/4/CROC_1/AE.SQUARROSA (205)//BORL95/3/2*MILAN	175	2	820.988	194.444	734.568	459.259	478.395			81	79	82	78	75			190.4	38	491.7	232.885	82			36.8	30.4469	39	36.2	33
ATTILA*2/PBW65*2/4/CROC_1/AE.SQUARROSA (205)//BORL95/3/2*MILAN	176	1	682.716	194.444	648.148	375.926	410.494	483.951	59.6344	81	74	80	83	84	79.9	1.07961	173	131.01	396.6	236.5	90	211.066	31.5425	36	30.4092	40	32	31	33.4647	1.03233
ATTILA*2/PBW65*2/4/CROC_1/AE.SQUARROSA (205)//BORL95/3/2*MILAN	176	2	704.321	219.136	666.667	459.259	478.395			81	74	79	82	81			195.2	237.49	346	206.86	98			32.4	29.8376	37	34	32
ATTILA*2/PBW65*2/4/CROC_1/AE.SQUARROSA (205)//BORL95/3/2*MILAN	177	1	911.728	311.728	827.16	375.926	435.185	567.593	78.723	81	71	80	83	87	80.7	1.67365	154.6	223.94	437.6	237.983	116	239.999	40.4965	27.2	33.2851	29	31.2	33	32.0453	1.12563
ATTILA*2/PBW65*2/4/CROC_1/AE.SQUARROSA (205)//BORL95/3/2*MILAN	177	2	872.84	228.395	722.222	425.926	564.815			83	73	79	83	87			167.8	312.19	458.4	215.482	76			31.6	40.5676	30	31.6	33
ATTILA*2/PBW65*2/4/CROC_1/AE.SQUARROSA (205)//BORL95/3/2*MILAN	178	1	701.235	231.481	666.667	488.272	450.617	552.037	62.2654	81	74	77	83	78	79.7	1.34205	156.2	180.67	432.1	217.87	100	216.739	36.6619	30.4	35.6637	36	30	41	34.7457	1.68314
ATTILA*2/PBW65*2/4/CROC_1/AE.SQUARROSA (205)//BORL95/3/2*MILAN	178	2	842.593	256.173	691.358	571.605	620.37			83	73	79	83	86			161.3	221.76	406.8	202.688	88			30.6	31.1929	38	29.6	45
ATTILA*2/PBW65*2/4/CROC_1/AE.SQUARROSA (205)//BORL95/3/2*MILAN	440	1	344.444	219.136	623.457	482.099	580.247	445.802	52.8416	80	71	80	77	83	77.7	1.3	134.2	379.65	612	245.195	42	280.973	60.5705	28.4	31.2156	35	35.1	30	31.7975	1.18281
ATTILA*2/PBW65*2/4/CROC_1/AE.SQUARROSA (205)//BORL95/3/2*MILAN	440	2	362.963	219.136	728.395	432.099	466.049			83	72	76	76	79			170.2	354.48	550.4	237.605	84			28.4	34.8598	34	36	25
ATTILA*2/PBW65//AKURI	330	1	1136.42	268.519	481.481	432.099	410.494	557.963	101.94	80	76	83	77	79	79.1	0.781025	195.4	164.81	467.7	225.142	96	214.095	42.4492	28.8	25.675	39	40.6	38	35.1257	2.15083
ATTILA*2/PBW65//AKURI	330	2	1162.35	268.519	506.173	432.099	481.481			83	80	79	77	77			144.3	87.19	429	233.41	98			26.6	28.5823	42	42	40
ATTILA*2/PBW65//AKURI	331	1	890.123	419.753	765.432	325.926	660.494	606.667	79.5823	81	73	87	77	84	78.9	1.41774	153.1	173.68	378.9	230.885	56	212.495	33.1311	24.2	27.2045	37	32.4	36	31.676	1.42011
ATTILA*2/PBW65//AKURI	331	2	1067.28	339.506	685.185	375.926	537.037			80	74	76	76	81			149.2	198.05	401	210.14	174			26.4	31.5556	35	36	31
ATTILA*2/PBW65//KBIRD	332	1	730.247	484.568	895.062	621.605	555.556	629.815	58.4247	80	74	80	82	78	79	1.05409	123	96.5	322.1	173.713	56	147.775	26.158	20	17.1316	34	22.1	28	24.703	2.0297
ATTILA*2/PBW65//KBIRD	332	2	933.333	419.753	697.531	565.432	395.062			83	74	76	81	82			111	70.16	243.9	173.38	108			20	21.3986	37	24.4	23
ATTILA*2/PBW65//MURGA	166	1	1138.27	290.123	833.333	432.099	466.049	585.988	91.0075	83	74	80	82	74	79.8	1.39682	146.2	193.18	465	231.238	54	218.214	46.6966	28.4	36.0526	35	34	29	31.8542	1.09953
ATTILA*2/PBW65//MURGA	166	2	777.778	219.136	777.778	375.926	549.383			85	75	86	81	78			133	200.7	478.6	226.218	54			28	32.6897	36	32.4	27
ATTILA*2/PBW65//MUU #1/3/FRANCOLIN #1	368	1	773.457	311.728	697.531	347.531	509.259	522.222	64.7921	83	72	77	81	82	78.1	1.26007	150	201.19	497.1	242.343	58	213.452	43.8763	24	25.2218	39	27	34	29.5215	1.63337
ATTILA*2/PBW65//MUU #1/3/FRANCOLIN #1	368	2	808.642	256.173	697.531	397.531	422.84			81	73	76	81	75			164.2	176.57	401.6	183.52	60			26.4	26.5927	36	26	31
ATTILA*2/PBW65//MUU #1/3/FRANCOLIN #1	369	1	890.123	419.753	919.753	796.296	549.383	709.568	66.0765	77	68	73	73	87	75.4	1.75879	108.5	128.89	322.1	187.423	64	181.471	31.9952	27	40.1794	36	38	33	33.392	1.72722
ATTILA*2/PBW65//MUU #1/3/FRANCOLIN #1	369	2	911.728	419.753	833.333	846.296	509.259			78	70	74	73	81			160.4	143.57	389	200.83	110			28.8	24.741	39	37.2	30
BABAX/KS93U76//BABAX/3/2*SOKOLL	38	1	751.852	191.358	753.086	482.099	395.062	490.062	72.1006	78	72	75	78	75	76.6	0.921352	181.4	235.98	310	172.2	80	179.882	24.5496	32.8	34.2317	38	30.4	28	33.2332	1.24143
BABAX/KS93U76//BABAX/3/2*SOKOLL	38	2	351.852	219.136	858.025	432.099	466.049			81	73	76	78	80			168.1	161.59	265	172.547	52			32.2	40.7	35	32	29
BABAX/KS93U76//BABAX/3/2*SOKOLL	39	1	954.938	231.481	685.185	432.099	438.272	582.963	87.66	80	73	77	82	87	79	1.31656	220.6	189.07	462.8	206.273	82	211.347	40.3548	29.2	32.7251	33	29.6	31	31.5783	0.819289
BABAX/KS93U76//BABAX/3/2*SOKOLL	39	2	1069.14	228.395	598.765	515.432	675.926			81	74	79	81	76			163.1	164.18	393.5	186.945	45			28.2	29.4575	35	31.6	36
BABAX/KS93U76//BABAX/3/2*SOKOLL	40	1	390.123	291.358	248.148	375.926	353.004	321.401	19.8224	75	69	77	75	74	75	1.0328	187.1	195.59	494.6	244.837	114	237.698	41.6859	28.2	32.0539	36	35	35	32.3044	1.06434
BABAX/KS93U76//BABAX/3/2*SOKOLL	40	2	364.198	219.136	253.086	375.926	343.1			78	70	79	77	76			183.9	185.32	448.3	229.33	94			26.6	30.1898	35	35	30
BABAX/LR39//BABAX/3/VORB/4/SUNCO/2*PASTOR	441	1	751.852	191.358	777.778	538.272	450.617	539.198	67.4981	77	67	70	73	79	74.2	1.45907	212.3	276.34	603	254.165	50	274.86	54.3571	34.6	36.6667	34	36	39	35.6908	0.504133
BABAX/LR39//BABAX/3/VORB/4/SUNCO/2*PASTOR	441	2	643.827	228.395	765.432	621.605	422.84			78	68	74	76	80			178.1	311.95	519.5	247.248	96			34.2	35.8411	34	35.6	37
BABAX/LR39//BABAX/3/VORB/4/SUNCO/2*PASTOR	442	1	256.325	219.136	271.605	325.926	312.195	285.002	10.5547	80	69	73	77	72	74.5	1.36015	171.4	287.46	509.3	255.882	78	246.61	46.2088	26.8	31.3895	36	28.1333	32	30.2301	1.21597
BABAX/LR39//BABAX/3/VORB/4/SUNCO/2*PASTOR	442	2	300.765	277.778	291.358	325.926	269.003			81	69	72	78	74			135.3	208.3	477	239.457	104			26.6	29.3777	37	29	26
BABAX/LR39//BABAX/3/VORB/4/SUNCO/2*PASTOR	443	1	911.728	290.123	666.667	565.432	580.247	600	65.9706	78	73	80	78	87	78.2	1.41264	183	250.77	310.5	203.168	76	214.762	26.0959	30	32.7255	43	35.1	36	35.119	1.48411
BABAX/LR39//BABAX/3/VORB/4/SUNCO/2*PASTOR	443	2	877.778	290.123	709.877	515.432	592.593			81	73	74	76	82			198.9	274.95	345	183.327	122			27.8	36.764	41	36.8	32
BABAX/LR42//BABAX*2/3/KUKUNA/4/TINKIO #1	367	1	1140.74	419.753	716.049	515.432	493.827	647.037	73.2753	77	72	80	78	78	77	1.19257	218	175.05	242.1	143.485	62	186.501	27.1426	38	33.3056	38	36.4	31	33.9277	1.13991
BABAX/LR42//BABAX*2/3/KUKUNA/4/TINKIO #1	367	2	708.642	419.753	919.753	571.605	564.815			80	70	74	81	80			170.5	169.24	382.2	192.43	110			31	30.5714	36	37	28
BABAX/LR42//BABAX/3/BABAX/LR42//BABAX/4/T.DICOCCON PI94625/AE.SQUARROSA (372)//3*PASTOR/5/T.DICOCCON PI94625/AE.SQUARROSA (372)//3*PASTOR	86	1	451.852	219.136	580.247	447.531	438.272	506.42	64.9283	80	74	80	83	81	80.1	1.13969	190.9	196.25	501	234.217	96	237.151	45.4362	25.8	24.9649	29	27.2	33	26.9051	0.81717
BABAX/LR42//BABAX/3/BABAX/LR42//BABAX/4/T.DICOCCON PI94625/AE.SQUARROSA (372)//3*PASTOR/5/T.DICOCCON PI94625/AE.SQUARROSA (372)//3*PASTOR	86	2	890.123	219.136	722.222	530.864	564.815			83	74	84	83	79			152.6	248.17	478.3	196.075	78			25.2	24.2857	26	25.6	28
BAJ #1	406	1	458.025	419.753	895.062	397.531	555.556	583.827	70.9547	74	69	70	73	86	73.5	1.7966	197	202.61	501	243.575	130	251.696	39.9036	34	29.9443	35	36.8	38	34.0515	0.924867
BAJ #1	406	2	894.444	484.568	907.407	347.531	478.395			75	66	69	75	78			195.2	194.42	456.4	256.752	140			34.4	29.1707	33	37.2	33
BAJ #1*2/5/KAUZ//ALTAR 84/AOS/3/KAUZ/4/SW94.15464	426	1	458.025	419.753	950.617	397.531	493.827	544.568	68.3128	77	69	70	74	86	74.6	1.77138	163.9	89.86	411.2	215.688	62	203.078	37.6144	25.8	34.0248	40	38	37	35.9107	1.80244
BAJ #1*2/5/KAUZ//ALTAR 84/AOS/3/KAUZ/4/SW94.15464	426	2	470.37	419.753	950.617	419.136	466.049			79	70	69	73	79			151.8	213.05	397	218.287	108			27.6	38.2821	45	38.4	35
BAJ #1*2/HUIRIVIS #1	422	1	816.667	444.444	950.617	432.099	506.173	647.16	76.6434	76	65	67	73	76	71.3	1.59896	192.5	214.44	490.4	260.452	88	224.16	39.0912	35	33.6842	37	38.4	33	35.1059	0.771865
BAJ #1*2/HUIRIVIS #1	422	2	734.568	419.753	1104.94	482.099	580.247			78	66	66	70	76			153.7	209.3	356.4	202.41	74			31.4	36.575	37	37	32
BAJ #1*2/TECUE #1	423	1	751.852	250	734.568	530.864	632.716	621.481	86.4051	70	64	62	68	77	68.8	1.94822	213.5	194.14	503.2	232.942	92	235.505	38.8545	33	31.8925	37	42	33	36.0281	1.38909
BAJ #1*2/TECUE #1	423	2	1061.11	299.383	993.827	580.864	379.63			73	63	62	70	79			214.8	242.1	375.2	191.167	96			35.6	43.1888	35	39.6	30
BAJ #1*2/WHEAR	427	1	864.198	546.296	771.605	509.259	521.605	597.469	55.6458	76	66	73	73	79	73.8	1.67862	220.4	193.87	487.7	235.93	72	225.157	41.5804	32.8	35.1437	37	35.2	33	33.5674	0.668942
BAJ #1*2/WHEAR	427	2	362.963	419.753	864.198	565.432	549.383			77	66	72	73	83			172.8	183.29	402.9	218.683	64			31.6	30.5306	35	34.4	31
BAJ #1/3/KIRITATI//ATTILA*2/PASTOR	414	1	993.827	419.753	771.605	375.926	466.049	523.272	65.633	80	67	73	73	75	74.6	1.74611	157.2	194.78	412	223.593	54	204.681	33.7093	32.4	31.1456	33	40.8	29	33.9054	1.88576
BAJ #1/3/KIRITATI//ATTILA*2/PASTOR	414	2	570.37	354.938	395.062	375.926	509.259			78	69	72	73	86			205.1	169.56	346.7	189.877	94			40.2	22.7079	38	40.8	31
BAJ #1/PAURAQ	428	1	950.617	354.938	1030.86	382.099	552.469	605.123	80.8913	78	70	70	73	80	74.4	1.38404	164.3	179.88	534	259.105	80	232.381	50.7375	28.6	29.6961	40	36.8	33	33.7242	1.91357
BAJ #1/PAURAQ	428	2	656.79	419.753	864.198	432.099	407.407			76	70	72	73	82			196.2	155.02	491.5	217.8	46			34.4	24.7461	44	38	28
BAV92//IRENA/KAUZ/3/HUITES*2/4/CROC_1/AE.SQUARROSA (224)//KULIN/3/WESTONIA	444	1	609.259	376.543	574.074	375.926	395.062	479.198	36.0064	82	75	87	79	78	81.6	1.32665	228.1	132.97	321.2	172.752	100	188.018	24.6584	30.2	21.3272	30	31.2	27	28.0776	1.34653
BAV92//IRENA/KAUZ/3/HUITES*2/4/CROC_1/AE.SQUARROSA (224)//KULIN/3/WESTONIA	444	2	570.37	391.975	592.593	325.926	580.247			85	78	86	80	86			214.8	143.11	302.4	166.845	98			31.6	22.6485	31	32.8	23
BAV92//IRENA/KAUZ/3/HUITES*2/4/DIAMONDBIRD	190	1	760.494	354.938	598.765	325.926	496.914	518.21	51.7031	80	75	83	81	79	78.7	1.0651	214.1	156.43	450.2	230.785	66	210.575	38.4968	34.2	23.6069	42	30.8	36	33.7205	1.65398
BAV92//IRENA/KAUZ/3/HUITES*2/4/DIAMONDBIRD	190	2	713.58	354.938	685.185	382.099	509.259			81	75	82	78	73			179.4	179.39	369.4	206.042	54			30.8	30.9978	36	32.8	40
BAV92//IRENA/KAUZ/3/HUITES*2/4/GONDO/TNMU	445	1	622.222	290.123	790.123	432.099	466.049	482.037	52.1428	81	75	87	83	78	80.9	1.378	163.6	186.93	512.3	263.192	94	244.201	48.3164	27.2	26.3038	33	30	34	30.0438	0.960719
BAV92//IRENA/KAUZ/3/HUITES*2/4/GONDO/TNMU	445	2	485.185	311.728	666.667	432.099	324.074			83	74	86	83	79			174.8	182.58	520.1	244.503	100			29.6	26.7342	34	27.6	32
BAV92//IRENA/KAUZ/3/HUITES*2/4/PVN	191	1	574.691	305.556	765.432	482.099	524.691	538.21	58.9026	81	78	83	73	82	79.5	1.40831	177.1	133.99	504.7	217.683	116	234.237	46.7028	30.2	21.5242	35	28	33	28.4595	1.38527
BAV92//IRENA/KAUZ/3/HUITES*2/4/PVN	191	2	864.198	268.519	635.802	538.272	422.84			84	78	86	73	77			160.4	148.02	505.9	238.58	140			30.8	23.271	24	30.8	28
BAV92//IRENA/KAUZ/3/HUITES*2/4/WHEAR	284	1	907.407	416.667	679.012	397.531	438.272	576.79	67.7267	81	74	83	82	83	80.5	1.04616	176.5	157.11	401	211.297	38	196.44	36.8889	29	25.2851	33	37.2	30	31.7996	1.08658
BAV92//IRENA/KAUZ/3/HUITES*2/4/WHEAR	284	2	917.901	348.765	691.358	390.741	580.247			83	75	82	82	80			182.4	114.98	377.2	223.907	82			30.8	33.9106	32	35.8	31
BAV92//IRENA/KAUZ/3/HUITES*2/4/WHEAR	285	1	1002.47	290.123	753.086	375.926	493.827	563.148	93.9387	83	76	80	78	83	79.6	0.85894	162.7	119.57	389	180.303	46	181.569	36.8401	29.4	23.5506	35	34	38	31.9457	1.62625
BAV92//IRENA/KAUZ/3/HUITES*2/4/WHEAR	285	2	1050	311.728	685.185	459.259	209.877			81	77	82	76	80			174.7	95.17	367.5	214.745	66			31.4	23.7067	38	34.4	32
BAV92//IRENA/KAUZ/3/HUITES/4/2*ROLF07	234	1	825.309	256.173	697.531	432.099	367.284	558.765	71.0286	83	72	73	77	83	76.9	1.39403	162.6	190.44	406.7	203.345	42	211.656	38.7699	27.2	41.6623	41	36.4	29	34.2345	1.97485
BAV92//IRENA/KAUZ/3/HUITES/4/2*ROLF07	234	2	864.198	299.383	796.296	515.432	533.951			81	71	74	78	77			205	230.68	415.2	202.597	58			32	33.0824	43	34	25
BAV92//IRENA/KAUZ/3/HUITES/4/2*ROLF07	235	1	751.852	333.333	666.667	447.531	509.259	555.494	71.426	80	71	75	75	80	76.6	1.16619	208.3	237.7	587	235.24	52	245.393	57.2036	32.6	31.2558	40	37.2	28	33.1105	1.72881
BAV92//IRENA/KAUZ/3/HUITES/4/2*ROLF07	235	2	1071.6	299.383	512.346	469.136	493.827			81	71	76	77	80			153.5	155.79	540.2	226.198	58			29	30.4487	42	35.6	25
BAV92//IRENA/KAUZ/3/HUITES/4/FN/2*PASTOR/5/BAV92//IRENA/KAUZ/3/HUITES	272	1	351.852	256.173	180.247	325.926	248.82	286.933	19.4529	84	80	87	75	79	81.3	1.38283	187.7	84.48	506.1	239.005	94	232.31	57.6923	35.4	22.5914	42	35.2	30	33.0307	2.08238
BAV92//IRENA/KAUZ/3/HUITES/4/FN/2*PASTOR/5/BAV92//IRENA/KAUZ/3/HUITES	272	2	277.16	327.16	225.926	382.099	293.969			86	80	86	75	81			186.6	77.36	589.7	284.158	74			37.2	22.9155	40	35	30
BAV92//IRENA/KAUZ/3/HUITES/4/GONDO/TNMU/5/BAV92//IRENA/KAUZ/3/HUITES	151	1	527.16	456.79	635.802	545.679	493.827	586.667	60.3844	80	73	77	78	81	78.1	0.959745	197.7	200.23	595	248.22	64	251.682	61.0517	27.4	29.1061	39	29.2	33	31.2651	1.52715
BAV92//IRENA/KAUZ/3/HUITES/4/GONDO/TNMU/5/BAV92//IRENA/KAUZ/3/HUITES	151	2	1093.21	419.753	641.975	515.432	537.037			81	73	79	78	81			155.5	159.75	592.1	260.317	44			25	26.5444	39	32.4	32
BAV92//IRENA/KAUZ/3/HUITES/4/GONDO/TNMU/5/BAV92//IRENA/KAUZ/3/HUITES	395	1	911.728	456.79	808.642	419.136	438.272	582.099	61.3129	79	74	80	82	85	79.7	1.22066	183.8	92.46	387.8	219.775	60	176.13	34.4343	27.6	23.0402	31	30.8	27	27.1769	1.16435
BAV92//IRENA/KAUZ/3/HUITES/4/GONDO/TNMU/5/BAV92//IRENA/KAUZ/3/HUITES	395	2	799.383	456.79	666.667	440.741	422.84			82	74	82	83	76			141.3	148.4	315.6	170.168	42			22.6	22.129	26	29.6	32
BAV92//IRENA/KAUZ/3/HUITES/4/GONDO/TNMU/5/BAV92//IRENA/KAUZ/3/HUITES	396	1	708.642	481.481	833.333	432.099	438.272	537.037	52.71	81	73	77	79	77	78.6	1.36789	159.7	114.88	271.2	203.032	116	170.758	28.6541	25.4	25.1489	36	29.2	30	30.6157	1.32421
BAV92//IRENA/KAUZ/3/HUITES/4/GONDO/TNMU/5/BAV92//IRENA/KAUZ/3/HUITES	396	2	751.852	354.938	512.346	375.926	481.481			81	73	79	78	88			170.7	132.25	348.8	173.018	18			27.4	32.2081	38	30.8	32
BAV92//IRENA/KAUZ/3/HUITES/6/ALD/CEP75630//CEP75234/PT7219/3/BUC/BJY/4/CBRD/5/TNMU/PF85487	167	1	1085.8	327.16	901.235	397.531	552.469	610.284	87.0856	83	77	87	81	77	80.6	1.19443	173.3	112.25	403.2	220.38	92	183.367	33.039	22.6	25.1988	34	31.2	26	27.7442	1.21377
BAV92//IRENA/KAUZ/3/HUITES/6/ALD/CEP75630//CEP75234/PT7219/3/BUC/BJY/4/CBRD/5/TNMU/PF85487	167	2	870.123	268.519	722.222	397.531	580.247			85	76	82	81	77			164.3	115.06	310.6	176.583	66			26.6	22.4432	31	28.4	30
BCN/RIALTO//ROLF07	1	1	544.444	521.605	555.556	382.099	592.593	525.309	37.4435	83	74	80	81	76	78.3	0.966667	143.8	140.27	447.2	198.13	48	199.44	39.1672	21.6	22.0217	37	28	35	28.789	2.2229
BCN/RIALTO//ROLF07	1	2	661.111	521.605	709.877	325.926	438.272			81	74	79	78	77			139.3	119.93	378.6	239.168	140			22.6	23.0682	41	25.6	32
BCN/RIALTO//ROLF07	2	1	890.123	379.63	345.679	509.259	583.333	548.827	55.7396	85	76	87	81	83	81.6	1.335	110.7	159.11	450	182.022	62	218.561	46.3503	21.4	22.875	36	27.12	31	27.5682	1.96089
BCN/RIALTO//ROLF07	2	2	777.778	391.975	530.864	459.259	620.37			85	76	86	80	77			184.8	143.82	509	248.155	136			21.6	20.5869	34	25.1	36
BCN/WBLL1//ROLF07	3	1	1066.05	354.938	709.877	325.926	509.259	593.926	82.1147	81	73	75	82	90	79	1.68655	164.3	260.55	468.5	270.025	52	243.184	45.0437	22.6	30.4578	33	28.4	29	27.1278	1.17798
BCN/WBLL1//ROLF07	3	2	881.852	419.753	808.642	325.926	537.037			81	73	74	81	80			156.7	190.02	503.5	220.248	146			23.4	23.4204	31	26	24
BCN/WBLL1//ROLF07	4	1	708.642	419.753	814.815	397.531	466.049	554.012	56.1904	81	73	75	82	80	78.9	1.71561	179.1	221.99	500.9	235.633	46	239.647	54.0589	30.2	30.124	35	27.6	35	31.8475	1.44824
BCN/WBLL1//ROLF07	4	2	816.667	456.79	660.494	447.531	351.852			83	73	74	78	90			141.9	165.28	579.9	235.767	90			23.8	29.9507	38	30.8	38
BECARD/AKURI	139	1	730.247	354.938	425.926	488.272	500	524.938	46.7006	83	76	80	83	83	80.7	0.943398	158	130.1	493.3	232.623	68	208.031	47.4552	24	20.5417	38	30.4	34	28.7764	1.73122
BECARD/AKURI	139	2	613.58	327.16	771.605	571.605	466.049			83	75	82	82	80			155.2	122.04	451.3	213.75	56			26.4	22.2222	32	29.2	31
BJY/COC//PRL/BOW/3/SARA/THB//VEE/4/PIFED/5/KIRITATI	65	1	691.358	290.123	728.395	530.864	521.605	587.531	71.9695	78	67	70	73	82	73.9	1.82848	170.1	143.98	359	206.665	52	193.044	35.619	32.2	41.0857	42	41.6	27	36.7753	1.86113
BJY/COC//PRL/BOW/3/SARA/THB//VEE/4/PIFED/5/KIRITATI	65	2	773.457	290.123	1037.04	530.864	481.481			78	67	69	73	82			186.5	162.09	399.7	198.407	52			37	39.6675	40	40.2	27
BL2064//SW89-5124*2/FASAN/3/TILHI/5/KAUZ//ALTAR 84/AOS/3/KAUZ/4/SW94.15464	446	1	704.321	277.778	938.272	369.136	466.049	599.259	79.6857	81	73	75	81	79	77.5	1.11803	196.4	175.36	532.6	256.572	62	264.49	50.99	32.8	28.7435	39	30	40	33.1412	1.44878
BL2064//SW89-5124*2/FASAN/3/TILHI/5/KAUZ//ALTAR 84/AOS/3/KAUZ/4/SW94.15464	446	2	842.593	342.593	962.963	480.864	608.025			81	72	76	81	76			171.4	215.36	568.9	270.305	196			32.8	25.0685	35	32	36
BOW/VEE/5/ND/VG9144//KAL/BB/3/YACO/4/CHIL/6/CASKOR/3/CROC_1/AE.SQUARROSA (224)//OPATA/7/PASTOR//MILAN/KAUZ/3/BAV92	25	1	820.988	290.123	549.383	432.099	509.259	500.741	57.2115	77	73	77	78	85	77.8	1.08321	213.1	220.7	582.3	270.67	70	251.902	52.6076	36.2	36.6949	43	37.2	31	36.287	1.30716
BOW/VEE/5/ND/VG9144//KAL/BB/3/YACO/4/CHIL/6/CASKOR/3/CROC_1/AE.SQUARROSA (224)//OPATA/7/PASTOR//MILAN/KAUZ/3/BAV92	25	2	751.852	256.173	549.383	382.099	466.049			79	74	76	78	81			193.4	162.89	499.4	230.56	76			34.8	34.375	42	37.6	30
BOW/VEE/5/ND/VG9144//KAL/BB/3/YACO/4/CHIL/6/CASKOR/3/CROC_1/AE.SQUARROSA (224)//OPATA/7/PASTOR//MILAN/KAUZ/3/BAV92	26	1	950.617	268.519	543.21	482.099	438.272	553.025	70.1342	78	73	73	76	81	76.5	1.01379	271	149.83	557.5	230.898	72	253.417	49.9051	38	35.6212	39	37.2	25	35.4545	2.00763
BOW/VEE/5/ND/VG9144//KAL/BB/3/YACO/4/CHIL/6/CASKOR/3/CROC_1/AE.SQUARROSA (224)//OPATA/7/PASTOR//MILAN/KAUZ/3/BAV92	26	2	803.704	256.173	728.395	565.432	493.827			79	73	74	77	81			220.4	236.47	493.2	212.875	90			34.8	43.7241	41	36.2	24
BWD-4/3/ATTILA/BAV92//PASTOR/4/ATTILA*2/PBW65	56	1	1176.54	339.506	802.469	440.741	493.827	612.593	84.2361	80	74	75	77	81	77.3	0.843933	211.3	61	275	159.71	58	167.503	28.3824	30.6	24.4	37	38.4	24	31.8792	1.71027
BWD-4/3/ATTILA/BAV92//PASTOR/4/ATTILA*2/PBW65	56	2	842.593	290.123	635.802	524.074	580.247			81	74	76	77	78			196.7	99.29	323.3	194.733	96			33.4	29.5918	35	38.4	28
C80.1/3*BATAVIA//2*WBLL1/4/CROC_1/AE.SQUARROSA (224)//KULIN/3/WESTONIA/5/WBLL1*2/KURUKU	257	1	700	351.852	864.198	397.531	509.259	560.988	55.4774	80	74	80	81	83	78.6	1.18509	139.4	195.92	564.6	220.602	52	231.658	55.966	24.8	29.6436	34	29.6	29	29.7458	1.54791
C80.1/3*BATAVIA//2*WBLL1/4/CROC_1/AE.SQUARROSA (224)//KULIN/3/WESTONIA/5/WBLL1*2/KURUKU	257	2	691.975	354.938	722.222	480.864	537.037			83	73	76	81	75			155.3	196.33	533.7	198.725	60			24.6	37.2139	37	27.6	24
C80.1/3*QT4118//KAUZ/RAYON/3/2*TRCH/7/CMH79A.955/4/AGA/3/4*SN64/CNO67//INIA66/5/NAC/6/RIALTO	5	1	548.765	305.556	493.827	432.099	438.272	471.914	36.8396	80	74	80	78	82	79.7	0.931546	241.5	154.13	416.2	179.515	66	198.125	36.7359	35	30.5021	44	33.6	34	35.4289	1.37593
C80.1/3*QT4118//KAUZ/RAYON/3/2*TRCH/7/CMH79A.955/4/AGA/3/4*SN64/CNO67//INIA66/5/NAC/6/RIALTO	5	2	574.691	268.519	648.148	515.432	493.827			83	77	82	78	83			212	134	355.8	174.105	48			32	35.187	42	36	32
C80.1/3*QT4118//KAUZ/RAYON/3/2*TRCH/7/CMH79A.955/4/AGA/3/4*SN64/CNO67//INIA66/5/NAC/6/RIALTO/8/WBLL1*2/KURUKU	6	1	933.333	419.753	197.531	621.605	450.617	578.395	73.9592	79	72	77	76	73	76.7	0.856997	198.2	185.33	355.4	186.595	52	194.819	35.0069	28.4	25.9524	38	36.4	35	32.8473	1.36032
C80.1/3*QT4118//KAUZ/RAYON/3/2*TRCH/7/CMH79A.955/4/AGA/3/4*SN64/CNO67//INIA66/5/NAC/6/RIALTO/8/WBLL1*2/KURUKU	6	2	851.852	354.938	808.642	565.432	580.247			79	75	79	77	80			159.8	128.37	406.1	198.395	78			29.6	28.5205	37	35.6	34
C80.1/3*QT4118//KAUZ/RAYON/3/2*TRCH/7/CMH79A.955/4/AGA/3/4*SN64/CNO67//INIA66/5/NAC/6/RIALTO/8/WBLL1*2/KURUKU	7	1	820.988	376.543	839.506	397.531	552.469	573.827	69.9243	83	73	80	78	77	76.5	1.34371	166.7	121.06	303.7	163.272	68	174.385	28.0441	27.4	29.4977	45	29.6	30	32.0162	1.92368
C80.1/3*QT4118//KAUZ/RAYON/3/2*TRCH/7/CMH79A.955/4/AGA/3/4*SN64/CNO67//INIA66/5/NAC/6/RIALTO/8/WBLL1*2/KURUKU	7	2	954.938	311.728	487.654	447.531	549.383			81	70	76	76	71			160.8	134.99	342.5	202.822	80			27.6	32.2646	41	30.8	27
C80.1/3*QT4118//KAUZ/RAYON/3/2*TRCH/7/CMH79A.955/4/AGA/3/4*SN64/CNO67//INIA66/5/NAC/6/RIALTO/8/WBLL1*2/KURUKU	8	1	596.296	339.506	802.469	432.099	388.889	535.988	53.9979	83	73	80	80	79	79.3	1.28279	206.4	188.58	586.8	265.123	66	267.134	58.6985	30.8	25.8969	44	35.2	37	33.7234	1.81787
C80.1/3*QT4118//KAUZ/RAYON/3/2*TRCH/7/CMH79A.955/4/AGA/3/4*SN64/CNO67//INIA66/5/NAC/6/RIALTO/8/WBLL1*2/KURUKU	8	2	617.901	354.938	808.642	482.099	537.037			83	74	86	78	77			190.2	186.62	607.4	278.212	96			30.4	26.9371	40	36	31
C80.1/3*QT4118//KAUZ/RAYON/3/2*TRCH/7/CMH79A.955/4/AGA/3/4*SN64/CNO67//INIA66/5/NAC/6/RIALTO/8/WBLL1*2/KURUKU	9	1	617.901	456.79	907.407	565.432	722.222	664.136	70.9081	78	72	77	77	78	76.5	1.01379	166.1	156.56	363.4	185.77	84	196.641	35.4541	24.2	24.3632	36	27.2	40	29.7845	2.18519
C80.1/3*QT4118//KAUZ/RAYON/3/2*TRCH/7/CMH79A.955/4/AGA/3/4*SN64/CNO67//INIA66/5/NAC/6/RIALTO/8/WBLL1*2/KURUKU	9	2	1169.75	419.753	629.63	615.432	537.037			80	70	76	77	80			151.6	156.96	420.5	211.52	70			23.2	22.5813	35	26.3	39
C80.1/3*QT4118//KAUZ/RAYON/3/2*TRCH/7/CMH79A.955/4/AGA/3/4*SN64/CNO67//INIA66/5/NAC/6/RIALTO/8/WBLL1*2/KURUKU	10	1	816.667	456.79	753.086	651.852	700.617	620.926	44.1826	80	73	80	81	83	78.4	1.02415	166.3	142.07	200	155.112	58	150.06	18.4653	28.6	26.9734	34	31.8	32	29.0972	1.00568
C80.1/3*QT4118//KAUZ/RAYON/3/2*TRCH/7/CMH79A.955/4/AGA/3/4*SN64/CNO67//INIA66/5/NAC/6/RIALTO/8/WBLL1*2/KURUKU	10	2	440.741	456.79	771.605	568.519	592.593			81	74	76	78	78			131.1	117.94	270.9	165.183	94			24.2	25.3982	31	30	27
C80.1/3*QT4118//KAUZ/RAYON/3/2*TRCH/7/CMH79A.955/4/AGA/3/4*SN64/CNO67//INIA66/5/NAC/6/RIALTO/8/WBLL1*2/KURUKU	11	1	362.963	268.519	919.753	432.099	466.049	517.84	68.1102	81	75	77	79	76	78.1	1.36178	178.9	219.14	511.9	212.482	46	225.99	44.746	29.8	30.2669	41	34.6	24	33.1858	1.96124
C80.1/3*QT4118//KAUZ/RAYON/3/2*TRCH/7/CMH79A.955/4/AGA/3/4*SN64/CNO67//INIA66/5/NAC/6/RIALTO/8/WBLL1*2/KURUKU	11	2	617.901	317.901	839.506	515.432	438.272			83	70	76	79	85			143.1	237.03	413.7	217.65	80			28.2	38.5909	43	34.4	28
C80.1/3*QT4118//KAUZ/RAYON/3/2*TRCH/7/CMH79A.955/4/AGA/3/4*SN64/CNO67//INIA66/5/NAC/6/RIALTO/8/WBLL1*2/KURUKU	12	1	734.568	444.444	580.247	432.099	527.778	589.198	65.4413	76	72	77	76	80	75.8	0.771722	185.7	201.61	380	211	64	217.934	37.8191	37.4	29.28	35	40.4	45	37.353	1.91797
C80.1/3*QT4118//KAUZ/RAYON/3/2*TRCH/7/CMH79A.955/4/AGA/3/4*SN64/CNO67//INIA66/5/NAC/6/RIALTO/8/WBLL1*2/KURUKU	12	2	1067.28	419.753	753.086	482.099	450.617			78	72	76	75	76			145.4	299.56	424.5	199.567	68			32.8	29.85	37	38.8	48
CAL/NH//H567.71*2/3/SERI/4/2*KAUZ/5/WH576/6/WH 542/7/VORB	447	1	777.778	419.753	858.025	432.099	666.667	603.889	54.5023	77	69	73	76	76	75.1	1.26886	194.7	230.85	599.5	252.4	100	262.626	52.513	31.4	32.5789	39	33.6	34	33.0685	0.909085
CAL/NH//H567.71*2/3/SERI/4/2*KAUZ/5/WH576/6/WH 542/7/VORB	447	2	708.642	419.753	771.605	432.099	552.469			80	69	74	76	81			177.8	251.48	514	215.535	90			29.6	32.9062	33	35.6	29
CHEN/AE.SQ//WEAVER/3/SSERI1/4/TOBA97/PASTOR/5/MUU #1	380	1	501.235	456.79	901.235	758.025	552.469	641.049	56.4446	76	70	70	73	76	73.2	1.06249	167	149.81	417.8	187.558	42	193.552	35.803	24	23.2444	32	29.2	32	27.1722	1.22971
CHEN/AE.SQ//WEAVER/3/SSERI1/4/TOBA97/PASTOR/5/MUU #1	380	2	730.247	354.938	814.815	775.926	564.815			78	70	69	73	77			136.9	175.59	366.9	171.96	120			21.8	23.4775	30	26	30
CHEN/AE.SQ//WEAVER/3/SSERI1/4/TOBA97/PASTOR/5/MUU #1	381	1	751.852	419.753	771.605	698.765	521.605	626.852	48.2908	79	71	80	76	82	76.6	1.249	152.6	192.6	595	250.303	46	241.863	51.1768	27.2	27.3111	38	31.6	32	30.9757	1.08119
CHEN/AE.SQ//WEAVER/3/SSERI1/4/TOBA97/PASTOR/5/MUU #1	381	2	708.642	419.753	851.852	615.432	509.259			78	69	76	77	78			166.4	159.44	439.8	272.485	144			28.8	28.0463	34	32.8	30
CHIBIA//PRLII/CM65531/3/FISCAL/4/CROSBILL #1	338	1	596.296	311.728	864.198	674.691	509.259	582.099	61.2118	80	72	70	77	78	76.2	1.1431	169.9	146.85	412	183.697	64	194.308	33.7103	23.8	26.5972	31	27.2	23	27.8291	1.22968
CHIBIA//PRLII/CM65531/3/FISCAL/4/CROSBILL #1	338	2	527.16	354.938	858.025	701.852	422.84			79	76	72	78	80			154.4	183.55	337.1	209.58	82			24.8	30.6935	36	27.2	28
CHIH95.7.4//INQALAB 91*2/KUKUNA	59	1	1050	456.79	950.617	432.099	466.049	647.407	81.4348	82	73	70	80	76	77.2	1.43604	107.3	133.47	239.7	147.07	74	136.497	15.9254	26.6	30.1127	35	30.8	30	30.7659	0.877287
CHIH95.7.4//INQALAB 91*2/KUKUNA	59	2	911.728	456.79	851.852	432.099	466.049			79	73	76	78	85			135.5	145.88	176.6	143.452	62			27	32.9462	33	33.2	29
CHIH95.7.4//INQALAB 91*2/KUKUNA	448	1	885.802	354.938	864.198	375.926	580.247	559.012	61.8348	78	70	75	77	77	75	1.21106	183.6	257.38	517.3	256.78	94	257.342	48.1239	39.2	37.2353	45	37.6	37	37.253	1.15117
CHIH95.7.4//INQALAB 91*2/KUKUNA	448	2	566.049	339.506	567.901	432.099	623.457			78	70	69	77	79			186.9	240.41	515.2	256.853	65			31.8	33.0946	39	37.6	35
CHIH95.7.4//INQALAB 91*2/KUKUNA	449	1	1054.32	339.506	833.333	568.519	466.049	627.333	77.0965	76	72	73	77	87	76.3	1.48361	206.3	243.24	723.4	246.558	80	292.271	63.3672	38.6	34.5938	30	39.8	27	34.4533	1.40865
CHIH95.7.4//INQALAB 91*2/KUKUNA	449	2	844.321	290.123	746.914	651.852	478.395			78	70	74	78	78			170.8	274.17	569.7	278.543	130			33.6	35.5388	35	40.4	30
CHIR3/4/SIREN//ALTAR 84/AE.SQUARROSA (205)/3/3*BUC/5/PFAU/WEAVER/6/SOKOLL	450	1	682.222	299.383	524.691	494.444	466.049	483.901	36.7208	78	71	75	77	84	78.2	1.61107	183.4	221.63	657.8	291.195	112	305.475	64.6681	34.8	35.36	32	36	33	32.7042	0.787742
CHIR3/4/SIREN//ALTAR 84/AE.SQUARROSA (205)/3/3*BUC/5/PFAU/WEAVER/6/SOKOLL	450	2	410.494	327.16	524.691	600.617	509.259			81	72	76	81	87			205.8	261.02	690.9	305.007	126			33.6	30.0822	31	33.2	28
CHIRYA.3	436	1	588.765	240.741	567.901	469.136	466.049	502.395	59.9198	80	74	77	82	75	78.5	1.0247	190.6	237.77	403.9	172.623	66	213.161	40.0671	31.2	30.0883	37	36.1	24	31.244	1.73583
CHIRYA.3	436	2	937.654	290.123	450.617	546.914	466.049			81	74	82	81	79			166.7	155.55	455.7	208.762	74			33.4	21.0514	36	35.6	28
CIANO T 79	435	1	914.815	796	709.877	552.47	601.523	730.343	40.4166	76	65	71	73	71	71.8	1.18134	132.4	134.54	412.4	200.73	52	186.917	35.1233	20.8	20.516	37	20	37	26.9826	2.56918
CIANO T 79	435	2	890.123	820	777.778	615.978	624.87			78	68	70	73	73			131.4	155.24	344.7	201.76	104			20.8	19.7101	38	23	33
CNDO/R143//ENTE/MEXI_2/3/AEGILOPS SQUARROSA (TAUS)/4/WEAVER/5/2*JANZ/6/D67.2/PARANA 66.270//AE.SQUARROSA (320)/3/CUNNINGHAM	35	1	820.988	219.136	740.741	375.926	395.062	538.951	80.4671	80	73	77	81	83	78	1.20185	194.7	144.78	536.8	252.832	104	225.839	48.8415	29.4	26.0334	32	35.6	29	30.0317	1.28236
CNDO/R143//ENTE/MEXI_2/3/AEGILOPS SQUARROSA (TAUS)/4/WEAVER/5/2*JANZ/6/D67.2/PARANA 66.270//AE.SQUARROSA (320)/3/CUNNINGHAM	35	2	951.852	256.173	746.914	432.099	450.617			78	73	74	78	83			156.4	154.14	453.4	217.338	44			26.8	27.9832	35	34.5	24
CNDO/R143//ENTE/MEXI_2/3/AEGILOPS SQUARROSA (TAUS)/4/WEAVER/5/PICUS/6/2*PBW65/2*PASTOR	451	1	338.568	219.136	223.457	419.136	319.877	299.363	25.9742	79	70	76	77	75	75.9	1.06927	171.5	239.43	564.3	261.1	48	256.93	51.5521	31	32.0327	36	36	31	32.5222	0.952207
CNDO/R143//ENTE/MEXI_2/3/AEGILOPS SQUARROSA (TAUS)/4/WEAVER/5/PICUS/6/2*PBW65/2*PASTOR	451	2	321.235	219.136	196.296	419.136	317.654			81	71	77	78	75			161.8	240.26	510.4	256.515	116			31.6	31.5892	37	32	27
CNO79//PF70354/MUS/3/PASTOR/4/BAV92*2/5/FH6-1-7	115	1	687.037	570.988	623.457	721.605	604.938	672.099	51.0908	79	70	75	76	76	75.5	1.07755	135.1	140.09	405	200.05	50	183.282	38.0852	20.2	30.5376	36	26.3	32	28.5887	1.89335
CNO79//PF70354/MUS/3/PASTOR/4/BAV92*2/5/FH6-1-7	115	2	868.519	546.296	969.136	721.605	407.407			81	70	76	76	76			138.9	106.11	381.9	199.667	76			21.8	21.6498	37	28.4	32
CNO79//PF70354/MUS/3/PASTOR/4/BAV92*2/5/FH6-1-7	199	1	782.716	564.815	679.012	671.605	527.778	683.519	53.0322	81	72	80	77	81	77.2	1.38082	103.9	107.31	507.4	266.237	132	210.016	51.7101	19.8	24.3651	36	27.2	34	26.993	1.72082
CNO79//PF70354/MUS/3/PASTOR/4/BAV92*2/5/FH6-1-7	199	2	959.259	521.605	907.407	754.938	466.049			81	69	74	76	81			135.7	95.27	483.3	225.045	44			21.4	22.3645	31	24.8	29
CNO79//PF70354/MUS/3/PASTOR/4/BAV92*2/5/FH6-1-7	200	1	734.568	546.296	716.049	861.111	694.444	720.556	66.8118	79	70	77	77	86	77.1	1.47158	151.1	160.6	322.6	177.27	76	175.52	25.3526	22.2	22.2272	41	30	26	29.6902	2.46926
CNO79//PF70354/MUS/3/PASTOR/4/BAV92*2/5/FH6-1-7	200	2	1140.74	521.605	580.247	944.444	466.049			78	70	76	78	80			151.5	135.66	292.3	206.175	82			23	25.9744	45	30.5	31
CNO79//PF70354/MUS/3/PASTOR/4/BAV92*2/5/HAR311	192	1	911.728	546.296	611.111	614.198	537.037	637.469	43.4437	77	69	73	76	77	75.1	1.206	156.8	183.07	276	156.567	68	170.29	18.838	29.6	26.603	31	34.8	34	31.4623	0.980558
CNO79//PF70354/MUS/3/PASTOR/4/BAV92*2/5/HAR311	192	2	734.568	456.79	783.951	530.864	648.148			80	69	74	77	79			179.6	206.03	209.7	179.132	88			27.2	29.4196	34	34	34
CNO79//PF70354/MUS/3/PASTOR/4/BAV92*2/5/HAR311	193	1	907.407	481.481	1197.53	804.938	608.025	763.025	71.7055	79	73	73	75	81	76.7	1.12596	166.3	119.47	405	228.835	80	187.853	36.4177	26.6	25.804	32	33.6	33	29.6673	1.75059
CNO79//PF70354/MUS/3/PASTOR/4/BAV92*2/5/HAR311	193	2	877.778	481.481	851.852	854.938	564.815			82	73	74	77	80			109.6	90.87	365.5	204.96	108			19.2	23.8689	34	31.6	37
CNO79//PF70354/MUS/3/PASTOR/4/BAV92*2/5/HAR311	194	1	820.988	456.79	753.086	698.765	592.593	617.469	50.6874	78	70	70	77	78	75	1.23828	176.4	146.03	398	194.407	58	201.93	33.4102	30.8	27.8836	36	34.1	32	33.4801	1.02348
CNO79//PF70354/MUS/3/PASTOR/4/BAV92*2/5/HAR311	194	2	437.654	456.79	864.198	615.432	478.395			79	69	74	77	78			143.8	220.23	360.7	211.727	110			31.6	32.8172	39	33.6	37
CNO79//PF70354/MUS/3/PASTOR/4/BAV92*2/5/HAR311	195	1	617.901	419.753	740.741	530.864	620.37	613.395	57.5069	78	71	75	77	85	76.7	1.22066	157.5	176.39	369	212.028	70	179.208	29.9601	27	26.2939	34	32.8	39	32.5516	1.32452
CNO79//PF70354/MUS/3/PASTOR/4/BAV92*2/5/HAR311	195	2	1028.4	419.753	709.877	552.469	493.827			78	73	74	77	79			139.5	123.5	301.8	170.36	72			33	28.3223	37	33.1	35
CNO79//PF70354/MUS/3/PASTOR/4/BAV92*2/5/HAR311	196	1	864.198	456.79	679.012	375.926	493.827	584.383	61.2089	79	71	73	76	86	76.7	1.63333	170.8	182.89	339.4	218.46	64	192.387	34.5719	25.6	27.0906	32	45.6	41	33.934	2.36267
CNO79//PF70354/MUS/3/PASTOR/4/BAV92*2/5/HAR311	196	2	795.062	456.79	858.025	425.926	438.272			81	70	74	75	82			138.3	134.18	402	213.84	60			26.6	27.1492	33	42.3	39
CNO79//PF70354/MUS/3/PASTOR/4/BAV92*2/5/HAR311	197	1	803.704	419.753	895.062	559.259	527.778	614.877	53.7075	77	69	73	76	83	76.2	1.59722	170.1	214.22	345.6	204.532	50	191.291	29.0976	34.2	32.1413	32	35.1	36	33.6056	0.595538
CNO79//PF70354/MUS/3/PASTOR/4/BAV92*2/5/HAR311	197	2	687.037	456.79	808.642	509.259	481.481			80	69	74	78	83			185.1	196.87	312	170.485	64			32.2	31.6145	34	36.8	32
CNO79//PF70354/MUS/3/PASTOR/4/BAV92*2/5/HAR311	198	1	751.852	509.259	901.235	432.099	472.222	603.21	55.6156	79	73	73	77	81	76.5	1.23153	135.1	107.72	392.1	232.365	106	176.099	33.5391	26.2	23.0597	37	30.8	38	29.5443	1.99521
CNO79//PF70354/MUS/3/PASTOR/4/BAV92*2/5/HAR311	198	2	730.247	521.605	808.642	482.099	422.84			81	71	72	78	80			138.1	107.37	320	160.235	62			24.2	19.5833	36	28.6	32
CNO79//PF70354/MUS/3/PASTOR/4/BAV92/5/FRET2/KUKUNA//FRET2/6/MILAN/KAUZ//PRINIA/3/BAV92	87	1	820.988	475.309	753.086	397.531	466.049	584.877	65.2055	80	69	70	74	83	75.3	1.60589	192.7	253.77	450	230.363	108	254.336	39.362	35.4	33.192	31	50.8	32	36.7371	2.39883
CNO79//PF70354/MUS/3/PASTOR/4/BAV92/5/FRET2/KUKUNA//FRET2/6/MILAN/KAUZ//PRINIA/3/BAV92	87	2	890.123	342.593	796.296	397.531	509.259			81	69	74	75	78			213.5	284.56	478.9	223.572	108			33	34.9787	32	51	34
CNO79//PF70354/MUS/3/PASTOR/4/BAV92/5/FRET2/KUKUNA//FRET2/6/MILAN/KAUZ//PRINIA/3/BAV92	88	1	414.815	290.123	703.704	552.469	435.185	490.37	50.6856	80	73	77	79	84	78.7	1.43023	154.5	237.89	501	236.633	42	227.845	46.7849	31	32.027	33	47.6	24	34.1861	2.41257
CNO79//PF70354/MUS/3/PASTOR/4/BAV92/5/FRET2/KUKUNA//FRET2/6/MILAN/KAUZ//PRINIA/3/BAV92	88	2	544.444	256.173	753.086	530.864	422.84			83	74	74	77	86			142.7	251.41	448.9	191.417	72			27.4	36.6339	35	46.2	29
CNO79//PF70354/MUS/3/PASTOR/4/BAV92/5/MILAN/KAUZ//PRINIA/3/BAV92	32	1	770.37	419.753	753.086	530.864	549.383	626.42	50.926	74	69	67	73	77	71.9	1.41774	199.4	133.58	240.2	168.235	96	164.884	21.6181	36.8	28.3654	39	40.8	41	36.3243	1.49767
CNO79//PF70354/MUS/3/PASTOR/4/BAV92/5/MILAN/KAUZ//PRINIA/3/BAV92	32	2	842.593	419.753	833.333	552.469	592.593			77	66	66	74	76			129.1	157.53	277.4	201.395	46			28.2	33.5778	38	39.5	38
CNO79//PF70354/MUS/3/PASTOR/4/BAV92/5/TACUPETO F2001*2/BRAMBLING	309	1	795.062	546.296	888.889	651.852	583.333	656.852	51.8119	78	72	73	76	81	76.3	1.0651	145.3	90.56	337.9	186.447	74	179.236	36.8838	22.6	40.1205	32	24.4	33	28.6384	1.9291
CNO79//PF70354/MUS/3/PASTOR/4/BAV92/5/TACUPETO F2001*2/BRAMBLING	309	2	799.383	456.79	765.432	701.852	379.63			79	74	72	78	80			150.8	50.14	413.7	219.515	124			27.6	20.2632	34	24.4	28
CNO79//PF70354/MUS/3/PASTOR/4/BAV92/5/WBLL1*2/BRAMBLING	310	1	842.593	481.481	820.988	375.926	422.84	543.753	58.794	81	74	83	82	81	80.3	1.22972	140.8	193.22	447.6	235.145	52	202.81	39.9329	27.6	42.6538	39	32.8	29	31.9258	1.88024
CNO79//PF70354/MUS/3/PASTOR/4/BAV92/5/WBLL1*2/BRAMBLING	310	2	720.247	419.753	549.383	325.926	478.395			83	74	86	81	78			126.6	166.38	393.4	178.95	94			25.2	27.6037	37	32.4	26
CNO79//PF70354/MUS/3/PASTOR/4/BAV92/5/WBLL1*2/BRAMBLING	311	1	388.889	419.753	660.494	515.432	438.272	509.568	37.2004	73	75	83	79	81	78	1.0435	142	165.21	556.9	243.07	56	227.789	52.069	28	26.0223	45	50.4	35	36.8889	2.93945
CNO79//PF70354/MUS/3/PASTOR/4/BAV92/5/WBLL1*2/BRAMBLING	311	2	505.556	339.506	709.877	565.432	552.469			76	75	82	78	78			152.5	133.76	482	242.445	104			27	28.6667	41	48.8	39
COAH90.25.22	101	1	1093.21	345.679	740.741	375.926	509.259	611.296	98.9004	84	81	90	86	81	83.8	1.18134	134.6	48.23	139.3	133.002	54	113.858	16.5888	29.2	27.7273	37	36.2	32	33.9448	1.4865
COAH90.25.22	101	2	1227.16	354.938	512.346	432.099	521.605			83	79	89	85	80			118.8	44.72	194.9	175.028	96			31.6	42.1212	37	37.6	29
CROC_1/AE.SQUARROSA (205)//KAUZ/3/SASIA	89	1	483.951	219.136	808.642	469.136	580.247	487.284	58.4932	80	73	77	82	78	78.9	1.07961	162.5	190.2	403.4	217.465	44	198.026	33.8875	27	25.015	33	27.6	28	28.5906	1.0062
CROC_1/AE.SQUARROSA (205)//KAUZ/3/SASIA	89	2	682.716	228.395	574.074	419.136	407.407			83	74	82	79	81			127.4	198.13	343.4	193.762	100			22.8	32.0912	29	30.4	31
CROC_1/AE.SQUARROSA (224)//OPATA/3/SOKOLL	66	1	643.827	444.444	481.481	347.531	604.938	533.58	57.0707	78	65	64	70	77	71.3	2.41776	183.5	144.35	447.4	235.792	62	221.896	43.8438	27	25.3521	38	35.6	33	32.517	1.49213
CROC_1/AE.SQUARROSA (224)//OPATA/3/SOKOLL	66	2	570.37	342.593	950.617	397.531	552.469			78	67	60	70	84			189.3	185.72	475	223.898	72			32.6	26.0183	37	34.6	36
CS/TH.SC//3*PVN/3/MIRLO/BUC/4/URES/JUN//KAUZ/5/HUITES/6/YANAC/7/CS/TH.SC//3*PVN/3/MIRLO/BUC/4/MILAN/5/TILHI	452	1	954.938	299.383	753.086	462.346	466.049	593.889	77.4106	80	73	77	78	81	78.4	1.07703	224	321.27	490.8	225.673	110	247.659	43.8452	42	47.6486	37	43.6	43	41.0513	1.4133
CS/TH.SC//3*PVN/3/MIRLO/BUC/4/URES/JUN//KAUZ/5/HUITES/6/YANAC/7/CS/TH.SC//3*PVN/3/MIRLO/BUC/4/MILAN/5/TILHI	452	2	1006.79	354.938	685.185	462.346	493.827			83	73	79	78	82			171.2	174.23	467.6	209.815	82			34.4	34.4648	40	44.4	44
D67.2/PARANA 66.270//AE.SQUARROSA (320)/3/CUNNINGHAM/4/CROC_1/AE.SQUARROSA (205)//KAUZ/3/SASIA	90	1	531.481	299.383	728.395	325.926	524.691	495.432	53.8078	77	72	73	77	87	76.6	1.46969	138.4	190.72	490.8	230.412	44	221.312	47.6379	30.8	26.6362	34	34.6	40	33.3076	1.79647
D67.2/PARANA 66.270//AE.SQUARROSA (320)/3/CUNNINGHAM/4/CROC_1/AE.SQUARROSA (205)//KAUZ/3/SASIA	90	2	708.642	256.173	604.938	382.099	592.593			80	73	72	76	79			184.8	206.33	461.8	225.855	40			25.6	29.84	32	35.6	44
D67.2/PARANA 66.270//AE.SQUARROSA (320)/3/CUNNINGHAM/4/SKAUZ/BAV92	51	1	475.309	419.753	944.444	515.432	506.173	540.617	53.1842	80	73	77	78	82	78.1	0.9	134.3	175.59	438.5	212.615	82	211.798	46.3093	22.6	24.2798	41	28.6	37	32.1937	2.21509
D67.2/PARANA 66.270//AE.SQUARROSA (320)/3/CUNNINGHAM/4/SKAUZ/BAV92	51	2	439.506	339.506	679.012	565.432	521.605			81	74	79	78	79			190	146.68	503.8	186.498	48			30	31.0573	45	30.4	32
D67.2/PARANA 66.270//AE.SQUARROSA (320)/3/CUNNINGHAM/4/SKAUZ/BAV92	62	1	864.198	456.79	864.198	488.272	552.469	615.432	65.6293	81	74	80	81	77	78.7	0.955103	145.8	112.99	453.5	239.618	80	190.552	40.6412	25.6	25.8458	35	28.8	29	29.0596	1.22835
D67.2/PARANA 66.270//AE.SQUARROSA (320)/3/CUNNINGHAM/4/SKAUZ/BAV92	62	2	933.333	339.506	679.012	538.272	438.272			83	75	79	81	76			136.1	120.74	356.6	214.175	46			24.2	24.95	34	31.2	32
D67.2/PARANA 66.270//AE.SQUARROSA (320)/3/CUNNINGHAM/4/VORB	27	1	388.889	339.506	740.741	432.099	367.284	531.543	88.9184	79	72	77	78	76	76.9	0.9	171.8	143.55	474.9	241.922	110	227.537	51.8878	31.6	30.4746	39	33.6	34	32.0202	1.25467
D67.2/PARANA 66.270//AE.SQUARROSA (320)/3/CUNNINGHAM/4/VORB	27	2	1231.48	339.506	641.975	482.099	351.852			81	73	76	77	80			115.2	146.58	561.3	244.12	66			26.4	27.3273	37	30.8	30
D67.2/PARANA 66.270//AE.SQUARROSA (320)/3/CUNNINGHAM/4/VORB	28	1	708.642	419.753	444.444	509.259	750	559.012	52.1884	79	72	87	77	75	77.3	1.43023	176.5	173.64	406.9	217.257	84	209.272	40.4852	33	33.3426	48	34.4	31	34.8713	2.207
D67.2/PARANA 66.270//AE.SQUARROSA (320)/3/CUNNINGHAM/4/VORB	28	2	501.235	376.543	839.506	648.765	391.975			82	73	74	78	76			122.6	150.57	456.8	228.452	76			27.2	28.9706	46	36.8	30
D67.2/PARANA 66.270//AE.SQUARROSA (320)/3/CUNNINGHAM/4/VORB	453	1	998.148	327.16	660.494	592.593	509.259	609.074	85.8676	72	70	77	75	76	74.4	0.884433	183.2	212.9	485.3	257.678	134	254.168	41.7516	36.4	33.1845	39	30.4	25	33.5349	1.54286
D67.2/PARANA 66.270//AE.SQUARROSA (320)/3/CUNNINGHAM/4/VORB	453	2	1116.67	256.173	641.975	565.432	422.84			75	70	76	75	78			179.3	239.53	491.2	246.57	112			32.6	33.764	42	34	29
DHARWAR DRY	21	1	366.049	327.16	580.247	432.099	567.901	530.185	71.3616	86	78	87	83	83	83.1	1.04828	170.3	81.47	409.9	189.248	62	174.307	38.7428	24.6	29.7375	44	0	32	24.7139	4.55606
DHARWAR DRY	21	2	1093.21	327.16	555.556	432.099	620.37			85	77	86	83	83			136.8	128.76	352.8	187.795	24			21.6	27.2017	36	0	32
DUCULA/GONDO//SOKOLL	30	1	1002.47	268.519	925.926	432.099	379.63	677.16	130.943	80	73	77	78	78	77.5	0.957427	186.2	209.57	68.8	101.522	64	130.634	16.9061	28.4	29.0464	31	37.6	33	31.5129	1.18435
DUCULA/GONDO//SOKOLL	30	2	1595.68	339.506	851.852	482.099	493.827			81	73	76	77	82			150.6	142.31	175	145.34	63			29.2	28.4828	35	36.4	27
EGA BONNIE ROCK/4/MILAN/KAUZ//PRINIA/3/BAV92	33	1	617.901	277.778	604.938	347.531	422.84	484.012	52.9425	79	72	75	75	76	75.8	0.891939	156.4	189.85	656.4	279.142	46	253.683	64.7149	26.8	36.6053	41	35.6	30	33.6899	1.57503
EGA BONNIE ROCK/4/MILAN/KAUZ//PRINIA/3/BAV92	33	2	527.16	311.728	808.642	369.136	552.469			80	72	74	76	79			156.8	183.58	575.8	236.86	56			31.6	31.6937	39	37.6	27
EGA BONNIE ROCK/4/MILAN/KAUZ//PRINIA/3/BAV92	34	1	864.198	240.741	407.407	432.099	537.037	513.765	64.8268	80	74	77	76	81	77	0.856349	179	63	516.8	231.912	58	205.992	50.8121	30	31.0648	39	36	26	32.6184	1.37557
EGA BONNIE ROCK/4/MILAN/KAUZ//PRINIA/3/BAV92	34	2	751.852	268.519	709.877	432.099	493.827			79	72	76	78	77			154.6	109.83	452.3	226.482	68			31.2	36.119	37	32.8	27
EGA BONNIE ROCK/6/CPI8/GEDIZ/3/GOO//ALB/CRA/4/AE.SQUARROSA (208)/5/2*WESTONIA	454	1	933.333	354.938	839.506	347.531	552.469	528.025	73.4998	83	76	87	81	79	80.3	1.22066	210.6	169.37	503.9	226.853	70	225.21	43.0909	27.2	21.8889	37	30.8	40	31.27	2.18962
EGA BONNIE ROCK/6/CPI8/GEDIZ/3/GOO//ALB/CRA/4/AE.SQUARROSA (208)/5/2*WESTONIA	454	2	342.593	268.519	734.568	397.531	509.259			83	74	82	81	77			150.2	216.66	411.1	215.413	78			24.4	26.2108	33	29.2	43
FRAME//MILAN/KAUZ/3/PASTOR/4/SOKOLL	455	1	734.568	456.79	851.852	382.099	450.617	566.967	69.6572	80	70	73	78	82	76.3	1.35031	133.7	232.02	312.5	203.98	110	199.74	21.9392	23.4	27.9901	36	31.6	33	30.0222	1.24302
FRAME//MILAN/KAUZ/3/PASTOR/4/SOKOLL	455	2	755.852	391.975	913.58	382.099	350.234			78	70	74	78	80			153.3	237.55	286.1	206.252	122			26.6	26.6319	34	32	29
FRANCOLIN #1	461	1	574.691	432.099	907.407	530.864	518.519	643.21	68.4001	74	66	70	74	87	73.7	1.8918	172.4	184.36	502.2	209.595	64	231.649	45.2374	30.8	30.9589	32	38.2	33	32.502	1.23566
FRANCOLIN #1	461	2	959.259	432.099	969.136	614.198	493.827			76	67	72	73	78			165	252.1	461.6	209.24	96			30	27.8608	35	39.2	28
FRANCOLIN #1*2/KIRITATI	417	1	483.951	444.444	993.827	375.926	506.173	600.864	75.5243	76	66	70	72	83	73.5	1.75278	154.6	261.22	504.3	215.875	75	223.569	41.6438	29.2	30.7163	35	39.2	28	32.4877	1.35901
FRANCOLIN #1*2/KIRITATI	417	2	982.099	407.407	820.988	432.099	561.728			78	66	72	73	79			175.3	231.87	374.1	161.425	82			34.6	29.5602	33	38.6	27
FRANCOLIN #1//WBLL1*2/BRAMBLING	320	1	993.827	444.444	944.444	568.519	493.827	662.963	67.7794	76	69	77	74	78	75.4	1.24007	178.3	167.46	367.8	220.78	48	214.783	33.5243	32.6	26.9756	36	35.6	29	31.5078	1.39031
FRANCOLIN #1//WBLL1*2/BRAMBLING	320	2	751.852	484.568	901.235	568.519	478.395			79	69	76	75	81			126	143.69	389.1	250.698	256			26	27.1026	38	34.8	29
FRANCOLIN #1//WBLL1*2/KIRITATI	324	1	678.395	444.444	925.926	565.432	493.827	658.272	68.1713	78	70	73	75	86	75.9	1.50148	172.8	158.94	390	184.387	62	189.681	31.6508	25.6	25.6566	31	29.2	27	28.3345	0.688731
FRANCOLIN #1//WBLL1*2/KIRITATI	324	2	1050.62	419.753	851.852	615.432	537.037			78	70	76	74	79			168.9	159.29	335.6	172.89	92			29.8	26.6889	28	28.4	32
FRANCOLIN #1//WBLL1*2/KURUKU	325	1	687.037	419.753	913.58	432.099	493.827	577.469	75.2759	76	69	70	74	78	73.7	1.7195	160.6	210.81	457.8	223.892	74	227.506	40.1852	31.2	27.72	35	32.4	33	32.0362	0.864956
FRANCOLIN #1//WBLL1*2/KURUKU	325	2	643.827	419.753	1037.04	375.926	351.852			78	66	69	73	84			177.7	221.98	439.3	208.975	100			31.4	30.4418	37	33.2	29
FRANCOLIN #1/HAWFINCH #1	333	1	751.852	444.444	993.827	375.926	537.037	624.753	67.9067	78	67	70	73	85	74.4	1.8868	165.4	164	397.5	207.112	66	213.969	37.1695	34.8	29.5208	41	35.6	43	35.0421	1.75288
FRANCOLIN #1/HAWFINCH #1	333	2	820.988	419.753	851.852	459.259	592.593			81	67	72	73	78			126.5	233.13	422.1	249.948	108			27	28.3	40	33.2	38
FRANCOLIN #1/WBLL1	134	1	941.975	509.259	685.185	509.259	438.272	610.247	61.3181	78	69	70	74	78	74.7	1.34205	169.7	150.62	412	201.983	60	190.081	37.3925	31.4	30.8788	37	40.8	38	34.259	1.72631
FRANCOLIN #1/WBLL1	134	2	410.494	484.568	950.617	592.593	580.247			78	69	74	76	81			143.9	154.57	369.5	196.54	42			25.8	27.3111	40	39.4	32
FRANCOLIN #1/WBLL1	319	1	458.025	342.593	771.605	642.593	472.222	554.877	42.6908	78	69	70	74	83	75.4	1.668	141.3	186.78	439.6	215.59	66	217.062	46.0836	22.6	31.1579	42	35.2	42	33.6506	2.08108
FRANCOLIN #1/WBLL1	319	2	574.691	419.753	722.222	592.593	552.469			79	69	74	75	83			128.5	141.57	503.6	253.675	94			27	27.7483	39	32.8	37
FRANCOLIN #1/YANAC	366	1	1205.56	521.605	777.778	651.852	666.667	746.728	76.6083	77	69	73	75	83	75	1.48324	195.8	204.99	508.8	236.577	50	241.167	48.5176	33.6	33.8904	44	32.8	29	33.0259	1.90839
FRANCOLIN #1/YANAC	366	2	1071.6	419.753	858.025	701.852	592.593			79	68	72	75	79			143.7	223.64	506.8	241.365	100			27.4	29.3684	42	33.2	25
FRET2*2/3/SNI/TRAP#1//KAUZ*3/TRAP/4/ONIX	91	1	570.37	419.753	864.198	459.259	500	577.531	48.7664	78	69	70	75	87	75.9	2.04641	141.3	163.01	423	209.83	66	206.956	36.5785	24.6	28.3688	37	34.8	34	32.165	1.56043
FRET2*2/3/SNI/TRAP#1//KAUZ*3/TRAP/4/ONIX	91	2	751.852	407.407	728.395	509.259	564.815			77	69	72	76	86			158.4	184.34	398.9	206.785	118			30.8	27.0815	40	36	29
FRET2*2/4/SNI/TRAP#1/3/KAUZ*2/TRAP//KAUZ*2/5/BOW/URES//2*WEAVER/3/CROC_1/AE.SQUARROSA (213)//PGO	158	1	432.099	419.753	660.494	538.272	478.395	549.815	37.9272	78	70	70	77	84	74.4	2.13542	185.6	168.95	276.5	155.627	42	158.292	20.3313	31.2	32.1014	36	32.8	36	33.738	1.17115
FRET2*2/4/SNI/TRAP#1/3/KAUZ*2/TRAP//KAUZ*2/5/BOW/URES//2*WEAVER/3/CROC_1/AE.SQUARROSA (213)//PGO	158	2	795.062	456.79	487.654	621.605	608.025			81	69	62	73	80			147.9	135.39	217.6	163.35	90			29.8	27.6782	37	34.8	40
FRET2/KIRITATI/3/C80.1/3*BATAVIA//2*WBLL1/4/FRET2/TUKURU//FRET2	286	1	483.951	444.444	833.333	482.099	583.333	599.296	50.8773	75	70	73	76	80	75.5	1.21335	150.6	146.72	326.5	173.705	70	189.89	33.4233	25.2	24.895	37	27.2	33	29.7143	1.34732
FRET2/KIRITATI/3/C80.1/3*BATAVIA//2*WBLL1/4/FRET2/TUKURU//FRET2	286	2	788.025	521.605	851.852	538.272	466.049			78	70	74	78	81			182.3	165.4	394.7	236.975	52			28.6	27.6485	36	27.6	30
FRET2/TUKURU//FRET2/3/MUNAL #1	407	1	574.691	342.593	1006.17	544.444	691.358	615.185	67.6979	69	64	70	68	78	71.7	1.77044	194.6	260.59	723.4	271.373	90	304.852	66.4379	49.2	33.7324	42	44	33	39.8088	1.94427
FRET2/TUKURU//FRET2/3/MUNAL #1	407	2	864.198	314.815	709.877	594.444	509.259			72	69	72	71	84			197.8	240.73	648.3	279.73	142			41.6	39.7556	41	44.8	29
FRET2/TUKURU//FRET2/3/MUNIA/CHTO//AMSEL/4/FRET2/TUKURU//FRET2	236	1	1093.21	419.753	697.531	621.605	388.889	582.037	76.278	76	70	70	76	76	74.1	1.1299	188.5	145.58	435.2	200.733	96	214.784	41.3785	29	23.7978	34	29.2	29	29.2818	1.08332
FRET2/TUKURU//FRET2/3/MUNIA/CHTO//AMSEL/4/FRET2/TUKURU//FRET2	236	2	432.099	339.506	851.852	565.432	410.494			79	69	72	75	78			207.5	140.12	439.4	248.808	46			33	30.82	32	28	24
FRET2/TUKURU//FRET2/3/MUNIA/CHTO//AMSEL/4/FRET2/TUKURU//FRET2	237	1	591.975	419.753	913.58	447.531	540.123	561.173	54.0818	79	71	73	76	78	75.8	0.928559	186.8	154.67	362.5	216.043	76	211.873	40.0396	29.6	27.4008	37	37.6	32	32.7492	1.35488
FRET2/TUKURU//FRET2/3/MUNIA/CHTO//AMSEL/4/FRET2/TUKURU//FRET2	237	2	522.84	354.938	796.296	530.864	493.827			80	73	74	77	77			242.5	165.33	469.8	205.085	40			29	30.6911	36	39.2	29
FRET2/TUKURU//FRET2/3/MUNIA/CHTO//AMSEL/4/FRET2/TUKURU//FRET2	238	1	790.37	391.975	796.296	615.432	608.025	621.074	51.7569	76	70	73	76	81	75.6	1.31825	199.8	189.75	434.8	217.99	44	208.323	38.7901	31.6	26.2356	31	30.4	30	29.0205	0.60741
FRET2/TUKURU//FRET2/3/MUNIA/CHTO//AMSEL/4/FRET2/TUKURU//FRET2	238	2	661.111	419.753	833.333	671.605	422.84			79	69	74	77	81			182.9	229.6	374.6	161.79	48			29.8	27.5692	29	28.6	26
FRNCLN*2/TECUE #1	418	1	799.383	354.938	475.309	375.926	608.025	541.173	52.3877	75	67	64	73	83	72.9	1.96327	172.2	230.12	412.3	234.31	46	225.12	36.5899	32.4	36.5608	36	38.8	34	36.2544	0.63317
FRNCLN*2/TECUE #1	418	2	548.765	354.938	771.605	459.259	663.58			78	67	69	73	80			173	272.83	396.1	216.345	98			36	35.583	39	37.2	37
FRNCLN/BECARD	296	1	1140.74	311.728	425.926	565.432	583.333	634.63	91.8065	82	74	80	80	87	80.6	1.30128	153.1	183.47	478.9	213.428	58	206.181	45.4363	28.2	29.8598	40	30	33	31.1173	1.93405
FRNCLN/BECARD	296	2	1071.6	268.519	765.432	648.765	564.815			85	74	82	81	81			109.3	181.03	432.1	204.485	48			20.6	27.9133	42	29.6	30
FRNCLN/BECARD	297	1	458.025	327.16	592.593	645.679	395.062	500.556	43.2396	80	74	80	76	86	79.6	1.30128	156.3	165.5	547.4	276.502	132	247.879	56.9509	28.6	28.0672	36	35.2	35	32.6876	1.14708
FRNCLN/BECARD	297	2	440.741	299.383	592.593	701.852	552.469			81	74	83	78	84			150	169.28	590	243.808	48			28	32.209	38	34.8	31
FRNCLN/BECARD	298	1	677.901	327.16	740.741	432.099	521.605	536.494	52.273	80	74	80	77	84	78.9	1.44875	164.9	175.36	456.3	190.782	42	200.128	42.0764	27.8	26.0902	35	35.2	26	30.2026	1.41115
FRNCLN/BECARD	298	2	751.852	290.123	641.975	432.099	549.383			81	72	79	75	87			126.2	192.45	405	186.29	62			24.4	29.1361	36	34.4	28
FRNCLN/BECARD	299	1	1088.89	277.778	691.358	482.099	583.333	584.481	86.7224	81	74	80	78	86	79.8	1.30639	156.8	195.97	416.8	191.662	48	204.721	38.5207	27.6	30.992	30	32.4	30	30.6062	0.541385
FRNCLN/BECARD	299	2	989.259	256.173	432.099	565.432	478.395			84	73	82	78	82			164	210.18	406.8	188.998	68			28	31.6703	31	32.4	32
FRNCLN/ROLF07	128	1	596.296	419.753	814.815	375.926	580.247	555.988	54.3882	79	72	80	77	83	77.6	1.81475	188.9	200.64	604	257.555	46	260.495	60.5934	29.8	39.9735	36	33.6	33	31.8308	1.49448
FRNCLN/ROLF07	128	2	834.568	348.765	641.975	425.926	521.605			81	64	79	78	83			158.2	179.64	599.4	270.615	100			26.4	23.7343	34	32.8	29
FRNCLN/ROLF07	129	1	483.951	533.951	919.753	432.099	527.778	575.432	47.675	78	65	70	71	83	73.5	1.93362	120.2	182.91	406.6	199.215	114	199.096	39.8483	28.4	30.4286	42	42.8	26	33.3854	2.37233
FRNCLN/ROLF07	129	2	730.247	419.753	611.111	515.432	580.247			79	67	69	73	80			143.2	146.32	423	227.517	28			30.4	28.8252	40	42	23
FRNCLN/ROLF07	294	1	995.309	354.938	858.025	565.432	481.481	683.79	79.3539	80	73	77	77	78	77.3	0.789515	148.3	185.42	457.8	248.572	90	220.882	42.7739	28.6	38.7986	39	34.6	38	34.9464	1.52575
FRNCLN/ROLF07	294	2	1075.93	391.975	858.025	648.765	608.025			81	74	79	76	78			165.6	122.32	458.8	232.005	100			27.2	30.665	42	35.6	35
FRNCLN/ROLF07	295	1	1107.41	419.753	820.988	369.136	481.481	609.753	105.914	77	73	83	81	78	78.2	1.05198	128.9	221.43	360.6	164.655	68	189.522	31.9735	25.8	29.2308	29	35.2	35	32.0888	1.19286
FRNCLN/ROLF07	295	2	1205.56	354.938	709.877	347.531	280.864			80	74	82	78	76			161.1	210.85	341.2	184.485	54			28.2	36.8571	35	34.6	32
FRNCLN/TECUE #1	334	1	414.815	311.728	598.765	748.765	583.333	535.679	51.1329	81	76	80	83	78	80.7	1.02252	182.6	181.17	491.7	232.047	68	215.484	39.9395	27.2	31.738	44	28	31	32.5935	2.09583
FRNCLN/TECUE #1	334	2	462.346	339.506	512.346	804.938	580.247			83	76	86	82	82			153.7	173.83	370.1	201.695	100			27.4	28.5969	45	34	29
FRTL//ATTILA/3*BCN	67	1	548.765	354.938	703.704	651.852	638.889	595.185	42.166	78	70	73	76	80	75.5	1.13774	140.7	181.81	300.3	182.238	102	186.768	28.7511	29.4	33.4943	37	30	33	30.5284	1.18118
FRTL//ATTILA/3*BCN	67	2	626.543	419.753	777.778	708.025	521.605			79	70	74	77	78			149.6	178.59	376.8	189.645	66			27.2	24.9893	34	27.2	29
GK ARON/AG SECO 7846//2180/4/2*MILAN/KAUZ//PRINIA/3/BAV92	24	1	773.457	521.605	1030.86	462.346	493.827	631.173	63.6706	75	70	73	77	84	75.8	1.33167	137.8	155.58	447.4	209.515	68	190.716	42.2246	35.6	31.1709	35	29.2	31	30.7729	0.929586
GK ARON/AG SECO 7846//2180/4/2*MILAN/KAUZ//PRINIA/3/BAV92	24	2	600.617	472.222	907.407	512.346	537.037			78	72	72	79	78			119.2	112.04	390.1	227.523	40			28.4	26.9579	33	28.4	29
H45/4/KRICHAUFF/FINSI/3/URES/PRL//BAV92	29	1	508.642	240.741	820.988	515.432	453.704	574.012	78.4534	80	75	73	81	85	78.2	1.18134	161.4	145.16	325.9	189.425	70	179.079	30.8562	28.8	28.0952	45	34.4	30	32.8379	1.78647
H45/4/KRICHAUFF/FINSI/3/URES/PRL//BAV92	29	2	1024.07	268.519	820.988	565.432	521.605			81	74	76	79	78			134	148.79	365.9	184.218	66			28	32.0843	39	35	28
HEILO//SUNCO/2*PASTOR	57	1	890.123	256.173	944.444	758.025	592.593	675.988	81.4615	79	72	70	76	79	76.4	1.50702	170.4	174.36	87.5	147.69	112	133.726	11.202	22.8	28.1538	30	25.6	36	28.9643	1.53601
HEILO//SUNCO/2*PASTOR	57	2	838.272	290.123	882.716	841.358	466.049			82	72	72	78	84			128.4	145.95	165	137.957	68			20.8	33.2891	32	28	33
HEILO//SUNCO/2*PASTOR	58	1	907.407	339.506	660.494	615.432	509.259	631.111	64.8716	78	73	73	79	82	77.1	1.19675	159	176.79	145	162.208	128	142.125	9.46432	24	25.6868	31	28.8	34	27.834	1.24068
HEILO//SUNCO/2*PASTOR	58	2	895.062	354.938	820.988	698.765	509.259			81	74	72	78	81			117.4	127.37	183.8	137.683	84			20.8	30.8532	28	25.2	30
HGO94.9.1.37	102	1	739.506	305.556	783.951	397.531	509.259	520.741	61.3999	83	78	90	84	80	83.7	1.23873	131	140.73	240.8	181.873	104	156.905	25.8696	28	37.4909	36	38.8	26	33.1213	1.58474
HGO94.9.1.37	102	2	777.778	305.556	617.284	419.136	351.852			85	80	89	86	82			137.2	56.99	316.5	205.96	54			34.4	25.7222	37	36.8	31
HUANIL/5/2*CNO79//PF70354/MUS/3/PASTOR/4/BAV92	45	1	911.728	589.506	882.716	841.358	564.815	738.395	55.4867	78	70	67	73	78	73.2	1.73077	143.9	121.29	404.3	232.065	54	186.841	37.1516	25.8	25.0154	42	25.6	27	27.8134	2.31556
HUANIL/5/2*CNO79//PF70354/MUS/3/PASTOR/4/BAV92	45	2	708.642	521.605	950.617	891.358	521.605			81	67	66	74	78			194.3	116.72	349.8	204.038	48			16.6	23.5185	37	23.6	32
HUIRIVIS #1/MUU//WBLL1*2/BRAMBLING	425	1	570.37	419.753	1024.69	515.432	663.58	651.235	73.7499	70	65	64	67	81	69.7	1.85023	202.3	184.02	303.8	193.36	62	177.18	23.9314	38.6	31.1	35	42.4	36	36.704	1.47808
HUIRIVIS #1/MUU//WBLL1*2/BRAMBLING	425	2	842.593	419.753	1024.69	565.432	466.049			73	65	66	68	78			183.9	131.88	279.6	138.938	92			31.8	33.5401	34	45.6	39
INQALAB 91*2/KUKUNA*2//HUIRIVIS #1	424	1	937.654	419.753	950.617	565.432	608.025	683.951	71.9775	80	66	67	72	78	72.4	1.68787	176.2	254.14	507.4	266.272	96	236.868	44.3747	26.4	31.7674	38	43.6	28	34.3297	1.80337
INQALAB 91*2/KUKUNA*2//HUIRIVIS #1	424	2	959.259	419.753	907.407	565.432	506.173			78	66	69	72	76			178.8	220.27	430.2	193.395	46			29.6	35.1299	38	40.8	32
INQALAB 91*2/KUKUNA*2//PVN	223	1	1091.85	256.173	530.864	530.864	552.469	553.074	80.2108	80	75	80	77	83	79.1	0.924362	189.5	196.82	328.9	184.665	64	190.799	30.5214	31	28.0653	36	32.8	37	31.9918	0.941081
INQALAB 91*2/KUKUNA*2//PVN	223	2	820.988	219.136	512.346	580.864	435.185			83	77	82	78	76			147.6	168.72	365.9	195.883	66			29.2	28.4524	33	32.4	32
INQALAB 91*2/KUKUNA/4/TC14/2*HTG//DUCULA/3/PRINIA	36	1	890.123	219.136	679.012	375.926	608.025	517.778	81.8845	78	72	73	77	79	76.6	1.32665	194.6	168.15	296.5	201.043	46	187.958	26.8984	31.2	35.4545	34	30.8	36	33.7537	0.915486
INQALAB 91*2/KUKUNA/4/TC14/2*HTG//DUCULA/3/PRINIA	36	2	933.333	182.099	512.346	425.926	351.852			79	71	74	78	85			187.4	223.9	310	191.982	60			30.8	36.4822	39	32.8	31
ISENGRAIN/3/CROC_1/AE.SQUARROSA (205)//KAUZ/4/WORRAKATTA/2*PASTOR	456	1	390.123	228.395	981.481	397.531	524.691	577.84	95.5817	80	74	77	83	80	80.1	1.15902	174	239.39	453.3	212.723	72	212.797	35.3364	32	31.5274	38	34.6	38	35.032	0.800079
ISENGRAIN/3/CROC_1/AE.SQUARROSA (205)//KAUZ/4/WORRAKATTA/2*PASTOR	456	2	1099.38	256.173	820.988	419.136	660.494			83	75	82	82	85			156.2	224.81	318.9	196.645	80			34.4	34.7926	39	34	34
JUCHI/HUIRIVIS #1	365	1	656.79	419.753	685.185	518.519	438.272	587.654	41.9633	80	72	77	82	79	78	1.17379	134.9	163.92	523	253.36	82	226.067	49.2083	25.8	25.7399	34	22.4	29	26.1312	1.47737
JUCHI/HUIRIVIS #1	365	2	787.037	456.79	765.432	568.519	580.247			79	73	76	78	84			126.7	172.62	480.6	233.57	90			21.4	27.7723	32	19.2	24
KACHU #1*2/WHEAR	288	1	600.617	290.123	833.333	325.926	450.617	487.16	65.4865	76	70	77	74	74	75.7	0.978093	169.3	239.84	540.6	241.338	62	234.882	47.0925	28.6	38.6902	35	29.2	36	32.8676	1.31324
KACHU #1*2/WHEAR	288	2	362.346	290.123	833.333	375.926	509.259			78	73	76	78	81			163.6	195.59	437.4	219.148	80			29.2	29.7859	39	29.2	34
KACHU #1*2/WHEAR	289	1	756.173	311.728	858.025	432.099	481.481	561.173	70.4874	80	74	80	77	81	77.9	0.849183	173.2	230.33	518.9	233.733	48	244.475	48.608	26.4	32.2379	40	34.8	32	33.9482	1.73844
KACHU #1*2/WHEAR	289	2	820.988	231.481	771.605	482.099	466.049			81	74	79	77	76			174.1	217.5	502.9	246.085	100			30.2	39.0437	43	34.8	27
KACHU #1/3/C80.1/3*BATAVIA//2*WBLL1/4/KACHU	290	1	1097.53	456.79	716.049	325.926	493.827	568.506	71.8581	78	63	77	74	78	75.2	1.48174	221.2	217.99	404.6	198.427	62	205.783	37.6133	30.4	36.4904	37	33.6	33	32.8294	1.18738
KACHU #1/3/C80.1/3*BATAVIA//2*WBLL1/4/KACHU	290	2	688.765	456.79	574.074	325.926	549.383			79	73	76	76	78			179.2	107.26	400.1	197.048	70			26.4	27.4038	33	34	37
KACHU #1/3/C80.1/3*BATAVIA//2*WBLL1/4/KACHU	291	1	941.975	290.123	598.765	432.099	524.691	510.802	72.1044	79	73	73	76	83	76.5	1.18556	152.3	177.66	332.5	181.395	54	204.397	35.0978	30.6	33.1152	45	34	36	35.3065	1.46968
KACHU #1/3/C80.1/3*BATAVIA//2*WBLL1/4/KACHU	291	2	370.37	240.741	839.506	375.926	493.827			78	71	74	78	80			191.5	318.33	376.3	213.985	46			33	34.3496	42	34	31
KACHU #1/4/CROC_1/AE.SQUARROSA (205)//BORL95/3/2*MILAN/5/KACHU	252	1	574.691	231.481	839.506	375.926	438.272	500	63.9829	83	74	80	81	86	80	1.20185	205.6	250.44	517.8	209.89	68	239.331	48.7514	31.2	35.5672	42	38	27	33.713	1.93674
KACHU #1/4/CROC_1/AE.SQUARROSA (205)//BORL95/3/2*MILAN/5/KACHU	252	2	799.383	268.519	580.247	425.926	466.049			83	74	79	81	79			168.5	205.94	487	234.135	46			29	28.1628	41	39.2	26
KACHU #1/4/CROC_1/AE.SQUARROSA (205)//BORL95/3/2*MILAN/5/KACHU	253	1	933.333	268.519	481.481	562.346	549.383	609.753	97.7302	80	74	83	83	80	80.3	1.05462	190.6	240.76	603	251.2	44	263.922	60.5984	29.2	40.4019	37	35.2	32	33.4062	1.38235
KACHU #1/4/CROC_1/AE.SQUARROSA (205)//BORL95/3/2*MILAN/5/KACHU	253	2	1274.69	240.741	753.086	512.346	521.605			83	75	82	80	83			181.2	247.02	589.7	245.738	46			30.4	31.0603	39	32.8	27
KACHU #1/4/CROC_1/AE.SQUARROSA (205)//KAUZ/3/SASIA/5/KACHU	258	1	751.852	256.173	629.63	325.926	509.259	508.951	63.5166	78	72	77	78	81	78.3	1.26535	208.9	272.3	501	238.133	68	241.398	47.051	29.8	30.9423	34	30	34	30.3218	0.892174
KACHU #1/4/CROC_1/AE.SQUARROSA (205)//KAUZ/3/SASIA/5/KACHU	258	2	682.716	327.16	814.815	325.926	466.049			81	73	79	78	86			161.4	228.24	474.5	215.512	46			24.8	28.8753	33	28.8	29
KACHU #1/4/CROC_1/AE.SQUARROSA (205)//KAUZ/3/SASIA/5/KACHU	259	1	436.42	262.346	512.346	397.531	493.827	496.481	62.3672	81	74	77	78	80	77.7	1.07548	176.2	302.74	588	251.847	44	262.507	56.2363	26.4	28.2857	35	31.2	33	31.3154	1.10757
KACHU #1/4/CROC_1/AE.SQUARROSA (205)//KAUZ/3/SASIA/5/KACHU	259	2	868.519	271.605	796.296	447.531	478.395			81	70	79	78	79			150.8	258.65	531	251.827	70			27.6	34.4685	37	29.2	31
KACHU #1/4/CROC_1/AE.SQUARROSA (205)//KAUZ/3/SASIA/5/KACHU	260	1	1066.67	419.753	728.395	432.099	564.815	632.469	85.162	76	70	77	76	87	77.1	1.70913	208.8	199.41	534	244.34	70	250.12	48.8927	29.6	31.095	36	36	32	33.8126	1.0791
KACHU #1/4/CROC_1/AE.SQUARROSA (205)//KAUZ/3/SASIA/5/KACHU	260	2	1119.14	419.753	703.704	432.099	438.272			79	69	79	75	83			205.3	195.7	505.5	254.15	84			30.6	38.431	39	34.4	31
KACHU #1/4/CROC_1/AE.SQUARROSA (205)//KAUZ/3/SASIA/5/KACHU	457	1	329.012	294.444	246.914	419.136	271.866	312.511	24.7126	79	71	80	78	77	77.5	1.06719	213.4	247.88	512.7	243.518	118	256.549	44.7126	34.8	34.8077	42	32	32	35.309	0.989259
KACHU #1/4/CROC_1/AE.SQUARROSA (205)//KAUZ/3/SASIA/5/KACHU	457	2	304.321	228.395	300.155	475.309	255.56			81	72	79	80	78			206.1	276.08	467.5	236.317	44			36.2	34.2825	39	35	33
KACHU #1/4/CROC_1/AE.SQUARROSA (205)//KAUZ/3/SASIA/5/KACHU	458	1	613.58	182.099	709.877	432.099	422.84	508.148	69.1431	80	73	77	77	81	77.8	0.827312	174.5	284.18	472.3	238.337	88	241.181	35.5977	31	29.36	41	33.2	31	32.158	1.31561
KACHU #1/4/CROC_1/AE.SQUARROSA (205)//KAUZ/3/SASIA/5/KACHU	458	2	687.037	182.099	839.506	432.099	580.247			79	74	79	78	80			190.3	268.77	354.4	219.02	122			30.6	29.4203	38	30	28
KACHU #1/6/NG8201/KAUZ/4/SHA7//PRL/VEE#6/3/FASAN/5/MILAN/KAUZ/7/KACHU	382	1	911.728	231.481	598.765	375.926	466.049	549.568	89.658	78	74	77	77	86	78.9	1.32874	232	252.34	412	215.642	112	248.197	32.7549	34	34.3584	35	36	25	33.2125	1.20177
KACHU #1/6/NG8201/KAUZ/4/SHA7//PRL/VEE#6/3/FASAN/5/MILAN/KAUZ/7/KACHU	382	2	1042.59	219.136	771.605	325.926	552.469			81	73	79	79	85			177.4	259.18	433.2	242.205	146			30.8	32.5664	38	36.4	30
KACHU #1/KIRITATI//KACHU	116	1	548.765	484.568	907.407	565.432	608.025	596.852	51.341	76	69	70	74	81	73.7	1.39881	167.6	171.32	456	216.875	60	218.039	40.0009	29.2	29.4988	33	35.2	31	31.9172	1.05373
KACHU #1/KIRITATI//KACHU	116	2	414.815	419.753	839.506	615.432	564.815			78	69	69	73	78			171.7	183.78	418.4	234.71	100			29.4	26.4734	36	36.4	33
KACHU*2//CHIL/CHUM18	279	1	1227.16	305.556	950.617	390.741	466.049	679.63	118.996	79	69	70	76	78	74.9	1.32035	241.5	242.4	566	230.472	46	260.776	54.2694	31	38.9565	36	35.8	36	34.5689	1.08567
KACHU*2//CHIL/CHUM18	279	2	1274.69	290.123	907.407	446.914	537.037			81	71	72	75	78			174.1	188.39	564.4	228.493	126			28.2	34.3326	38	36.4	31
KACHU*2//CHIL/CHUM18	280	1	708.642	290.123	827.16	419.136	450.617	529.321	60.1772	75	71	73	76	84	75.9	1.34536	242.8	287.05	378	210.395	94	227.909	27.7813	39.6	34.3617	38	36.4	26	35.3662	1.54544
KACHU*2//CHIL/CHUM18	280	2	600.617	299.383	777.778	469.136	450.617			78	70	74	78	80			190.5	234.98	326.9	200.468	114			39	33.9005	40	38.4	28
KANCHAN*2/JUCHI	224	1	436.42	407.407	740.741	397.531	493.827	528.519	49.2759	78	69	75	72	79	74.8	1.28062	157	183.68	583.3	275.058	106	253.876	59.2798	28	26.9697	39	43.2	27	32.7214	2.29043
KANCHAN*2/JUCHI	224	2	574.691	407.407	858.025	447.531	521.605			77	69	74	74	81			173.7	159.39	603	225.635	72			31.4	30.2439	37	42.4	22
KANCHAN*2/JUCHI	225	1	954.938	509.259	790.123	397.531	537.037	669.988	80.8101	80	69	70	74	83	74.1	1.77294	152.1	221.26	433.7	222.977	50	220.172	38.6484	26.2	28.287	44	36	38	34.7512	1.73807
KANCHAN*2/JUCHI	225	2	1177.65	456.79	808.642	447.531	620.37			78	64	72	75	76			176.5	206.58	416.9	221.705	100			35	31.3253	41	35.7	32
KANZ/5/CNO79//PF70354/MUS/3/PASTOR/4/BAV92/6/PRL/SARA//TSI/VEE#5	37	1	691.358	589.506	993.827	565.432	694.444	661.914	64.3327	77	70	61	75	78	73.1	1.86458	111.2	74.34	404.5	250.087	66	168.687	41.1765	20.4	21.9024	37	26.4	42	30.1302	2.32111
KANZ/5/CNO79//PF70354/MUS/3/PASTOR/4/BAV92/6/PRL/SARA//TSI/VEE#5	37	2	432.099	456.79	1030.86	615.432	549.383			78	72	66	75	79			127.5	41	366	180.243	66			27	28	35	25.6	38
KAUZ*3/MNV//MILAN/3/BAV92/4/AKURI/5/MILAN/S87230//BAV92	430	1	1002.47	570.988	549.383	382.099	493.827	620.123	88.4842	79	62	67	67	87	70.5	2.80971	153	132.09	435.6	251.362	56	209.829	41.7806	26	26.4017	39	42	35	34.0783	1.92126
KAUZ*3/MNV//MILAN/3/BAV92/4/AKURI/5/MILAN/S87230//BAV92	430	2	799.383	570.988	1154.32	325.926	351.852			76	61	62	66	78			187.6	170.14	433.1	209.398	70			27.2	34.5815	34	42.6	34
KAUZ/PASTOR//PBW343/3/FRET2/KURUKU//FRET2/4/WBLL1*2/BRAMBLING	372	1	890.123	311.728	555.556	482.099	422.84	531.543	64.3545	76	73	83	78	76	79	1.52753	227.6	233.31	276.5	169.202	44	209.863	37.0543	35.2	30.7359	34	42.1	35	33.995	1.60603
KAUZ/PASTOR//PBW343/3/FRET2/KURUKU//FRET2/4/WBLL1*2/BRAMBLING	372	2	838.272	290.123	641.975	432.099	450.617			79	74	86	78	87			176.7	160.33	477.9	237.085	96			29.4	25.3145	35	41.2	32
KAUZ/PASTOR//PBW343/3/HAR311/5/OASIS/SKAUZ//4*BCN/3/PASTOR/4/KAUZ*3/YACO	459	1	339.506	219.136	469.136	440.741	438.272	408.58	27.9595	83	77	90	83	83	82.4	1.71399	171.1	213.59	412	235.45	96	226.047	30.0771	28.2	30.1905	36	29.6	36	32.513	1.01095
KAUZ/PASTOR//PBW343/3/HAR311/5/OASIS/SKAUZ//4*BCN/3/PASTOR/4/KAUZ*3/YACO	459	2	399.383	407.407	450.617	369.136	552.469			85	70	86	83	84			198.2	249.01	352.1	201.015	132			30.4	37.14	35	31.6	31
KAUZ/PASTOR//PBW343/3/KIRITATI/4/FRNCLN	431	1	954.938	419.753	425.926	375.926	509.259	576.667	77.0343	76	66	70	74	82	74.7	1.89766	195.5	266.19	560.4	230.9	40	254.018	53.0655	33	29.661	40	40.6	29	34.7452	2.08246
KAUZ/PASTOR//PBW343/3/KIRITATI/4/FRNCLN	431	2	911.728	419.753	907.407	375.926	466.049			76	69	72	76	86			176.4	225.92	525.3	235.575	84			30.8	32.7907	45	41.6	25
KBIRD//WBLL1*2/KURUKU	140	1	531.481	283.951	666.667	375.926	540.123	458.642	41.0727	81	75	83	78	77	79.7	1.16476	141.1	170.09	521	264.082	90	219.022	47.5752	28.2	25.3581	32	30	32	29.698	0.998651
KBIRD//WBLL1*2/KURUKU	140	2	596.296	268.519	469.136	459.259	395.062			83	75	86	78	81			160.1	166.84	446.9	168.105	62			28.2	26.422	35	32.8	27
KBIRD//WBLL1*2/KURUKU	344	1	483.951	299.383	370.37	565.432	493.827	454.198	47.1849	83	73	80	81	83	80	1.14504	163.3	191.69	451	208.325	42	207.406	39.9279	26.6	26.7532	36	28.4	35	30.2583	1.22442
KBIRD//WBLL1*2/KURUKU	344	2	751.852	228.395	351.852	515.432	481.481			83	74	82	80	81			136.4	222.26	381.9	207.18	70			26.8	26.8293	35	29.2	32
KBIRD//WH 542/2*PASTOR/3/WBLL1*2/BRAMBLING	402	1	302.469	419.753	530.864	432.099	666.667	515.432	51.7112	83	73	80	78	82	78.6	1.01325	146.5	115.2	404.4	229.397	58	179.913	35.7271	21	28.1841	37	26.4	37	29.6391	2.32712
KBIRD//WH 542/2*PASTOR/3/WBLL1*2/BRAMBLING	402	2	475.309	379.63	882.716	515.432	549.383			81	74	79	78	78			100.5	91.95	330.4	208.782	114			21	24.4071	42	25.4	34
KFA/2*KACHU	154	1	570.37	311.728	777.778	432.099	416.667	561.358	72.3468	78	72	70	76	78	74.9	1.53804	178.5	196.89	367.6	220.103	78	200.087	31.2111	31	28.6882	37	28.2	32	32.1814	1.17319
KFA/2*KACHU	154	2	1014.81	521.605	777.778	482.099	308.642			78	65	74	76	82			161.3	222.14	341.9	180.435	54			30.6	31.7259	40	29.6	33
KFA/2*KACHU	404	1	1114.81	231.481	722.222	397.531	481.481	606.252	102.488	80	70	75	76	87	78.2	1.8	185.9	270.46	389.7	179.135	34	218.076	37.4211	29.8	43.3803	37	35.2	28	34.1003	1.44751
KFA/2*KACHU	404	2	1071.73	268.519	895.73	397.531	481.481			81	72	78	76	87			154.5	247.3	413	208.765	98			29	35.023	36	35.6	32
KFA/2*KACHU	405	1	479.63	268.519	506.173	432.099	438.272	495.37	66.7199	80	73	73	77	78	76.6	1.41578	172.9	163.04	487.4	198.647	54	215.344	40.5613	29.8	35.2217	42	33.2	32	33.8016	1.20076
KFA/2*KACHU	405	2	999.383	268.519	641.975	382.099	537.037			78	70	74	77	86			156.3	225.86	382.6	204.697	108			30.6	31.7943	37	30.4	36
KINGBIRD #1//INQALAB 91*2/TUKURU	141	1	527.16	339.506	506.173	375.926	438.272	503.025	69.5396	81	73	77	77	84	77.6	1.15662	183.9	278.68	412	226.227	56	229.175	37.2677	33.8	34.9451	36	36	35	35.2161	0.486173
KINGBIRD #1//INQALAB 91*2/TUKURU	141	2	1019.75	250	703.704	375.926	493.827			78	71	79	78	78			227.5	273.7	386.4	187.337	60			37	33.0159	38	34.4	34
KINGBIRD #1//INQALAB 91*2/TUKURU	142	1	1201.23	354.938	771.605	651.852	466.049	610.864	86.1122	83	76	87	79	84	82.4	1.30128	92.7	77.89	254.3	155.548	50	120.006	20.3883	13.4	15.1151	25	21	35	22.2459	2.47886
KINGBIRD #1//INQALAB 91*2/TUKURU	142	2	436.42	268.519	827.16	621.605	509.259			85	77	86	80	87			92.8	80.96	185.1	148.757	62			15.6	15.3435	30	20	32
KINGBIRD #1//INQALAB 91*2/TUKURU	357	1	553.086	348.765	1030.86	432.099	450.617	549.568	66.7127	85	77	87	80	80	81.9	1.13969	108.7	102.19	278.8	205.285	58	144.98	23.072	15.4	18.8955	30	16.4	35	23.2788	2.32677
KINGBIRD #1//INQALAB 91*2/TUKURU	357	2	708.642	419.753	709.877	375.926	466.049			83	77	86	80	84			101.5	59.92	214.8	184.602	136			17	19.493	29	19.6	32
KINGBIRD #1//INQALAB 91*2/TUKURU	358	1	803.704	354.938	814.815	397.531	635.802	629.321	75.5216	78	74	77	78	80	78.3	0.843933	148	147.17	454.4	229.19	112	217.271	46.7709	24	26.0446	32	28.6	25	25.7915	1.30286
KINGBIRD #1//INQALAB 91*2/TUKURU	358	2	1030.25	339.506	833.333	447.531	635.802			81	75	79	78	83			141.3	88.56	506	244.095	102			22.6	19.4699	30	29.2	21
KINGBIRD #1//INQALAB 91*2/TUKURU	359	1	436.42	419.753	833.333	480.864	466.049	556.852	55.5525	78	73	80	81	79	78.6	0.909212	157.2	149.29	412	216.328	66	191.356	38.4314	22.4	32.7586	35	22.4	32	26.9996	1.85287
KINGBIRD #1//INQALAB 91*2/TUKURU	359	2	842.593	419.753	722.222	552.469	395.062			81	74	79	81	80			116.9	115.02	390.8	214.022	76			23.8	18.8378	34	22.8	26
KIRITATI//HUW234+LR34/PRINIA	156	1	553.086	339.506	1166.67	432.099	466.049	567.222	95.1459	79	74	80	78	79	78.3	0.775314	181.3	123.28	355.4	208.43	92	187.763	34.9233	30.6	28.241	41	38.4	33	34.1391	1.7052
KIRITATI//HUW234+LR34/PRINIA	156	2	548.765	268.519	1055.56	375.926	466.049			82	76	76	78	81			141.7	105.38	401	197.137	72			27.4	39.5498	40	35.2	28
KIRITATI/WBLL1//FRANCOLIN #1	408	1	796.296	407.407	820.988	870.37	608.025	704.568	64.916	76	66	70	72	79	72.9	1.36178	209.9	244.35	672.6	264.113	56	273.463	59.098	29.8	32.9933	44	36.4	25	33.3127	2.02088
KIRITATI/WBLL1//FRANCOLIN #1	408	2	683.951	419.753	975.309	926.543	537.037			74	67	74	73	78			176.7	170.75	526.3	277.923	136			31.4	27.7336	42	36.8	27
KIRITATI/WBLL1//FRANCOLIN #1	409	1	777.778	444.444	728.395	432.099	552.469	593.148	43.9245	74	69	73	75	84	75	1.54919	216.8	205.43	633.6	296.707	144	287.955	63.8951	31.6	32.4524	42	35.6	32	33.1974	1.78818
KIRITATI/WBLL1//FRANCOLIN #1	409	2	665.432	509.259	802.469	482.099	537.037			77	69	74	73	82			142.2	165.44	675.4	281.977	118			22.4	27.9215	40	36	32
KIRITATI/WBLL1//FRANCOLIN #1	410	1	941.975	354.938	679.012	432.099	493.827	587.16	60.3831	75	67	73	74	80	74.1	1.50886	217.5	218.73	539.3	236.597	96	239.139	43.8299	35	25.9963	30	32	32	30.7447	0.861669
KIRITATI/WBLL1//FRANCOLIN #1	410	2	756.173	407.407	771.605	482.099	552.469			78	67	72	74	81			166.7	168.88	418.8	226.885	102			31.4	26.6506	33	30.4	31
KIRITATI/WBLL1//FRANCOLIN #1	411	1	864.198	444.444	777.778	615.432	493.827	657.469	63.4675	75	66	70	74	80	73.1	1.66966	157.7	198.22	389.7	213.79	140	221.194	38.1614	27.4	26.8219	38	38.4	34	32.7005	1.39192
KIRITATI/WBLL1//FRANCOLIN #1	411	2	911.728	419.753	950.617	532.099	564.815			78	66	69	73	80			178.6	317.87	412	190.065	14			31.2	28.7835	36	36.4	30
KRICHAUFF/2*PASTOR//2*SOKOLL	63	1	1183.95	391.975	604.938	375.926	438.272	617.099	99.0716	77	71	73	75	81	75.6	1.07703	169.6	173.77	705.7	294.197	70	273.669	74.3038	31.2	33.6571	41	35.2	30	33.7454	1.29683
KRICHAUFF/2*PASTOR//2*SOKOLL	63	2	1124.07	339.506	802.469	459.259	450.617			80	73	72	76	78			150.5	166	687.9	267.023	52			27	32.5967	39	34.8	33
KRICHAUFF/2*PASTOR//2*SOKOLL	64	1	1137.65	456.79	777.778	397.531	422.84	599.815	81.3808	78	71	73	75	81	76	1.40633	147.3	129.9	409.7	207.123	76	196.883	36.9751	28.6	31.6169	39	35.6	36	33.5173	1.20506
KRICHAUFF/2*PASTOR//2*SOKOLL	64	2	639.506	354.938	882.716	419.136	509.259			81	70	72	77	82			147.6	254.02	361.2	191.988	44			27.2	33.4562	38	33.7	32
KRICHAUFF/2*PASTOR//SOKOLL	53	1	846.914	506.173	530.864	432.099	611.111	619.198	62.0424	79	70	67	75	76	73.7	1.59896	160.3	184.98	239.1	160.605	68	166.153	23.7343	30.6	26.8041	45	34	26	33.0146	1.92968
KRICHAUFF/2*PASTOR//SOKOLL	53	2	851.235	419.753	969.136	515.432	509.259			78	70	66	76	80			182.4	146.85	311.5	157.798	50			34.8	29.3418	41	33.6	29
KRICHAUFF/2*PASTOR/4/MILAN/KAUZ//PRINIA/3/BAV92	55	1	1274.69	419.753	864.198	432.099	493.827	707.099	119.017	78	66	64	72	76	72.2	1.78139	231.6	200.09	526.5	234.762	58	229.641	47.2137	33.2	32.2332	42	39.6	40	37.3865	1.26673
KRICHAUFF/2*PASTOR/4/MILAN/KAUZ//PRINIA/3/BAV92	55	2	1338.89	311.728	969.136	488.272	478.395			79	69	66	74	78			186.4	129.15	443.3	212.61	74			30.8	37.4321	42	37.6	39
KZA/5/2*WBLL1/3/STAR//KAUZ/STAR/4/BAV92/RAYON	403	1	691.358	376.543	604.938	432.099	509.259	578.148	65.0222	80	74	80	77	87	79.3	1.43023	207.1	129.39	286.5	150.917	62	173.95	27.1134	30.2	26.1209	45	32.8	38	33.1512	1.9543
KZA/5/2*WBLL1/3/STAR//KAUZ/STAR/4/BAV92/RAYON	403	2	1028.4	391.975	777.778	432.099	537.037			83	74	76	77	85			139.2	133.97	344	186.42	100			26.4	28.5906	40	30.4	34
MEX94.15.34	103	1	933.333	290.123	666.667	347.531	481.481	512.593	67.6899	78	74	75	77	77	75.9	0.604612	157.1	114.83	481.3	231.92	66	217.761	44.8229	36.2	35.9259	42	33.2	34	36.4287	0.963976
MEX94.15.34	103	2	496.914	290.123	771.605	397.531	450.617			78	73	74	75	78			202.1	151.47	442.5	246.39	84			32.2	39.761	39	36	36
MEX94.2.19	104	1	844.444	564.815	1037.04	420.92	442.058	706.405	80.3571	77	65	71	77	70	71.5	1.66833	169.9	145.48	367.5	173.653	54	174.844	32.0939	19.8	18.0665	31	21	26	24.4061	1.36057
MEX94.2.19	104	2	993.21	608.025	1055.56	454.25	643.731			80	64	70	73	68			119.9	161.29	322.3	182.415	52			23.8	23.3947	28	23	30
MEX94.2.19/PUB94.15.1.12	68	1	630.247	521.605	814.815	615.432	450.617	619.012	48.1239	81	73	70	81	79	77.2	1.29786	146	167.55	564.2	218.475	48	226.932	60.468	24	25.5125	42	24	24	27.2435	2.44437
MEX94.2.19/PUB94.15.1.12	68	2	622.222	456.79	901.235	698.765	478.395			82	74	74	79	79			105.6	142.12	580	233.38	64			19.2	22.5227	41	25.2	25
MEX94.21.27	105	1	885.802	509.259	1037.04	651.852	564.815	654.753	64.3195	75	66	64	73	77	71.6	2.21209	167.4	158.6	490.3	221.38	68	218.808	44.8571	34.8	35.1582	38	33.6	40	36.0323	1.01157
MEX94.21.27	105	2	617.901	354.938	820.988	595.679	509.259			78	65	62	73	83			135.8	231.85	441.2	201.555	72			35.6	29.765	41	36.4	36
MEX94.27.1.20	106	1	344.444	395.062	925.926	375.926	611.111	505.679	57.7923	85	79	88	83	80	82.1	1.1299	134.1	60.26	468.1	233.562	96	202.667	50.4988	32.2	25.5263	35	32.6	34	31.7726	1.31855
MEX94.27.1.20	106	2	388.889	376.543	641.975	432.099	564.815			82	80	86	82	76			138.6	50.78	487.2	258.067	100			35.2	25	37	33.2	28
MEX94.27.1.20/3/SOKOLL//ATTILA/3*BCN	69	1	1045.68	509.259	851.852	432.099	466.049	620.802	65.1874	79	73	77	80	81	77.3	0.989388	188.4	202.86	528.9	241.31	54	238.977	47.0322	32.8	33.5551	39	37.2	29	34.4811	1.4824
MEX94.27.1.20/3/SOKOLL//ATTILA/3*BCN	69	2	708.642	419.753	722.222	515.432	537.037			81	72	76	78	76			204.3	232.13	450.7	223.173	64			36.6	33.0556	42	35.6	26
MEX94.27.1.20/3/SOKOLL//ATTILA/3*BCN	70	1	1002.47	444.444	944.444	671.605	466.049	643.827	71.9024	78	73	77	78	82	77.7	0.989388	222.9	196.82	490	236.918	74	233.528	44.1283	37.8	32.069	38	33.8	35	34.9644	1.20083
MEX94.27.1.20/3/SOKOLL//ATTILA/3*BCN	70	2	648.148	444.444	820.988	671.605	324.074			81	73	76	78	81			184.3	209.96	447.5	222.885	50			30.6	38.975	41	32.4	30
MEX94.27.1.20/3/SOKOLL//ATTILA/3*BCN	157	1	639.506	339.506	796.296	375.926	552.469	546.235	61.7439	80	74	77	77	83	78.5	1.03548	185.1	169.59	548	221.25	64	219.477	50.6037	30.2	33.8798	44	32.4	35	33.7231	1.80481
MEX94.27.1.20/3/SOKOLL//ATTILA/3*BCN	157	2	756.173	317.901	814.815	375.926	493.827			83	74	79	77	81			119.3	143.32	453.2	227.012	64			24.6	30.3513	42	30.8	34
MILAN/KAUZ//PRINIA/3/BAV92/4/2*SOKOLL	41	1	864.198	354.938	1012.35	574.691	438.272	632.901	74.7139	74	72	73	74	81	75.7	1.10604	199.2	159.05	351.7	160.925	50	182.675	31.496	34.4	38.3696	37	44	36	37.8733	1.41002
MILAN/KAUZ//PRINIA/3/BAV92/4/2*SOKOLL	41	2	868.519	311.728	765.432	601.852	537.037			76	73	74	78	82			213.3	123.89	317.7	204.99	46			40.6	34.763	31	45.6	37
MILAN/S87230//BAV92/3/AKURI	346	1	864.198	444.444	1024.69	502.469	666.667	670.37	70.8142	78	69	70	76	80	75.2	1.41264	184.4	238.57	423	214.07	88	204.145	38.1557	26.8	28.7267	31	30.8	35	29.4719	1.21499
MILAN/S87230//BAV92/3/AKURI	346	2	704.321	354.938	975.309	574.074	592.593			79	70	72	78	80			138.2	186.77	374.7	171.74	22			24.4	23.1923	33	28.8	33
MILAN/S87230//BAV92/3/JUCHI	339	1	842.593	481.481	796.296	698.765	466.049	663.889	48.837	80	73	75	81	82	78	1.24722	124.3	228.55	534	279.902	120	224.201	50.8068	20.6	23.9778	32	24.4	31	26.8345	1.78721
MILAN/S87230//BAV92/3/JUCHI	339	2	820.988	481.481	765.432	748.765	537.037			82	71	76	80	80			121.4	106.6	462.7	216.56	48			20.8	23.167	30	24.4	38
MILAN/S87230//BAV92/3/ROLF07	306	1	527.16	444.444	882.716	568.519	493.827	660.494	71.4935	78	69	73	77	77	74.9	1.22429	219.7	186.25	539	271.455	138	258.959	52.9082	29.4	25.5192	36	28	31	29.5775	1.4127
MILAN/S87230//BAV92/3/ROLF07	306	2	1147.53	419.753	777.778	651.852	691.358			81	69	74	77	74			188.4	167.94	581.1	221.74	76			22.8	26.4554	37	31.6	28
MTRWA92.161/PRINIA/5/SERI*3//RL6010/4*YR/3/PASTOR/4/BAV92	92	1	1105.56	481.481	1037.04	621.605	580.247	690.617	76.8453	78	71	73	77	78	76.5	1.45488	163.4	267.9	401	211.983	49	225.778	40.8476	36.8	31.392	34	33.2	26	32.246	1.03348
MTRWA92.161/PRINIA/5/SERI*3//RL6010/4*YR/3/PASTOR/4/BAV92	92	2	751.852	419.753	808.642	704.938	395.062			81	70	74	78	85			139.7	289	450	201.793	84			29.4	31.4679	36	34.2	30
MUNAL #1	111	1	864.198	311.728	858.025	397.531	493.827	565.926	72.6203	86	74	80	79	80	79.6	1.12744	156.2	201.47	389.6	210.945	110	190.218	28.4674	36.4	31.7368	30	36.4	31	32.2481	1.15539
MUNAL #1	111	2	820.988	311.728	740.741	480.864	379.63			83	75	82	79	78			151.3	190.25	269.2	161.215	62			32.6	24.3443	33	36	31
MUNAL #1/FRANCOLIN #1	127	1	1002.47	268.519	753.086	347.531	493.827	574.383	82.915	82	74	83	78	80	79.9	1.68292	158.8	250.02	426.4	233.16	104	211.206	37.0264	29.6	26.3354	36	28	29	30.2076	1.57165
MUNAL #1/FRANCOLIN #1	127	2	980.864	339.506	567.901	397.531	592.593			85	69	86	78	84			138.2	174.11	370.9	214.465	42			24.4	40.1404	34	28.6	26
MURGA//WAXWING/KIRITATI	164	1	795.062	231.481	851.852	621.605	608.025	606.481	77.6462	81	76	83	78	84	80.8	1.10353	165	136.74	334.9	199.692	64	185.644	30.7881	26	25.3333	38	30.4	28	29.1897	1.75513
MURGA//WAXWING/KIRITATI	164	2	846.914	240.741	833.333	671.605	364.198			84	75	82	80	85			131.8	177.48	360.8	206.033	80			23.6	26.764	40	28.8	25
MURGA/3/GAN/AE.SQUARROSA (408)//2*OASIS/5*BORL95/4/FRANCOLIN #1	379	1	711.728	339.506	709.877	347.531	580.247	521.667	53.7783	78	73	77	77	80	77.3	1.07548	217.5	203.73	469.5	218.045	62	236.167	44.2538	27	28.1855	33	34.8	36	32.4385	1.08907
MURGA/3/GAN/AE.SQUARROSA (408)//2*OASIS/5*BORL95/4/FRANCOLIN #1	379	2	617.901	290.123	734.568	419.136	466.049			81	70	79	78	80			183.6	183.25	491.3	234.748	98			29.2	35	37	33.2	31
MURGA/KRONSTAD F2004	165	1	730.247	222.222	438.272	530.864	537.037	500.309	62.7056	83	80	87	83	81	82.5	0.945751	212.8	136.12	406.1	210.495	68	205.49	36.3075	33.6	29.6939	42	37.2	34	35.0974	1.543
MURGA/KRONSTAD F2004	165	2	846.914	194.444	450.617	530.864	521.605			85	77	86	82	81			175.1	183.24	383.9	219.147	60			30.2	27.7801	41	36.5	39
MURGA/KRONSTAD F2004	462	1	430.247	265.432	222.222	440.741	438.272	381.049	40.5891	81	74	87	83	84	82.5	1.39244	147.5	239.68	518.3	232.75	60	252.721	50.101	27	31.9284	40	35.6	31	33.7949	1.80412
MURGA/KRONSTAD F2004	462	2	488.889	240.741	228.395	490.741	564.815			84	76	86	83	87			202.9	186.83	546.2	257.05	136			29.8	36.6201	44	36	26
MURGA/KRONSTAD F2004	463	1	267.037	191.358	293.827	432.099	250.741	292.494	27.2673	83	74	81	81	77	79.6	1.24007	191.7	222.47	594.4	255.773	74	256.057	55.0429	33.4	28.98	46	34.8	37	35.0497	1.89888
MURGA/KRONSTAD F2004	463	2	325.926	182.099	301.235	432.099	248.519			85	73	83	80	79			177.4	191.8	536.6	234.425	82			30.8	29.5172	45	33	32
MUU #1//PBW343*2/KUKUNA/3/MUU	383	1	574.691	268.519	629.63	509.259	466.049	549.136	62.8754	80	74	83	81	81	80	1.0435	168.8	148.63	540.3	275.717	108	211.824	39.9092	31.6	25.2528	36	33.2	32	31.3992	1.37144
MUU #1//PBW343*2/KUKUNA/3/MUU	383	2	965.432	299.383	703.704	565.432	509.259			81	74	82	81	83			148.1	132.74	242.4	199.55	154			26.2	25.3396	37	34.4	33
MUU/4/BAV92//IRENA/KAUZ/3/HUITES/5/BAV92//IRENA/KAUZ/3/HUITES	464	1	345.679	345.679	654.321	419.136	552.469	435.494	38.0279	83	78	87	79	80	81.7	0.966667	172.5	150.7	455.9	180.277	54	202.06	40.962	33	21.7662	34	33.2	25	29.6652	1.33113
MUU/4/BAV92//IRENA/KAUZ/3/HUITES/5/BAV92//IRENA/KAUZ/3/HUITES	464	2	362.346	327.16	598.765	397.531	351.852			83	80	86	79	82			172	146.09	411.5	187.635	90			30	26.2857	33	32.4	28
MUU/5/WBLL1*2/4/YACO/PBW65/3/KAUZ*2/TRAP//KAUZ/6/WBLL1*2/4/SNI/TRAP#1/3/KAUZ*2/TRAP//KAUZ	400	1	954.938	419.753	796.296	671.605	395.062	597.716	61.3889	78	73	75	75	84	76.7	1.13578	143.9	145.19	423	195.925	42	192.055	38.2141	35.8	30.3636	34	38	37	34.3673	1.08706
MUU/5/WBLL1*2/4/YACO/PBW65/3/KAUZ*2/TRAP//KAUZ/6/WBLL1*2/4/SNI/TRAP#1/3/KAUZ*2/TRAP//KAUZ	400	2	483.951	354.938	635.802	727.778	537.037			81	73	74	76	78			180.1	157.13	377.2	188.108	68			32.2	29.3096	35	40	32
NAC/TH.AC//3*PVN/3/MIRLO/BUC/4/2*PASTOR/5/KACHU/6/KACHU	145	1	777.778	339.506	697.531	375.926	608.025	556.914	62.679	77	66	75	74	80	74.5	1.40831	237.2	224.47	598.7	274.97	60	258.774	55.8655	36.4	34.6714	36	46.2	39	37.009	1.89806
NAC/TH.AC//3*PVN/3/MIRLO/BUC/4/2*PASTOR/5/KACHU/6/KACHU	145	2	751.852	268.519	808.642	432.099	509.259			80	74	69	73	77			219	167.46	525.3	226.645	54			34	26.6186	35	47.2	35
NAC/TH.AC//3*PVN/3/MIRLO/BUC/4/2*PASTOR/5/KACHU/6/KACHU	375	1	708.642	339.506	462.963	568.519	608.025	580.802	53.3426	80	69	75	75	76	75	1.2561	205.4	260.21	401	219.653	78	236.016	30.9629	30.8	38.8286	35	39.6	30	34.6258	1.49613
NAC/TH.AC//3*PVN/3/MIRLO/BUC/4/2*PASTOR/5/KACHU/6/KACHU	375	2	786.42	339.506	820.988	651.852	521.605			78	69	72	76	80			205.4	232.98	388.9	220.615	148			38.8	37.0295	34	37.2	25
NAC/TH.AC//3*PVN/3/MIRLO/BUC/4/2*PASTOR/5/KACHU/6/KACHU	376	1	730.247	317.901	407.407	375.926	422.84	464.63	54.201	78	69	75	73	86	74.8	1.55492	223.1	223.39	431.6	228.042	90	224.121	33.4905	36.2	33.7013	31	38	31	32.7278	1.09319
NAC/TH.AC//3*PVN/3/MIRLO/BUC/4/2*PASTOR/5/KACHU/6/KACHU	376	2	596.296	339.506	771.605	375.926	308.642			76	69	72	74	76			185.6	267.74	343.3	158.442	90			31.2	31.1765	26	36	33
ND643/2*WBLL1//2*BAJ #1	433	1	708.642	419.753	1098.77	432.099	472.222	677.691	97.0013	73	66	64	72	78	71	1.71917	173	211.83	452	273.3	160	229.889	36.6645	40	35.4286	35	48.4	30	37.7665	2.31366
ND643/2*WBLL1//2*BAJ #1	433	2	1172.59	419.753	1037.04	482.099	533.951			73	65	66	74	79			152.9	265.45	381.9	160.507	68			43.8	39.7368	34	46.3	25
ND643/2*WBLL1//2*BAJ #1	434	1	980.864	456.79	432.099	459.259	583.333	617.84	76.2506	74	64	66	68	76	69.9	1.64283	172.8	209.49	312	176.058	60	202.352	24.9957	35.6	53.1174	41	45.6	32	39.3495	2.35587
ND643/2*WBLL1//2*BAJ #1	434	2	933.333	481.481	969.136	459.259	422.84			73	65	66	68	79			177.5	207.51	344.5	199.667	164			39	32.9773	42	44.2	28
ND643/2*WBLL1//ATTILA*2/PBW65/3/MUNAL	432	1	864.198	533.951	950.617	482.099	564.815	666.543	63.5033	73	66	70	73	82	73.1	1.6563	174.9	217.64	389.7	192.692	78	216.266	34.2636	29.8	22.3421	37	37.2	26	31.3545	1.99486
ND643/2*WBLL1//ATTILA*2/PBW65/3/MUNAL	432	2	933.333	546.296	820.988	432.099	537.037			76	66	72	73	80			141.6	230.67	412	209.46	116			25.2	32.4027	38	39.6	26
NL623/W-78//ROLF07	13	1	773.457	533.951	796.296	432.099	466.049	613.704	56.4089	79	73	77	79	79	77.1	0.948098	153.3	168.58	181.8	125.432	48	141.582	17.4969	26.6	25.7825	37	26.8	36	30.5682	1.66484
NL623/W-78//ROLF07	13	2	838.272	419.753	851.852	488.272	537.037			78	72	74	80	80			133.1	171.22	224	158.39	52			26.2	26.6995	39	27.6	34
OAX93.10.1	93	1	717.901	456.79	407.407	325.926	648.148	524.407	52.2809	74	67	70	73	78	72.6	1.249	129.9	180.2	432	214.987	88	202.488	39.655	33.8	42.5634	35	35.2	29	34.9169	1.098
OAX93.10.1	93	2	797.16	456.79	641.975	325.926	466.049			77	66	72	74	75			111.9	146.24	414.8	218.847	88			31.8	35.8057	36	36	34
OPATA//SORA/AE.SQUARROSA (323)	94	1	296.296	299.383	395.062	397.531	312.675	314.439	16.3262	78	69	73	73	71.5	72.85	0.942956	205.1	279.72	460.9	210.21	44	233.719	41.969	40.2	45.2959	44	37	30	38.9834	2.25449
OPATA//SORA/AE.SQUARROSA (323)	94	2	308.642	259.259	244.444	347.531	283.567			77	69	71	74	73			208.3	250.34	424.3	188.325	66			42.6	45.7386	45	35	25
PARUS/FRANCOLIN #1	301	1	773.457	407.407	654.321	347.531	422.84	525.432	52.3577	79	70	70	77	79	75.3	1.24766	153.5	198	512.4	257.82	98	231.374	44.8115	27	47.1739	45	36.8	31	35.7128	2.28951
PARUS/FRANCOLIN #1	301	2	773.457	407.407	598.765	347.531	521.605			79	70	74	78	77			177	253.61	423.4	194.008	46			34	30.9545	43	35.2	27
PARUS/FRANCOLIN #1	302	1	954.938	419.753	685.185	390.741	580.247	554.63	58.2414	75	69	75	74	76	74.8	1.06249	172.5	215.01	403	210.21	52	197.512	37.2409	31	31.6058	37	32.8	30	30.651	1.45283
PARUS/FRANCOLIN #1	302	2	509.877	419.753	728.395	419.136	438.272			78	70	74	77	80			148.1	129.96	375.8	216.545	52			26.2	22.9046	37	32	26
PARUS/FRANCOLIN #1	303	1	1166.67	444.444	925.926	617.284	395.062	692.975	92.6276	76	69	70	76	78	74	1.08525	145.1	170.11	344.6	183.93	62	186.115	33.6567	26.2	24.3307	35	36	22	29.5056	1.88589
PARUS/FRANCOLIN #1	303	2	1084.07	419.753	858.025	595.679	422.84			78	70	72	76	75			160.7	144.27	396	182.445	72			25.4	27.3252	38	35.8	25
PARUS/PASTOR/4/KRICHAUFF/FINSI/3/URES/PRL//BAV92	465	1	656.79	419.753	567.901	432.099	438.272	544.074	62.7261	79	70	76	78	83	77.1	1.17804	178.2	192.55	639.6	292.535	46	277.879	61.4481	30.4	27.3047	37	38.4	36	33.8137	1.13718
PARUS/PASTOR/4/KRICHAUFF/FINSI/3/URES/PRL//BAV92	465	2	1006.79	348.765	685.185	375.926	509.259			81	73	76	77	78			170.2	279.19	592	276.517	112			32.4	35.0324	33	37.6	31
PASTOR//HXL7573/2*BAU/3/MEX94.2.19//ATTILA/3*BCN	71	1	319.753	444.444	851.852	518.519	493.827	533.395	61.5242	79	72	75	77	77	76.9	1.1	163.9	192.27	555.3	254.755	44	231.186	52.994	25.8	26.3291	36	34.8	40	33.8389	2.11811
PASTOR//HXL7573/2*BAU/3/MEX94.2.19//ATTILA/3*BCN	71	2	362.963	354.938	876.543	601.852	509.259			80	73	76	76	84			134.8	188.27	486	234.565	58			25.6	28.6603	42	37.2	42
PASTOR//HXL7573/2*BAU/3/WBLL1	72	1	888.025	509.259	728.395	480.864	524.691	618.494	54.5743	79	70	77	77	77	75.9	1.1	216.7	174.18	480	191.723	76	218.88	43.4325	35.4	35.0541	35	38.4	23	34.317	1.80339
PASTOR//HXL7573/2*BAU/3/WBLL1	72	2	911.728	521.605	666.667	530.864	422.84			81	70	76	76	76			188.7	155.21	435.5	214.787	56			31.4	39.7159	37	41.2	27
PAURAQ/3/KIRITATI//PRL/2*PASTOR	300	1	799.383	311.728	666.667	375.926	466.049	517.716	57.6891	83	76	83	82	78	80.8	1.08321	151.6	132.6	334.9	196.718	72	167.361	32.4065	23.2	23.67	38	31.6	30	29.9958	1.9664
PAURAQ/3/KIRITATI//PRL/2*PASTOR	300	2	730.247	290.123	666.667	432.099	438.272			85	75	82	80	84			119.2	70.4	343.9	192.29	60			24.4	24.8878	41	29.2	34
PAURAQ/4/PFAU/SERI.1B//AMAD/3/WAXWING	130	1	1002.47	354.938	925.926	530.864	438.272	585.556	70.2292	83	74	87	81	80	80.6	1.35154	133.9	143.58	412	178.483	52	191.487	39.7366	21.8	23.7783	31	26.8	28	26.7781	1.06831
PAURAQ/4/PFAU/SERI.1B//AMAD/3/WAXWING	130	2	501.235	339.506	512.346	614.198	635.802			81	74	86	80	80			139	207.34	402.7	197.868	48			26	24.4022	33	28	25
PBL94.14.30	107	1	639.506	583.333	1123.46	701.852	750	734.691	55.8952	73	64	61	72	81	69.9	2.38723	143.3	182.66	501	217.293	40	227.652	47.7627	30.6	32.1896	38	32	34	33.3891	1.04768
PBL94.14.30	107	2	751.852	546.296	950.617	651.852	648.148			72	63	62	69	82			157.6	231.19	486.4	207.08	110			29.2	30.3011	39	32.6	36
PBW343	109	1	751.852	419.753	839.506	397.531	509.259	531.173	51.3078	80	74	80	81	80	78.7	1.50591	127.2	186.28	365	214.727	106	200.904	32.5294	34.4	29.6875	39	38	30	34.1599	1.18636
PBW343	109	2	440.741	444.444	666.667	375.926	466.049			81	67	82	83	79			161.4	160.85	392	211.585	84			34.8	32.1111	37	37.6	29
PBW343*2/KHVAKI*2/3/ACHTAR*3//KANZ/KS85-8-5	466	1	414.815	268.519	314.815	447.531	583.333	463.765	44.4324	79	72	75	75	76	75.7	1.0116	228.2	238.81	487.4	237.635	54	268.171	46.4633	40.4	35.3263	40	42	48	41.6072	1.1546
PBW343*2/KHVAKI*2/3/ACHTAR*3//KANZ/KS85-8-5	466	2	661.111	277.778	574.074	530.864	564.815			79	70	74	77	80			242.8	284.16	534.7	264	110			41.6	39.5455	39	45.2	45
PBW343*2/KHVAKI*2/6/PVN//CAR422/ANA/5/BOW/CROW//BUC/PVN/3/YR/4/TRAP#1	226	1	954.938	339.506	635.802	325.926	500	521.296	62.4204	80	73	80	75	83	78.2	1.08321	208	137.25	415.5	204.438	44	192.08	35.4903	32	37.9064	43	34.4	42	36.8509	1.15523
PBW343*2/KHVAKI*2/6/PVN//CAR422/ANA/5/BOW/CROW//BUC/PVN/3/YR/4/TRAP#1	226	2	639.506	342.593	617.284	375.926	481.481			81	73	79	78	80			188.3	169.39	326.8	173.125	54			34.6	35.4031	39	33.2	37
PBW343*2/KHVAKI//JUCHI	467	1	803.704	419.753	975.309	459.259	453.704	640.37	83.6537	80	70	77	74	83	75.9	1.38604	167.8	214.49	423.8	245.587	40	207.397	35.1438	27.6	32.4932	40	38.8	31	35.0086	1.63442
PBW343*2/KHVAKI//JUCHI	467	2	980.864	311.728	975.309	459.259	564.815			78	69	74	75	79			173.1	197.24	339.8	182.153	90			32.2	33.7931	44	39.2	31
PBW343*2/KUKUNA*2//FRTL/PIFED	119	1	890.123	317.901	882.716	671.605	552.469	621.79	64.5649	83	78	87	80	81	80.7	1.57797	133.4	87.19	298.8	189.41	52	165.583	30.456	24.8	18.7368	28	24	35	27.9101	1.7611
PBW343*2/KUKUNA*2//FRTL/PIFED	119	2	570.37	391.975	796.296	721.605	422.84			83	69	86	80	80			133.8	191.35	342.7	171.183	56			25.6	29.5642	32	24.4	37
PBW343*2/KUKUNA*2//FRTL/PIFED	120	1	838.272	354.938	709.877	671.605	493.827	641.852	65.3916	80	74	83	82	81	80.2	1.22746	155.6	143.2	347.9	193.175	90	173.274	28.7095	25.2	21.6667	31	26	35	26.7572	1.45733
PBW343*2/KUKUNA*2//FRTL/PIFED	120	2	959.259	404.321	796.296	754.938	435.185			83	74	86	81	78			103.4	156.54	304.1	178.83	60			20.8	23.3056	27	25.6	32
PBW343*2/KUKUNA*2//FRTL/PIFED	219	1	911.728	456.79	796.296	642.593	478.395	690.864	78.9747	86	76	87	82	86	82.8	1.48174	159.2	98.4	389	190.88	48	172.144	34.7865	22.4	26.5966	31	34.2	34	27.6623	1.98701
PBW343*2/KUKUNA*2//FRTL/PIFED	219	2	1227.16	419.753	808.642	559.259	608.025			89	76	86	81	79			191.2	115.7	311.7	177.36	40			18.4	17.8261	27	33.2	32
PBW343*2/KUKUNA*2//FRTL/PIFED	220	1	501.235	299.383	839.506	667.284	466.049	576.605	62.6335	79	74	80	82	80	79.9	1.06927	177.2	157.21	324	171.305	40	173.431	27.8401	28.4	24.8635	34	32.4	33	31.546	1.12488
PBW343*2/KUKUNA*2//FRTL/PIFED	220	2	661.111	311.728	851.852	701.852	466.049			82	74	82	83	83			137.5	152.67	312.2	178.225	84			27	32.6963	33	34.1	36
PBW343*2/KUKUNA*2//FRTL/PIFED	221	1	527.16	339.506	660.494	671.605	450.617	560.062	50.989	80	75	80	81	77	79.4	1.10755	140.6	137.83	267.8	209.178	108	164.365	18.185	25.2	21.3842	40	27.6	32	29.0436	2.33825
PBW343*2/KUKUNA*2//FRTL/PIFED	221	2	751.852	290.123	549.383	754.938	604.938			83	75	86	80	77			196.1	161.11	211.1	141.935	70			20.2	24.4516	42	25.6	32
PBW343*2/KUKUNA*2//FRTL/PIFED	222	1	570.37	311.728	771.605	615.432	527.778	576.728	63.2141	80	75	83	78	79	79.4	1.16619	168.1	124.73	376	214.093	72	186.499	32.5116	24.2	30	37	26	37	29.26	2.24975
PBW343*2/KUKUNA*2//FRTL/PIFED	222	2	820.988	317.901	796.296	698.765	336.42			83	75	86	76	79			195.5	123.73	335.3	191.54	64			19	22	39	24.4	34
PBW343*2/KUKUNA//AKURI	360	1	756.173	419.753	864.198	621.605	564.815	648.963	57.2558	77	69	73	74	77	74.4	1.15662	200.3	180.08	541.2	233.11	96	229.088	46.131	32.6	27.844	41	34.8	34	33.9701	1.17675
PBW343*2/KUKUNA//AKURI	360	2	687.16	419.753	969.136	677.778	509.259			78	69	74	73	80			149.1	198.73	423.3	206.062	63			34.2	31.0571	38	35.2	31
PBW343*2/KUKUNA//TECUE #1	143	1	620.988	228.395	574.074	397.531	608.025	475.617	46.0472	79	74	86	78	83	79.5	1.14746	182.2	272.36	491.2	223.335	52	231.389	48.3374	34.4	42.3756	40	39.8	30	36.5997	1.49165
PBW343*2/KUKUNA//TECUE #1	143	2	574.691	256.173	561.728	397.531	537.037			82	75	79	78	81			147.7	161.78	489.4	229.917	64			29.4	39.821	36	41.2	33
PBW343*2/KUKUNA//TECUE #1	361	1	730.247	191.358	450.617	565.432	580.247	502.506	56.7096	81	74	87	80	78	80.2	1.26315	184.9	205.67	390.8	217.923	58	192.836	32.0588	33.8	28.9683	37	33.6	28	31.5728	1.28608
PBW343*2/KUKUNA//TECUE #1	361	2	688.025	219.136	506.173	615.432	478.395			81	76	86	80	79			144.2	190.56	317.3	145.01	74			30.4	29.3593	38	31.6	25
PBW343*2/KUKUNA//TECUE #1	362	1	436.42	231.481	666.667	574.074	450.617	495.617	46.945	80	74	80	82	79	79.6	0.956847	158.3	172.76	377	171.51	96	193.868	28.405	32.6	31.7164	36	33.6	30	32.5281	0.871203
PBW343*2/KUKUNA//TECUE #1	362	2	617.901	268.519	537.037	624.074	549.383			83	75	82	82	79			169.4	164.86	317.7	217.15	94			28.8	31.1646	38	32.4	31
PBW343*2/KUKUNA//TECUE #1	363	1	692.593	219.136	765.432	530.864	509.259	535.432	58.9322	81	74	80	79	75	79.1	1.03763	183.3	200.72	257.4	158.51	58	192.982	26.6464	30.6	29.5511	37	34.8	37	32.8059	0.959178
PBW343*2/KUKUNA//TECUE #1	363	2	695.062	219.136	598.765	602.469	521.605			83	75	82	80	82			152.3	205.54	369.6	228.455	116			28.6	29.9074	33	33.6	34
PBW343*2/KUKUNA//TECUE #1	364	1	302.469	182.099	112.346	347.531	174.129	224.785	29.2269	83	72	83	83	78	80.2	1.37275	162.7	244.99	548.6	255.395	140	263.178	47.1304	31.4	40.814	44	33.2	38	37.7836	1.5436
PBW343*2/KUKUNA//TECUE #1	364	2	279.753	194.444	125.926	369.136	160.018			85	74	82	83	79			197.8	173.48	521.4	239.196	148.222			35.6	34.2222	45	33.6	42
PBW343*2/KUKUNA//WBLL1*2/KUKUNA	46	1	911.728	339.506	938.272	432.099	466.049	641.42	84.6201	78	72	64	74	79	74.2	1.88444	194.4	140.68	149.4	142.09	50	132.914	15.9277	28.8	30.2392	40	36	33	32.8449	1.61805
PBW343*2/KUKUNA//WBLL1*2/KUKUNA	46	2	1024.07	339.506	882.716	515.432	564.815			81	71	66	76	81			148	171.96	172.1	118.51	42			26	25.4101	39	34	36
PBW343*2/KUKUNA//WBLL1*2/KUKUNA	47	1	773.457	456.79	1012.35	615.432	694.444	669.815	57.4447	81	69	64	72	76	73.5	2.15639	193.4	72.41	354.8	200.81	96	161.742	31.3431	24.8	24.7845	36	31.6	30	30.7966	1.89783
PBW343*2/KUKUNA//WBLL1*2/KUKUNA	47	2	730.247	376.543	808.642	665.432	564.815			84	69	66	73	81			140.2	61	270.8	181.998	46			22.4	35.9819	42	30.4	30
PBW343*2/KUKUNA//WBLL1*2/KUKUNA	48	1	1205.56	311.728	944.444	397.531	552.469	683.765	108.243	79	73	73	82	83	77.6	1.3433	205.3	200.89	216.4	157.56	68	164.681	19.9345	30.6	32.8477	34	36.8	28	31.4019	1.48264
PBW343*2/KUKUNA//WBLL1*2/KUKUNA	48	2	1176.54	339.506	882.716	419.136	608.025			82	74	72	80	78			149.4	169.43	260	161.827	58			26.8	29.5714	38	34.4	23
PF74354//LD/ALD/4/2*BR12*2/3/JUP//PAR214*6/FB6631/5/NL750/6/PVN/7/TOBA97/PASTOR	216	1	665.432	509.259	1123.46	680.864	493.827	624.383	68.6197	73	67	64	72	87	72.6	2.03961	192.9	207.1	478	216.87	50	221.312	41.8977	31.8	35.3299	37	28.4	26	30.841	1.43249
PF74354//LD/ALD/4/2*BR12*2/3/JUP//PAR214*6/FB6631/5/NL750/6/PVN/7/TOBA97/PASTOR	216	2	458.025	444.444	765.432	708.025	395.062			75	68	69	74	77			171.1	153.8	418.5	228.853	96			30.2	26.58	38	29.1	26
PFAU/MILAN/5/CHEN/AEGILOPS SQUARROSA (TAUS)//BCN/3/VEE#7/BOW/4/PASTOR	95	1	864.198	277.778	685.185	509.259	422.84	564.765	65.639	83	73	75	78	77	77.3	1.18369	184.4	224.83	601	276.438	62	272.131	55.0653	26.8	32.3313	41	37.2	33	34.6025	1.76953
PFAU/MILAN/5/CHEN/AEGILOPS SQUARROSA (TAUS)//BCN/3/VEE#7/BOW/4/PASTOR	95	2	802.593	327.16	790.123	459.259	509.259			81	71	76	78	81			179.7	238.86	552.1	279.983	122			35.4	29.8942	45	36.4	29
PFAU/SERI.1B//AMAD/3/WAXWING*2/4/MUU	419	1	976.543	509.259	777.778	325.926	663.58	620.247	70.7849	74	65	70	72	76	72.1	1.99694	213.2	260.83	699.6	280.648	68	274.802	62.0021	40.4	36.4027	43	41.6	31	37.8367	1.50834
PFAU/SERI.1B//AMAD/3/WAXWING*2/4/MUU	419	2	842.593	444.444	783.951	325.926	552.469			74	65	66	73	86			174.6	242.88	523	217.265	68			43.2	36.9638	38	38.8	29
PFAU/SERI.1B//AMAD/3/WAXWING/4/AKURI/5/PFAU/SERI.1B//AMAD/3/WAXWING	420	1	770.37	354.938	543.21	375.926	450.617	535.802	67.2651	78	69	66	73	74	72.3	1.57092	205.1	169.13	389.7	237.075	130	204.634	33.6919	40.2	35.1163	36	50.2	32	38.4624	2.32215
PFAU/SERI.1B//AMAD/3/WAXWING/4/AKURI/5/PFAU/SERI.1B//AMAD/3/WAXWING	420	2	959.259	354.938	734.568	375.926	438.272			78	67	66	74	78			190.7	181.89	361.1	157.643	24			41.4	33.1075	34	51.6	31
PFAU/SERI.1B//AMAD/3/WAXWING/4/AKURI/5/PFAU/SERI.1B//AMAD/3/WAXWING	421	1	413.58	407.407	753.086	618.519	638.889	585.247	49.6752	75	70	67	76	73	72.9	1.22429	207.7	179.15	456.8	230.452	110	225.876	38.7008	39.4	33.3045	40	41.2	38	38.8621	1.08625
PFAU/SERI.1B//AMAD/3/WAXWING/4/AKURI/5/PFAU/SERI.1B//AMAD/3/WAXWING	421	2	730.247	354.938	790.123	651.852	493.827			78	69	69	75	77			182.4	171.59	429.8	200.868	90			42.8	35.9167	42	42	34
PFAU/SERI.1B//AMAD/3/WAXWING/4/BABAX/LR42//BABAX*2/3/KURUKU	131	1	959.259	277.778	709.877	565.432	638.889	623.309	73.3724	78	70	80	75	78	76.3	1.28279	232.8	207.62	378	190.812	40	199.391	37.0484	35.6	37.1594	32	42.5	29	35.1467	1.64989
PFAU/SERI.1B//AMAD/3/WAXWING/4/BABAX/LR42//BABAX*2/3/KURUKU	131	2	939.259	299.383	728.395	648.765	466.049			81	69	79	75	78			190.5	164.26	387.4	168.515	34			37	30.4072	37	42.8	28
PFAU/SERI.1B//AMAD/3/WAXWING/4/BABAX/LR42//BABAX*2/3/KURUKU	155	1	782.099	317.901	728.395	325.926	509.259	516.173	60.4999	85	73	80	77	84	79.2	1.56915	140.2	200.1	472.8	199.435	58	217.242	41.3842	26.4	35.8824	45	40.4	32	37.2345	1.87555
PFAU/SERI.1B//AMAD/3/WAXWING/4/BABAX/LR42//BABAX*2/3/KURUKU	155	2	773.457	290.123	549.383	375.926	509.259			82	70	84	77	80			146.1	257.03	401.6	207.157	90			32.2	39.6629	45	39.8	36
PFAU/SERI.1B//AMAD/3/WAXWING/4/BABAX/LR42//BABAX*2/3/KURUKU	305	1	414.815	419.753	771.605	509.259	493.827	510.617	35.03	79	70	80	76	72	76.3	1.8077	164.7	185.96	363.6	217.615	48	210.792	35.5294	31.4	32.3773	42	39.6	25	34.0144	2.02102
PFAU/SERI.1B//AMAD/3/WAXWING/4/BABAX/LR42//BABAX*2/3/KURUKU	305	2	432.099	419.753	487.654	592.593	564.815			79	66	79	76	86			196.4	180.43	434.5	204.715	112			32.8	35.5668	38	40.4	23
PFAU/SERI.1B//AMAD/3/WAXWING/4/BAJ #1	412	1	462.346	419.753	1092.59	648.765	533.951	637.963	72.605	74	66	67	73	75	71.5	1.72079	173.7	198.17	456.7	216.205	70	222.005	42.8143	31.4	28.0964	34	34	34	32.9144	0.904178
PFAU/SERI.1B//AMAD/3/WAXWING/4/BAJ #1	412	2	864.198	407.407	864.198	592.593	493.827			72	66	66	73	83			147.1	258.07	440.7	207.407	52			34.2	28.8471	33	33.6	38
PFAU/SERI.1B//AMAD/3/WAXWING/4/HUIRIVIS #1	138	1	864.198	367.284	814.815	509.259	478.395	607.593	65.0023	78	74	80	81	83	79.5	1.04616	177.3	168.54	380.9	217.715	96	188.227	32.0532	26.6	21.1031	33	33.6	32	29.1398	1.84407
PFAU/SERI.1B//AMAD/3/WAXWING/4/HUIRIVIS #1	138	2	896.296	354.938	753.086	559.259	478.395			81	74	79	82	83			117.8	171.86	332.4	169.757	50			23.6	21.295	28	35.2	37
PFAU/SERI.1B//AMAD/3/WAXWING/4/KIRITATI//PRL/2*PASTOR	304	1	875.926	376.543	1055.56	538.272	466.049	650.185	88.354	81	73	77	83	83	78.6	1.15662	156	161.89	278	205.145	80	167.1	18.5575	30	32.5407	34	32.6	34	31.4718	0.966993
PFAU/SERI.1B//AMAD/3/WAXWING/4/KIRITATI//PRL/2*PASTOR	304	2	1050	354.938	864.198	482.099	438.272			81	74	79	80	75			143	176.72	220.4	159.85	90			28	25.3778	35	33.2	30
PFAU/SERI.1B//AMAD/3/WAXWING/4/MUU	337	1	682.716	327.16	487.654	425.926	395.062	517.84	69.4712	78	72	77	78	83	79	1.36626	186.3	206.2	276	159.593	54	168.192	18.7282	26.6	26.5092	30	27.2	36	28.2335	1.11013
PFAU/SERI.1B//AMAD/3/WAXWING/4/MUU	337	2	1064.2	311.728	543.21	459.259	481.481			81	74	79	81	87			181.8	194.41	176.7	130.917	116			27.6	26.4259	24	26	32
PFAU/SERI.1B//AMAD/3/WAXWING/4/WBLL1*2/BRAMBLING	413	1	453.704	509.259	827.16	482.099	611.111	628.025	59.7122	78	70	70	74	87	75.3	1.75784	175.4	151.82	301.5	171.778	52	190.992	30.603	24.8	22.8043	38	33.2	30	31.0053	1.55764
PFAU/SERI.1B//AMAD/3/WAXWING/4/WBLL1*2/BRAMBLING	413	2	911.728	419.753	919.753	565.432	580.247			81	70	72	74	77			153.3	151.67	395.5	230.955	126			26.6	33.8486	35	34.8	31
PFAU/WEAVER*2//BRAMBLING/3/AKURI #1	347	1	665.432	456.79	814.815	615.432	537.037	664.074	53.3456	83	74	77	83	87	80.3	1.43798	120.7	129.23	388.9	178.837	80	174.834	39.5535	27.4	19.8734	34	21.6	36	27.7835	2.47414
PFAU/WEAVER*2//BRAMBLING/3/AKURI #1	347	2	885.802	521.605	950.617	671.605	521.605			85	74	79	83	78			113.6	105.07	412	172	48			21.2	17.562	37	25.2	38
PFAU/WEAVER*2//BRAMBLING/3/KAUZ//TRAP#1/BOW/4/PFAU/WEAVER*2//BRAMBLING	277	1	933.333	219.136	679.012	432.099	444.444	582.84	81.0007	79	75	87	82	76	79.9	1.25122	151.3	182.59	299.7	190.11	70	171.925	20.9439	30.6	26.0746	37	32	34	32.3608	1.10125
PFAU/WEAVER*2//BRAMBLING/3/KAUZ//TRAP#1/BOW/4/PFAU/WEAVER*2//BRAMBLING	277	2	929.012	240.741	660.494	515.432	774.691			82	75	82	83	78			161.6	178.76	218.8	190.387	76			31.2	33.3333	37	28.4	34
PFAU/WEAVER*2//BRAMBLING/3/KAUZ//TRAP#1/BOW/4/PFAU/WEAVER*2//BRAMBLING	278	1	342.593	262.346	672.84	432.099	583.333	456.235	49.6765	85	74	87	83	81	81.7	1.45335	183.7	147.23	361.7	179.735	42	194.85	31.536	27.4	26.1077	34	29.4	31	29.0109	0.826247
PFAU/WEAVER*2//BRAMBLING/3/KAUZ//TRAP#1/BOW/4/PFAU/WEAVER*2//BRAMBLING	278	2	364.198	219.136	611.111	482.099	592.593			85	75	86	83	78			154.3	177.56	363.1	215.178	124			26.6	28.2018	31	30.4	26
PFAU/WEAVER*2/4/BOW/NKT//CBRD/3/CBRD	276	1	730.247	727.16	759.259	846.296	593.471	739.656	42.8411	78	70	77	75	75	75	1.19257	112.2	183.48	376.4	224.61	124	211.346	26.2619	28.4	30.7226	33	25	34	30.0275	1.31616
PFAU/WEAVER*2/4/BOW/NKT//CBRD/3/CBRD	276	2	662.346	656.173	808.642	1035.8	577.165			81	68	74	77	75			161.1	229.62	320.2	211.852	170			34.2	27.9528	34	22	31
PRL/2*PASTOR	110	1	531.481	339.506	851.852	621.605	509.259	582.531	61.1239	80	71	77	75	76	77	0.966092	129.2	258.71	435.6	216.752	60	208.425	39.7567	24.4	31.8957	31	28.8	36	30.2168	1.25222
PRL/2*PASTOR	110	2	751.852	376.543	839.506	651.852	351.852			79	74	79	78	81			136.1	140.95	401.6	209.335	96			26.2	30.8726	36	26	31
PRL/2*PASTOR*2//FH6-1-7	118	1	553.086	456.79	944.444	785.185	466.049	639.63	74.0651	78	70	75	75	78	75.8	1.08321	158.4	167.19	412.2	193.853	56	181.636	36.7113	28.8	29.3069	41	35.1	39	34.293	1.90968
PRL/2*PASTOR*2//FH6-1-7	118	2	596.296	456.79	993.827	835.185	308.642			81	71	79	76	75			113.4	114.6	354.3	176.42	70			22.8	32.1229	42	36.8	36
PRL/2*PASTOR*2//FH6-1-7	215	1	827.16	481.481	561.728	482.099	453.704	611.852	54.8622	76	71	75	75	80	75.4	0.945163	164	161.46	694.3	276.558	56	262.173	68.2768	28	28.8728	47	28.4	30	32.1227	2.61172
PRL/2*PASTOR*2//FH6-1-7	215	2	842.593	456.79	895.062	565.432	552.469			73	72	76	76	80			133.8	156.99	609.7	254.923	114			23.6	32.5543	47	30.8	25
PUB94.15.1.12	108	1	885.802	327.16	753.086	397.531	555.556	534.259	67.6222	89	80	90	84	81	84.5	1.29314	160.9	52.14	423	215.545	84	183.367	42.2714	33.8	23.4659	34	32.3	31	31.8471	1.22006
PUB94.15.1.12	108	2	343.827	305.556	796.296	397.531	580.247			88	80	89	83	81			137.4	46.75	401.2	206.73	106			32.8	26.9048	36	33.2	35
PUB94.15.1.12/3/FRTL//ATTILA/3*BCN	73	1	816.667	339.506	944.444	552.469	407.407	608.025	73.7205	78	73	77	81	81	78.1	1.31191	190.5	244.17	290	158.525	56	177.128	28.4823	31	24.5238	34	35.2	28	30.3038	1.65927
PUB94.15.1.12/3/FRTL//ATTILA/3*BCN	73	2	911.728	339.506	765.432	552.469	450.617			75	74	76	79	87			117.2	214.45	304.9	155.535	40			22.4	29.7143	36	37.2	25
PUB94.15.1.12/FRTL	74	1	751.852	441.358	771.605	440.741	438.272	518.272	55.1215	80	74	80	83	77	78.9	1.01598	204.8	129.66	446.1	224.623	60	204.094	38.4461	29.6	38.2288	39	36.8	34	35.8099	0.857203
PUB94.15.1.12/FRTL	74	2	311.728	376.543	765.432	419.136	466.049			81	74	79	83	78			169.4	163.74	352.7	233.915	56			36.8	34.0698	36	37.6	36
PUB94.15.1.12/WBLL1	75	1	959.259	311.728	820.988	432.099	438.272	579.63	81.5024	77	73	77	80	77	76.6	0.763035	192.9	223.69	540	230.608	84	250.533	56.8612	33.8	31.79	40	36.8	29	33.6825	1.99258
PUB94.15.1.12/WBLL1	75	2	911.728	311.728	783.951	375.926	450.617			75	73	76	79	79			130.5	195.49	594.1	262.04	52			27	31.4353	46	36	25
PVN//CAR422/ANA/5/BOW/CROW//BUC/PVN/3/YR/4/TRAP#1/6/WORRAKATTA/2*PASTOR/7/PRL/2*PASTOR	54	1	414.815	391.975	666.667	482.099	395.062	515.988	58.0766	80	66	77	79	77	76.9	1.32874	147.5	171.59	598.6	290.805	100	258.133	60.7479	25	25.2038	38	40.4	27	30.8192	2.05478
PVN//CAR422/ANA/5/BOW/CROW//BUC/PVN/3/YR/4/TRAP#1/6/WORRAKATTA/2*PASTOR/7/PRL/2*PASTOR	54	2	842.593	339.506	753.086	565.432	308.642			81	75	79	78	77			125.3	167.14	601	283.395	96			24.6	27.5878	36	38.4	26
PVN/5/2*REH/HARE//2*BCN/3/CROC_1/AE.SQUARROSA (213)//PGO/4/HUITES	153	1	708.642	570.988	919.753	432.099	608.025	663.333	74.3128	73	65	67	72	84	71.6	1.72691	184.9	199.35	498.6	185.035	56	228.526	48.9566	35.8	26.9134	36	30.8	33	31.6965	1.2937
PVN/5/2*REH/HARE//2*BCN/3/CROC_1/AE.SQUARROSA (213)//PGO/4/HUITES	153	2	1054.32	419.753	950.617	432.099	537.037			74	66	69	73	73			162.5	210.38	506.2	216.295	66			29	27.1516	39	29.3	30
QT6581/4/PASTOR//SITE/MO/3/CHEN/AEGILOPS SQUARROSA (TAUS)//BCN/5/CROC_1/AE.SQUARROSA (224)//OPATA	468	1	734.568	256.173	969.136	425.926	438.272	556.975	76.4781	79	73	80	81	79	79.4	1.23108	161.7	208.45	543.2	226.815	68	242.543	50.5792	31.4	31.274	41	32	30	33.5698	1.74551
QT6581/4/PASTOR//SITE/MO/3/CHEN/AEGILOPS SQUARROSA (TAUS)//BCN/5/CROC_1/AE.SQUARROSA (224)//OPATA	468	2	730.247	228.395	796.296	509.259	481.481			81	74	79	81	87			163	236.66	508.5	221.105	88			30	33.8235	46	31.2	29
QUAIU	14	1	479.63	354.938	728.395	397.531	552.469	524.136	56.6277	80	71	77	77	79	76.6	1.17568	193.9	196.33	448.6	213.28	46	223.697	42.2614	29.8	33.9665	39	33.2	37	34.354	0.951488
QUAIU	14	2	682.716	290.123	851.852	480.864	422.84			78	70	76	76	82			199.6	240.47	435.9	214.887	48			31.2	33.7731	38	35.6	32
QUAIU #3//MILAN/AMSEL	469	1	643.827	348.765	611.111	347.531	564.815	522.222	51.8989	78	73	77	78	86	78.5	1.22247	176.6	282.8	469.1	205.193	41	247.893	49.1463	27.2	32.6923	38	36.8	31	32.4147	1.81266
QUAIU #3//MILAN/AMSEL	469	2	756.173	339.506	746.914	397.531	466.049			81	74	76	81	81			160.5	245.81	544.5	253.425	100			27	23.6552	40	38.8	29
QUAIU/5/FRET2*2/4/SNI/TRAP#1/3/KAUZ*2/TRAP//KAUZ	132	1	738.889	354.938	938.272	530.864	537.037	617.531	58.7568	79	73	77	82	86	78.3	1.24766	196.4	235.7	427.4	216.93	120	232.557	40.0362	30.8	29.1543	39	39.6	29	33.8054	1.40945
QUAIU/5/FRET2*2/4/SNI/TRAP#1/3/KAUZ*2/TRAP//KAUZ	132	2	639.506	354.938	796.296	580.864	703.704			80	73	76	78	79			204.3	240.77	456.7	193.373	34			28.6	35.6994	35	39.2	32
QUAIU/5/FRET2*2/4/SNI/TRAP#1/3/KAUZ*2/TRAP//KAUZ	312	1	1088.89	419.753	765.432	482.099	493.827	600.617	65.4542	75	70	77	81	81	76.6	1.29271	186.7	172.68	546.6	258.005	134	243.278	51.3885	27.4	27.5587	37	26	31	28.6874	1.66732
QUAIU/5/FRET2*2/4/SNI/TRAP#1/3/KAUZ*2/TRAP//KAUZ	312	2	570.37	379.63	691.358	565.432	549.383			78	70	76	77	81			118.5	160.59	519.1	256.602	80			21	25.3157	38	27.6	26
ROLF07*2/3/PRINIA/PASTOR//HUITES	114	1	820.988	404.321	962.963	490.741	466.049	618.395	65.1316	81	73	77	82	79	78.4	1.09747	144.2	237.23	403	188.442	110	206.417	34.9845	24.4	27.0332	35	28.8	31	29.2971	1.13051
ROLF07*2/3/PRINIA/PASTOR//HUITES	114	2	708.642	419.753	864.198	595.679	450.617			81	73	76	82	80			144.8	167.18	396.2	191.115	82			25.6	28.3375	34	26.8	32
ROLF07*2/3/PRINIA/PASTOR//HUITES	182	1	543.827	419.753	944.444	482.099	500	573.457	51.2253	80	74	80	83	83	80.1	1.206	165.4	153.91	480.9	244.5	100	217.997	44.7613	26.8	45.1417	35	24	42	33.6378	2.68589
ROLF07*2/3/PRINIA/PASTOR//HUITES	182	2	751.852	419.753	598.765	509.259	564.815			83	73	79	83	83			136.1	169.25	444.6	237.313	48			26.2	27.8358	37	26.4	46
ROLF07*2/4/BOW/NKT//CBRD/3/CBRD	181	1	432.099	339.506	907.407	440.741	580.247	498.272	56.6768	78	70	73	74	86	75	1.71917	158.3	194.14	427.1	203.045	50	188.871	34.6407	22.6	48.6859	32	32.4	32	31.5324	2.27996
ROLF07*2/4/BOW/NKT//CBRD/3/CBRD	181	2	362.963	290.123	635.802	469.136	524.691			77	75	76	76	65			132.1	173.2	301.4	181.422	68			24.2	32.6377	29	34.8	27
ROLF07*2/4/BOW/NKT//CBRD/3/CBRD	273	1	704.321	342.593	425.926	432.099	450.617	502.654	42.4102	79	72	77	77	86	78.5	1.33542	158.3	204.15	718.8	305.907	84	275.707	70.6363	28.6	31.5464	37	28.1	29	29.2526	1.51393
ROLF07*2/4/BOW/NKT//CBRD/3/CBRD	273	2	596.296	354.938	728.395	482.099	509.259			81	73	79	78	83			139.7	203.66	634.5	238.055	70			21.4	29.6795	36	27.2	24
ROLF07*2/4/CROC_1/AE.SQUARROSA (205)//BORL95/3/2*MILAN	183	1	1028.4	376.543	796.296	419.136	438.272	544.012	69.2513	81	75	83	83	77	81.3	1.25654	175.7	122.62	440.4	221.157	54	194.416	38.5075	29.4	25.9318	36	32	36	30.9491	1.25975
ROLF07*2/4/CROC_1/AE.SQUARROSA (205)//BORL95/3/2*MILAN	183	2	665.432	339.506	462.963	447.531	466.049			83	76	86	83	86			166.5	162.5	357.3	185.98	58			29	23.9597	34	31.2	32
ROLF07*2/4/CROC_1/AE.SQUARROSA (224)//KULIN/3/WESTONIA	256	1	956.173	419.753	796.296	518.519	537.037	660.988	64.7787	79	73	80	76	78	77.3	0.760847	151.2	152.67	522.9	244.767	100	226.448	50.1139	24.4	27.5	31	26.8	26	27.9282	0.8314
ROLF07*2/4/CROC_1/AE.SQUARROSA (224)//KULIN/3/WESTONIA	256	2	980.864	456.79	796.296	595.679	552.469			79	74	79	76	79			145.1	139.54	492.9	247.4	68			24.2	28.7822	32	29.6	29
ROLF07*2/5/FCT/3/GOV/AZ//MUS/4/DOVE/BUC	126	1	553.086	419.753	796.296	432.099	537.037	586.852	54.6254	74	69	58	67	81	70.1	2.47857	162	231.16	489	234.165	38	217.257	46.1545	28	30.3846	36	33.2	40	32.4273	1.72734
ROLF07*2/5/FCT/3/GOV/AZ//MUS/4/DOVE/BUC	126	2	596.296	419.753	950.617	515.432	648.148			79	66	60	69	78			124.7	153.46	448.7	199.385	92			23.4	27.6886	38	29.6	38
ROLF07*2/5/REH/HARE//2*BCN/3/CROC_1/AE.SQUARROSA (213)//PGO/4/HUITES	123	1	980.864	509.259	950.617	785.185	663.58	742.222	65.3339	77	69	70	73	83	74.9	1.36178	174.7	194.88	403.2	208.357	56	201.535	37.0768	31.4	25.6618	43	39.4	32	33.6984	2.11763
ROLF07*2/5/REH/HARE//2*BCN/3/CROC_1/AE.SQUARROSA (213)//PGO/4/HUITES	123	2	925.926	419.753	858.025	835.185	493.827			79	73	74	73	78			160	187.33	388.4	196.488	46			24	29.5218	41	40	31
ROLF07*2/5/REH/HARE//2*BCN/3/CROC_1/AE.SQUARROSA (213)//PGO/4/HUITES	144	1	639.506	419.753	419.753	432.099	466.049	519.259	49.6415	83	73	75	78	78	78.1	1.25122	164.2	186.29	413	200.215	48	203.151	37.1193	24.4	28.3371	32	29.6	31	29.6716	1.29304
ROLF07*2/5/REH/HARE//2*BCN/3/CROC_1/AE.SQUARROSA (213)//PGO/4/HUITES	144	2	760.494	419.753	808.642	375.926	450.617			81	72	79	78	84			166.8	205.75	379.3	211.95	56			27.6	22.5792	35	31.2	35
ROLF07*2/DIAMONDBIRD	202	1	682.716	484.568	753.086	397.531	422.84	577.469	54.0547	80	73	77	78	81	78.3	1.07548	176.3	191.73	514	227.208	102	226.613	48.0197	26.6	23.9055	37	30	31	30.455	1.59976
ROLF07*2/DIAMONDBIRD	202	2	820.988	419.753	808.642	447.531	537.037			80	73	79	78	84			143.8	164.75	479	217.345	50			25.6	33.8443	39	31.6	26
ROLF07*2/DIAMONDBIRD	203	1	1002.47	419.753	746.914	565.432	438.272	657.914	70.317	79	73	77	81	88	79.2	1.37275	167.9	135.17	523.4	242.173	63	218.911	50.8714	29.8	25.6502	34	29.6	31	29.1743	1.12026
ROLF07*2/DIAMONDBIRD	203	2	1043.95	484.568	734.568	621.605	521.605			81	73	79	80	81			134.7	182	483.2	203.562	54			23.4	27.6923	35	27.6	28
ROLF07*2/KACHU #1	239	1	596.296	277.778	530.864	432.099	481.481	519.198	54.125	79	75	83	82	77	79.5	1.08781	175.9	129.95	423.2	198.243	84	202.646	36.63	27.8	28.0279	33	32.6	31	30.75	0.81732
ROLF07*2/KACHU #1	239	2	882.716	311.728	641.975	515.432	521.605			81	74	84	82	78			191.5	199.23	376.6	191.84	56			29	29.8718	35	33.2	28
ROLF07*2/KACHU #1	240	1	432.099	311.728	771.605	565.432	466.049	525.988	54.3785	83	74	80	78	83	79.6	1.06667	161.2	190.3	455.4	245.59	124	219.379	38.6943	26.4	31.7	33	32	32	30.7537	0.79455
ROLF07*2/KACHU #1	240	2	756.173	268.519	685.185	509.259	493.827			81	75	84	78	80			147.9	180.61	407.7	213.09	68			27.8	27.4371	32	33.2	32
ROLF07*2/YANAC	201	1	548.765	419.753	783.951	375.926	438.272	473.889	39.932	80	73	77	78	86	79.2	1.21838	165	181.93	488.7	236.31	78	205.732	42.9124	24	26.1243	42	33.6	37	31.7862	2.04563
ROLF07*2/YANAC	201	2	475.309	311.728	487.654	459.259	438.272			80	75	82	78	83			138.8	125.19	391	190.39	62			25.6	25.3376	40	31.2	33
ROLF07/4/BOW/NKT//CBRD/3/CBRD/5/FRET2/TUKURU//FRET2	180	1	734.568	290.123	753.086	621.605	493.827	563.642	55.0504	78	72	73	76	68	74.9	1.01598	167.7	189.94	612.8	255.075	108	254.986	60.2277	29.4	35.6455	37	30.8	28	32.9022	1.4954
ROLF07/4/BOW/NKT//CBRD/3/CBRD/5/FRET2/TUKURU//FRET2	180	2	730.247	268.519	654.321	565.432	524.691			78	76	74	78	76			212.6	102.01	582	245.735	74			35.2	32.1767	42	32.8	26
ROLF07/KINGBIRD #1	341	1	959.259	354.938	753.086	530.864	438.272	641.728	71.102	80	74	80	78	82	78.6	1.04563	132.4	83.69	388.4	190.532	66	173.428	34.2461	24.8	23.3	35	25.2	33	28.3957	1.63492
ROLF07/KINGBIRD #1	341	2	1019.75	456.79	765.432	530.864	608.025			82	73	79	76	82			119.1	172.64	323.1	194.418	64			20.2	29.4565	36	28	29
ROLF07/MUU	340	1	885.802	379.63	481.481	515.432	395.062	528.951	55.4514	83	78	87	83	81	82.1	1.06927	94.5	71	247	187.635	54	142.537	26.6015	17	22.2963	31	24.8	31	25.4358	1.60915
ROLF07/MUU	340	2	730.247	311.728	419.753	565.432	604.938			85	77	86	82	79			98	90.74	301.6	192.893	88			18	26.262	30	25	29
SAUAL #1/KACHU	307	1	751.852	268.519	574.074	382.099	500	510.247	56.6121	78	73	77	81	70	76.8	1.29786	184.1	224.27	491	240.78	96	237.353	43.0602	30.2	40.962	42	34.4	33	34.5318	1.61807
SAUAL #1/KACHU	307	2	799.383	311.728	530.864	375.926	608.025			81	73	79	82	74			152.9	212.36	454.2	237.92	80			29.8	31.3559	42	31.6	30
SAUAL #1/KACHU	308	1	691.358	290.123	882.716	375.926	580.247	537.469	64.5156	80	72	70	76	81	75.4	1.335	199.3	210.75	442.9	219.692	64	243.185	42.3389	32.6	37.6261	42	37.2	35	36.1629	1.18578
SAUAL #1/KACHU	308	2	730.247	290.123	679.012	432.099	422.84			81	72	74	77	71			178.1	276.09	492.6	240.415	108			32.2	37.4026	42	33.6	32
SAUAL*2/3/WL6718//2*PRL/VEE#6	264	1	488.272	376.543	691.358	432.099	438.272	514.815	38.2175	83	76	83	79	79	80.1	1.11006	216.8	105.29	271.8	167.873	46	171.797	26.256	31.6	26.5747	36	36	39	33.3546	1.36574
SAUAL*2/3/WL6718//2*PRL/VEE#6	264	2	613.58	339.506	660.494	515.432	592.593			83	75	86	79	78			203.1	160.58	302	180.523	64			32.2	25.9711	37	35.2	34
SAUAL*2/6/CNDO/R143//ENTE/MEXI_2/3/AEGILOPS SQUARROSA (TAUS)/4/WEAVER/5/2*PASTOR	261	1	682.716	481.481	771.605	621.605	416.667	617.222	50.2484	83	74	80	82	83	79.9	1.28625	133	151.73	497.7	226.058	56	220.194	49.4682	24	26.6377	36	38.4	33	33.0306	1.71132
SAUAL*2/6/CNDO/R143//ENTE/MEXI_2/3/AEGILOPS SQUARROSA (TAUS)/4/WEAVER/5/2*PASTOR	261	2	820.988	481.481	820.988	651.852	422.84			83	73	76	81	84			148.8	159.96	502.5	230.188	96			27.6	31.4681	36	39.2	38
SAUAL/3/ACHTAR*3//KANZ/KS85-8-4/4/SAUAL	282	1	1193.21	203.704	462.963	347.531	472.222	539.444	96.1979	86	81	87	85	78	83.4	1.00222	198.4	139.72	523.9	258.405	144	253.7	50.9198	32.8	28.0788	44	40.8	28	35.1834	1.81623
SAUAL/3/ACHTAR*3//KANZ/KS85-8-4/4/SAUAL	282	2	851.852	265.432	728.395	347.531	521.605			85	79	86	85	82			176.1	155.12	564	265.35	112			32.2	36.3556	40	39.6	30
SAUAL/3/C80.1/3*BATAVIA//2*WBLL1/4/SAUAL #1	293	1	370.37	339.506	487.654	432.099	540.123	452.84	40.992	80	74	75	78	79	77.6	0.87178	205.3	189.22	402	222.123	100	206.659	34.9362	32.6	27.8076	35	37.2	32	32.5972	1.43219
SAUAL/3/C80.1/3*BATAVIA//2*WBLL1/4/SAUAL #1	293	2	436.42	290.123	746.914	375.926	509.259			83	75	76	77	79			197.5	157.86	377.2	173.387	42			25	33.1648	36	39.2	28
SAUAL/3/MAYOOR//TK SN1081/AE.SQUARROSA (222)/4/SAUAL	281	1	751.852	283.951	790.123	432.099	438.272	580.494	78.4091	83	75	77	84	80	80.9	0.948098	217.5	115.14	389	198.275	60	193.412	38.3885	35	32.2201	33	35.2	29	33.5792	0.864506
SAUAL/3/MAYOOR//TK SN1081/AE.SQUARROSA (222)/4/SAUAL	281	2	1050	317.901	771.605	432.099	537.037			83	80	82	84	81			197.8	78	403.4	193.01	82			35.6	29.1724	37	35.6	34
SAUAL/3/SW89.3064//CMH82.17/SERI/4/SAUAL	263	1	933.333	419.753	395.062	432.099	395.062	579.568	85.4174	83	74	83	82	81	80.8	1.34825	180.7	154.23	359.7	205.047	124	210.609	37.5849	29.4	34.2609	41	34	29	32.2681	1.71134
SAUAL/3/SW89.3064//CMH82.17/SERI/4/SAUAL	263	2	1158.02	391.975	728.395	488.272	453.704			83	74	79	81	88			193.1	146.63	469.1	211.588	62			30.2	25.8202	40	34	25
SAUAL/4/CROC_1/AE.SQUARROSA (205)//KAUZ/3/ATTILA/5/SAUAL	262	1	1270.37	376.543	567.901	382.099	509.259	605.864	107.135	83	76	87	78	87	81.6	1.335	173.3	153.22	455	202.175	42	205.948	41.5027	28.6	27.7108	37	34.8	34	31.9709	1.47007
SAUAL/4/CROC_1/AE.SQUARROSA (205)//KAUZ/3/ATTILA/5/SAUAL	262	2	1193.21	327.16	462.963	432.099	537.037			83	78	86	77	81			209.8	164.58	406.2	189.207	64			33.6	22.3984	36	35.6	30
SAUAL/5/REH/HARE//2*BCN/3/CROC_1/AE.SQUARROSA (213)//PGO/4/HUITES/6/KACHU	377	1	1205.56	268.519	697.531	482.099	453.704	622.593	96.8369	80	75	77	83	77	79.2	1.06249	216	193.66	498	214.87	48	235.472	45.0803	36	32.9586	39	38.8	37	36.6218	0.899801
SAUAL/5/REH/HARE//2*BCN/3/CROC_1/AE.SQUARROSA (213)//PGO/4/HUITES/6/KACHU	377	2	1093.21	327.16	623.457	565.432	509.259			83	74	79	81	83			212.3	206.92	460.5	224.47	80			36.6	33.0599	42	36.8	34
SAUAL/KIRITATI//SAUAL	212	1	858.025	231.481	728.395	432.099	466.049	554.877	85.253	85	76	87	82	81	82.3	1.35031	208.8	206.67	539.6	234.965	60	225.916	48.9691	31.6	31.5348	28	34.8	28	30.669	0.803429
SAUAL/KIRITATI//SAUAL	212	2	1064.2	194.444	450.617	515.432	608.025			85	75	86	80	86			159.6	133.87	449.6	200.06	66			29.2	27.5556	34	32	30
SAUAL/KIRITATI//SAUAL	213	1	345.679	182.099	280.247	375.926	283.388	310.081	28.5893	80	73	83	76	77	78.2	1.2	231.3	136.87	412.7	204.282	82	201.953	34.3319	36.6	28.6588	42	39	32	36.3925	1.24346
SAUAL/KIRITATI//SAUAL	213	2	436.42	182.099	323.457	432.099	259.401			81	72	83	78	79			175	219.04	336.5	167.835	54			34	36.6667	40	38	37
SAUAL/KIRITATI//SAUAL	214	1	331.481	231.481	262.963	375.926	285.789	294.434	21.2731	85	73	79	79	76.5	78.45	1.27465	209.8	213.09	413	187.257	74	216.268	32.0297	33.6	29.7585	39	36.6667	27	34.6895	1.48665
SAUAL/KIRITATI//SAUAL	214	2	290.123	231.481	228.395	432.099	274.604			83	72	81	78	78			208.9	179.79	358.2	206.637	112			31.8	38.0697	41	39	31
SAUAL/KIRITATI//SAUAL	470	1	963.58	194.444	635.802	432.099	395.062	509.198	77.3787	81	75	87	83	87	82.2	1.42829	172.6	195.28	364.9	183.66	68	196.69	34.0753	31.2	31.6611	32	33.6	35	33.5799	0.638139
SAUAL/KIRITATI//SAUAL	470	2	795.062	182.099	567.901	432.099	493.827			83	74	86	83	83			176.9	168.9	398.8	167.863	70			33.8	36.3377	36	35.2	31
SAUAL/WHEAR//SAUAL	292	1	639.506	290.123	685.185	515.432	395.062	532.237	61.4882	80	74	87	79	76	79.6	1.29271	261.6	208.84	511.3	227.555	50	259.346	51.1439	33.2	37.2165	42	36.4	30	36.108	1.29158
SAUAL/WHEAR//SAUAL	292	2	913.728	290.123	654.321	488.272	450.617			83	74	82	80	81			273.7	193.05	547.9	251.512	68			39.4	31.0631	40	38.8	33
SAUAL/YANAC//SAUAL	117	1	751.852	339.506	580.247	432.099	481.481	583.654	100.464	83	74	80	81	76	79.2	1.12349	143.7	158.19	390.9	183.43	44	178.935	32.6669	29.4	25.3102	36	36.8	32	31.5817	1.17743
SAUAL/YANAC//SAUAL	117	2	1386.54	290.123	691.358	488.272	395.062			83	74	83	80	78			191.2	138.11	308.7	163.125	68			32.4	28.8067	32	35.1	28
SAUAL/YANAC//SAUAL	209	1	730.247	354.938	697.531	325.926	500	531.914	64.7048	83	76	87	83	78	81.5	1.34371	146.2	108.97	349.6	235.07	132	187.044	31.8732	24.4	24.0816	37	32.4	35	31.0991	1.41765
SAUAL/YANAC//SAUAL	209	2	868.519	314.815	728.395	375.926	422.84			81	74	86	83	84			148.6	134.33	368.6	181.075	66			31.2	27.9097	34	30	35
SAUAL/YANAC//SAUAL	210	1	665.432	290.123	777.778	518.519	524.691	545.309	56.9187	81	74	80	83	85	79.9	1.1494	171	185.31	523	228.373	40	226.255	50.7742	32	31.2559	36	32	28	32.4699	1.1639
SAUAL/YANAC//SAUAL	210	2	820.988	268.519	518.519	574.691	493.827			83	75	79	82	77			161.7	175.9	491.2	226.065	60			31.4	31.2426	41	32.8	29
SAUAL/YANAC//SAUAL	211	1	751.852	456.79	598.765	432.099	496.914	553.519	43.5471	85	75	87	80	85	81.2	1.82452	144.4	125.44	534	207.835	62	233.975	52.2153	22.8	26.2651	32	35.6	25	30.128	1.76654
SAUAL/YANAC//SAUAL	211	2	773.457	419.753	685.185	482.099	438.272			85	69	86	78	82			160.4	307.78	488.3	247.593	62			24.8	40.415	30	34.4	30
SERI.1B*2/3/KAUZ*2/BOW//KAUZ*2/5/REH/HARE//2*BCN/3/CROC_1/AE.SQUARROSA (213)//PGO/4/HUITES	390	1	1183.95	419.753	722.222	482.099	493.827	656.235	91.2203	80	72	77	77	82	77.9	1.15902	127.9	190.8	386.5	201.358	72	225.57	41.8372	21.8	29.7857	36	31.6	35	31.3918	2.04436
SERI.1B*2/3/KAUZ*2/BOW//KAUZ*2/5/REH/HARE//2*BCN/3/CROC_1/AE.SQUARROSA (213)//PGO/4/HUITES	390	2	1164.2	419.753	629.63	565.432	481.481			83	73	76	78	81			197.2	179.46	519.9	238.585	142			20.4	39.5327	39	30.8	30
SERI/BAV92/7/CMH79A.955/4/AGA/3/4*SN64/CNO67//INIA66/5/NAC/6/RIALTO/8/WBLL1*2/KURUKU	15	1	553.086	419.753	580.247	530.864	500	588.395	44.6563	83	74	73	78	81	77.6	1.10755	187	103.43	338.7	232.933	188	196.978	33.1158	34	25.9446	43	36.8	30	33.3861	1.94836
SERI/BAV92/7/CMH79A.955/4/AGA/3/4*SN64/CNO67//INIA66/5/NAC/6/RIALTO/8/WBLL1*2/KURUKU	15	2	885.802	444.444	753.086	580.864	635.802			81	73	79	77	77			149.5	143.12	396.3	186.8	44			33	24.1162	40	38	29
SERI/BAV92/7/CMH79A.955/4/AGA/3/4*SN64/CNO67//INIA66/5/NAC/6/RIALTO/8/WBLL1*2/KURUKU	16	1	998.148	419.753	925.926	432.099	410.494	599.074	73.8809	79	74	80	80	78	78.5	0.885061	206.1	151.7	360	203.26	100	199.528	33.4839	30.2	25.3908	41	26	33	30.0266	1.75949
SERI/BAV92/7/CMH79A.955/4/AGA/3/4*SN64/CNO67//INIA66/5/NAC/6/RIALTO/8/WBLL1*2/KURUKU	16	2	730.247	354.938	753.086	515.432	450.617			81	73	79	81	80			163.3	152.72	400.7	195.495	62			26.6	26.475	38	25.6	28
SERI/BAV92/7/CMH79A.955/4/AGA/3/4*SN64/CNO67//INIA66/5/NAC/6/RIALTO/8/WBLL1*2/KURUKU	17	1	1227.16	419.753	851.852	375.926	493.827	612.593	104.651	80	73	77	77	70	76.5	1.05672	194.9	147.89	311.2	177	46	167.754	28.7267	29.8	28.8767	46	33.6	39	34.7924	2.06983
SERI/BAV92/7/CMH79A.955/4/AGA/3/4*SN64/CNO67//INIA66/5/NAC/6/RIALTO/8/WBLL1*2/KURUKU	17	2	1045.68	419.753	709.877	325.926	256.173			81	75	79	78	75			165.3	117.51	306.7	169.04	42			30.6	26.0471	44	34	36
SITE/MO//PASTOR/3/TILHI/4/WAXWING/KIRITATI	162	1	462.346	311.728	777.778	375.926	537.037	476.543	51.7773	76	72	77	81	77	77.3	0.955103	181	227.44	437.6	225.225	44	214.146	39.382	30	35.8065	33	29.6	28	30.387	1.21069
SITE/MO//PASTOR/3/TILHI/4/WAXWING/KIRITATI	162	2	328.395	339.506	734.568	432.099	466.049			79	73	79	78	81			163.9	199.78	400.7	193.815	68			29.8	23.8631	35	32.8	26
SITE/MO//PASTOR/3/TILHI/4/WAXWING/KIRITATI/5/PBW343*2/TUKURU	378	1	982.716	407.407	635.802	325.926	493.827	554.938	75.4748	78	71	75	77	81	77	1.05409	195.8	219.86	435	235.877	50	222.966	38.2294	35.6	32.5272	34	33.2	38	33.7913	0.608128
SITE/MO//PASTOR/3/TILHI/4/WAXWING/KIRITATI/5/PBW343*2/TUKURU	378	2	911.728	339.506	660.494	325.926	466.049			81	73	76	78	80			171.3	134.64	413.2	243.977	130			32.6	31.5854	33	32.4	35
SKAUZ*2/FCT´S´//VORB	471	1	322.222	272	340.741	382.099	316.996	324.886	14.9519	79	66	70	77	66	71.9	1.68951	184.9	243.7	591.2	264.192	52	278.725	59.1473	29.8	27.5275	41	33	32	33.0898	1.50415
SKAUZ*2/FCT´S´//VORB	471	2	387.037	256	290.259	382.099	299.41			79	68	71	76	67			192.4	265.98	623	261.875	108			30.8	35.7702	40	34	27
SKAUZ/BAV92//2*WBLL1*2/KKTS	401	1	1110.49	419.753	685.185	425.926	466.049	589.321	66.5231	80	74	80	76	75	78.3	1.16476	182.6	98.79	589	258.415	84	238.74	56.9879	25.2	23.5792	41	33.2	33	31.3259	2.23214
SKAUZ/BAV92//2*WBLL1*2/KKTS	401	2	730.247	484.568	567.901	509.259	493.827			81	73	82	78	84			168.6	169.95	528.1	239.945	68			27.2	24.88	45	31.2	29
SLVS//ATTILA*2/M10 (MUTATED C-306)	96	1	622.222	305.556	537.037	397.531	580.247	500.432	49.8363	80	73	80	82	85	79.7	1.21152	185.4	233.9	401	198.745	42	211.243	31.3885	28.8	40.1474	37	32	39	34.4501	1.37542
SLVS//ATTILA*2/M10 (MUTATED C-306)	96	2	842.593	327.16	450.617	447.531	493.827			81	73	82	81	80			209.4	164.21	332.9	208.875	136			32.8	27.7538	37	32	38
SLVS/ATTILA//WBLL1*2/3/GONDO/CBRD	42	1	734.568	407.407	833.333	347.531	623.457	592.037	67.6274	83	74	77	81	80	77.8	1.59025	187.3	152.65	442.6	216.822	40	200.071	39.2416	32.6	29.8361	38	38.4	27	32.4934	1.5551
SLVS/ATTILA//WBLL1*2/3/GONDO/CBRD	42	2	777.778	419.753	919.753	347.531	509.259			81	66	76	82	78			143.6	207.95	358.4	203.393	48			31.2	34.0984	34	36.8	23
SLVS/ATTILA//WBLL1*2/3/GONDO/CBRD	43	1	933.333	342.593	641.975	490.741	638.889	613.519	68.4354	81	73	75	82	76	78.1	1.26886	167	171.42	276.4	148.675	46	162.053	26.2585	26	41.1145	41	30.4	31	32.6154	1.78759
SLVS/ATTILA//WBLL1*2/3/GONDO/CBRD	43	2	911.728	311.728	796.296	574.074	493.827			81	74	74	82	83			145.1	127.26	310	174.67	54			28.2	27.2391	39	31.2	31
SLVS/ATTILA//WBLL1*2/3/GONDO/CBRD	44	1	933.333	354.938	691.358	530.864	537.037	579.938	57.9714	80	74	77	78	80	77.5	0.734091	164.2	162.91	518.9	223.655	42	214.322	50.923	28.4	29.4128	46	31.6	31	33.4012	1.94885
SLVS/ATTILA//WBLL1*2/3/GONDO/CBRD	44	2	730.247	327.16	685.185	530.864	478.395			81	75	76	78	76			165.1	167.9	479	177.56	42			30.2	28.5995	43	34.8	31
SLVS/ATTILA//WBLL1/4/FRAME*2/3/URES/JUN//KAUZ	49	1	639.506	469.136	938.272	565.432	537.037	637.531	47.2159	78	74	70	81	76	76.3	1.30852	156.8	73.22	253	153.095	44	152.693	27.4757	21.6	39.3774	30	24	21	25.4155	1.94561
SLVS/ATTILA//WBLL1/4/FRAME*2/3/URES/JUN//KAUZ	49	2	751.852	456.79	765.432	671.605	580.247			81	72	72	78	81			199	119.31	316.1	158.405	54			20	21.7778	31	22.4	23
SLVS/ATTILA//WBLL1/4/FRAME*2/3/URES/JUN//KAUZ	50	1	548.765	444.444	827.16	375.926	422.84	523.827	62.2827	78	73	73	77	81	76.4	1.17568	162	130.84	425.6	205.502	62	189.687	38.5641	30	19.2208	34	32	28	30.3809	1.72399
SLVS/ATTILA//WBLL1/4/FRAME*2/3/URES/JUN//KAUZ	50	2	708.642	327.16	833.333	425.926	324.074			81	70	74	78	79			129.5	189.9	368.3	181.225	42			35	34.4878	35	33.1	23
SOKOLL//INQALAB 91*2/KUKUNA	60	1	539.506	432.099	858.025	568.519	552.469	577.16	45.2885	79	73	77	82	81	78.3	1.14552	157.1	148.74	273	177.028	132	170.25	26.6638	26.2	30.9885	35	28.4	33	30.7792	1.21356
SOKOLL//INQALAB 91*2/KUKUNA	60	2	643.827	407.407	765.432	538.272	466.049			81	74	79	83	74			117	126.89	356.1	152.638	62			24	35.4037	34	28.8	32
SOKOLL//INQALAB 91*2/KUKUNA	61	1	868.519	354.938	1166.67	568.519	438.272	669.63	85.755	80	70	73	77	73	75.9	1.25122	188.5	203.09	461	225.023	120	223.017	46.8705	29	35.7072	33	31.2	28	30.4007	0.881516
SOKOLL//INQALAB 91*2/KUKUNA	61	2	708.642	311.728	950.617	708.025	620.37			83	73	74	78	78			136.9	129.41	510.2	206.048	50			25.8	29.5	32	30.8	29
SOKOLL//W15.92/WBLL1	76	1	842.593	311.728	796.296	509.259	549.383	555.185	58.9599	78	73	75	77	78	75.9	0.887568	222	161.66	522.5	229.358	64	236.85	46.0792	30	29.563	40	27.6	33	33.6568	1.33301
SOKOLL//W15.92/WBLL1	76	2	505.556	354.938	765.432	509.259	407.407			78	70	74	78	78			182.4	199.04	459.2	232.345	96			34.8	35.4047	40	31.2	35
SOKOLL/ROLF07	97	1	751.852	354.938	1123.46	432.099	478.395	541.79	89.9357	78	69	70	74	85	75.7	1.62652	199.2	251.73	520	210.51	68	247.531	47.1031	36.4	36.2424	34	34.8	27	33.6996	0.941007
SOKOLL/ROLF07	97	2	362.963	268.519	882.716	482.099	280.864			78	73	72	76	82			156.7	254.49	494.3	210.38	110			35.4	31.7531	36	34.4	31
SOKOLL/WBLL1	77	1	890.123	290.123	839.506	432.099	580.247	580.247	79.0023	80	74	77	80	85	79.1	1.05883	186.8	166.53	340	181.19	64	197.551	31.1349	33.6	33.4052	37	35.6	34	34.0344	0.769713
SOKOLL/WBLL1	77	2	959.259	290.123	679.012	375.926	466.049			81	74	79	80	81			163.2	186.49	387.6	203.705	96			32.4	31.5385	38	34.8	30
SOKOLL/WBLL1	78	1	712.963	546.296	938.272	671.605	466.049	648.395	66.6063	78	71	75	76	83	77.1	1.55242	233	160.96	401	220.617	66	209.224	36.3457	34	29.1723	32	33.2	35	32.1269	0.967404
SOKOLL/WBLL1	78	2	730.247	456.79	925.926	754.938	280.864			81	70	74	78	85			198.5	210.71	381.1	178.358	42			27	28.6965	33	32.2	37
SOKOLL/WBLL1	79	1	708.642	521.605	1135.8	375.926	481.481	631.42	81.2899	78	72	77	81	83	78.6	1.27541	189.1	165.91	537.8	231.92	68	240.549	46.6775	32.2	36.7062	37	34.8	29	33.6774	1.22172
SOKOLL/WBLL1	79	2	911.728	444.444	851.852	432.099	450.617			81	73	76	83	82			161.8	217.44	467.5	232.02	134			31.6	29.6675	41	34.8	30
SOKOLL/WBLL1	80	1	639.506	419.753	598.765	375.926	524.691	537.778	45.1719	79	73	77	79	77	77.7	0.803465	182.5	205.72	520.8	184.575	52	224.289	50.5873	31	25.2688	41	32.4	24	32.1737	2.07298
SOKOLL/WBLL1	80	2	730.247	354.938	765.432	459.259	509.259			81	74	79	78	80			120.4	189.72	490	235.172	62			30.8	34.2686	45	30	28
SOKOLL/WBLL1	81	1	911.728	456.79	827.16	432.099	438.272	600.679	65.4534	79	73	80	78	74	77.6	0.991071	197.1	186.91	401	181.767	42	204.361	34.6303	32.2	28.4594	43	38	26	33.577	2.13509
SOKOLL/WBLL1	81	2	873.457	419.753	666.667	375.926	604.938			82	73	79	79	79			169	214.78	373	182.058	96			28	30.1106	43	40	27
SOKOLL/WBLL1	82	1	665.432	373.457	697.531	382.099	379.63	525.556	59.8624	78	74	80	75	78	76.7	1.22972	212.5	185.83	497	250.962	82	239.515	47.8771	33	35.8357	43	36.4	23	35.2574	2.45981
SOKOLL/WBLL1	82	2	708.642	311.728	851.852	375.926	509.259			81	69	82	75	75			161.9	134.7	520	236.255	114			29.8	49.9387	39	35.6	27
SOKOLL/WBLL1	83	1	1071.6	444.444	796.296	568.519	552.469	671.519	85.2074	81	74	80	82	75	79.1	1.1	211.2	185.9	490.9	212.245	44	233.636	45.6804	34.4	32.2603	38	32.8	34	34.4451	1.18672
SOKOLL/WBLL1	83	2	1182.47	354.938	611.111	651.852	481.481			81	74	83	82	79			146.7	228.95	466.4	258.062	92			31.4	34.9904	43	29.6	34
SONALIKA	460	1	831.481	740.741	1103.7	621.037	703.704	815.325	54.3795	68	65	58	63	63	63.4	1.27541	214.8	149.5	341	178.895	70	179.286	27.6123	37.6	33.2246	37	28	37	33.227	1.72234
SONALIKA	460	2	965.432	697.531	1074.07	692.703	722.84			69	66	56	63	63			145.5	153.31	301.3	166.553	72			35	23.4456	39	26	36
SW94.2690/SUNCO	98	1	479.63	419.753	858.025	651.852	611.111	590.802	44.0748	81	74	80	83	82	80.6	1.17568	152.1	169.12	520	237.358	48	230.352	48.6456	24.2	28.6469	33	26	22	27.962	1.35267
SW94.2690/SUNCO	98	2	509.877	456.79	709.877	701.852	509.259			83	74	82	85	82			150.5	159.34	486.9	242.202	138			27	31.1733	36	25.6	26
T.DICOCCON PI225332/AE.SQUARROSA (895)//WBLL1/3/2*WBLL1/4/SOKOLL	52	1	864.198	327.16	925.926	482.099	367.284	606.42	77.4854	79	73	77	81	83	77.9	1.1299	181.6	143.52	399.6	218.145	50	203.556	41.8768	31.2	23.2381	34	32	34	31.0247	0.958224
T.DICOCCON PI225332/AE.SQUARROSA (895)//WBLL1/3/2*WBLL1/4/SOKOLL	52	2	868.519	354.938	858.025	565.432	450.617			80	73	74	78	81			176.8	142.3	459	208.6	56			31.6	30.8094	30	32.4	31
TACUPETO F2001	99	1	1002.47	419.753	882.716	397.531	527.778	620.123	72.5108	78	72	73	76	74	74.9	1.04828	196.4	215.01	501	252.875	118	255.774	39.3001	28.8	27.8478	35	34.4	32	31.3764	0.886055
TACUPETO F2001	99	2	751.852	419.753	858.025	447.531	493.827			79	70	72	75	80			209.7	217.4	458.1	231.255	158			31.4	27.5159	32	34.8	30
TACUPETO F2001*2/BRAMBLING//WBLL1*2/BRAMBLING	133	1	838.272	546.296	876.543	708.025	583.333	690.062	43.5645	78	71	77	81	81	78.2	1.31487	180.2	135.15	489.1	249.415	54	207.719	47.1086	28.4	27.0238	37	33.6	35	31.5697	1.51168
TACUPETO F2001*2/BRAMBLING//WBLL1*2/BRAMBLING	133	2	661.111	546.296	858.025	758.025	524.691			81	71	79	80	83			145.8	105.48	440.5	213.545	64			25.6	27.0732	40	32	30
TECUE #1/2*WAXWING	399	1	704.321	299.383	876.543	432.099	537.037	511.679	62.2231	80	72	80	81	76	79.4	1.43914	156.3	257.27	458.7	203.413	80	231.184	43.4053	26.6	27.5676	37	30.4	33	32.0553	1.56854
TECUE #1/2*WAXWING	399	2	696.42	231.481	469.136	432.099	438.272			83	73	85	79	85			143.3	290.47	442.2	228.19	52			26.6	37.1859	39	27.2	36
TILILA/JUCHI/4/SERI.1B//KAUZ/HEVO/3/AMAD	231	1	751.852	419.753	858.025	758.025	638.889	655.926	51.6021	79	74	77	76	81	77.2	0.963789	163.5	90.02	456	231.298	30	204.199	43.2013	23	20.9455	35	27.2	35	28.7678	1.81941
TILILA/JUCHI/4/SERI.1B//KAUZ/HEVO/3/AMAD	231	2	751.852	444.444	796.296	701.852	438.272			79	71	79	76	80			147.9	183.99	419.4	209.88	110			21.8	31.1321	37	27.6	29
TILILA/JUCHI/4/SERI.1B//KAUZ/HEVO/3/AMAD	232	1	864.198	484.568	888.889	518.519	472.222	580.926	58.2904	77	70	77	76	87	76.8	1.55492	176.9	141.74	299.4	187.852	68	172.773	30.2248	27.8	29.2669	33	21.2	29	27.3418	1.30421
TILILA/JUCHI/4/SERI.1B//KAUZ/HEVO/3/AMAD	232	2	388.889	444.444	765.432	488.272	493.827			78	70	76	76	81			130.7	128.24	364.1	174.798	56			21.4	25.3516	32	24.4	30
TILILA/TUKURU/4/SERI.1B*2/3/KAUZ*2/BOW//KAUZ	230	1	844.444	756.79	1061.73	465.582	605.226	758.841	69.9694	79	71	77	78	74	75.7	1.0116	205.8	170.03	423	195.553	44	199.502	38.054	29.6	26.766	37	30	34	31.9815	1.11283
TILILA/TUKURU/4/SERI.1B*2/3/KAUZ*2/BOW//KAUZ	230	2	1080.99	676.543	950.617	484.584	661.907			79	70	76	78	75			173	128.68	380.5	204.46	70			32	31.4493	38	32	29
TOBA97/ATTILA//GONDO/3/FRANCOLIN #1	394	1	933.333	444.444	666.667	509.259	422.84	553.086	59.5603	78	69	73	75	75	74.4	1.04563	139.6	141.8	253.6	194.41	72	156.184	15.9002	27.2	30.6061	47	35.6	40	35.6508	2.34979
TOBA97/ATTILA//GONDO/3/FRANCOLIN #1	394	2	322.84	444.444	771.605	592.593	422.84			78	70	72	76	78			160.1	158.71	177.1	168.525	96			30.2	27.3016	48	35.6	35
TOBA97/ATTILA/4/CROC_1/AE.SQUARROSA (205)//KAUZ/3/2*PJN/BOW//OPATA/5/THELIN/3/BABAX/LR42//BABAX/4/BABAX/LR42//BABAX	385	1	751.852	256.173	753.086	482.099	493.827	569.351	82.5723	79	73	87	77	84	80.1	1.23333	186.6	153.26	119.3	100.2	62	145.268	14.3876	27.2	28.4941	38	28.4	23	29.4582	1.32111
TOBA97/ATTILA/4/CROC_1/AE.SQUARROSA (205)//KAUZ/3/2*PJN/BOW//OPATA/5/THELIN/3/BABAX/LR42//BABAX/4/BABAX/LR42//BABAX	385	2	755.852	191.358	1055.56	432.099	521.605			79	80	82	78	82			182.3	185.85	196.6	158.572	108			26.6	30.8879	33	32	27
TRCH/HUIRIVIS #1	137	1	933.333	240.741	802.469	459.259	580.247	596.358	78.1152	81	76	80	81	80	80.6	0.945163	136.5	138.45	233.4	191.103	64	148.337	18.1265	23	24.4304	32	31.8	45	31.6433	2.61671
TRCH/HUIRIVIS #1	137	2	842.593	290.123	851.852	509.259	453.704			83	76	86	81	82			133.7	200.81	177.5	155.903	52			25.4	27.0023	28	32.8	47
TRCH/HUIRIVIS #1	335	1	976.543	290.123	716.049	502.469	521.605	628.148	78.884	80	74	80	77	78	78.2	0.81377	130.7	171.15	412	189.337	30	185.536	39.7383	23.4	27.5	36	27.2	35	29.4102	1.56772
TRCH/HUIRIVIS #1	335	2	938.272	311.728	913.58	530.864	580.247			81	75	82	78	77			132.4	131.12	388.7	209.958	60			22.8	25.8015	35	28.4	33
TRCH/HUIRIVIS #1	336	1	665.432	311.728	820.988	664.198	379.63	573.889	57.1918	83	76	80	78	87	79.5	1.30171	135.5	129.33	419.1	215.125	112	203.371	43.2454	23	20.4267	34	36.2	28	28.0595	1.94139
TRCH/HUIRIVIS #1	336	2	587.654	339.506	808.642	580.864	580.247			85	76	76	78	76			109.3	115.26	481.7	208.398	108			18.6	26.568	32	34.8	27
TUKURU//BAV92/RAYON*2/3/JUCHI	217	1	617.901	327.16	913.58	552.469	395.062	578.148	73.3556	80	74	80	81	81	79.3	1.16476	176.4	162.17	301.6	165.113	53	190.635	30.0994	26.8	23.9746	34	30	25	28.7483	1.28398
TUKURU//BAV92/RAYON*2/3/JUCHI	217	2	864.198	299.383	876.543	469.136	466.049			81	74	76	80	86			165.6	179.96	382.3	228.208	92			31.2	23.1081	35	28.4	30
TUKURU//BAV92/RAYON*2/3/PVN	218	1	799.383	327.16	734.568	440.741	493.827	545.309	48.4786	80	74	83	82	82	80.6	1.22202	181.4	153.4	461.5	256.522	148	217.889	40.9585	22.8	24.9195	35	26.4	38	28.8674	2.07891
TUKURU//BAV92/RAYON*2/3/PVN	218	2	639.506	419.753	641.975	419.136	537.037			83	74	86	82	80			170.5	143.16	422.6	195.803	46			23	20.9544	36	25.6	36
TUKURU//BAV92/RAYON*2/3/PVN	472	1	842.593	419.753	623.457	565.432	395.062	587.654	60.4849	78	74	80	81	76	79.3	1.22066	154.8	177.43	412	191.435	52	198.828	34.287	25.6	27.0093	35	28.8	28	28.9558	1.04664
TUKURU//BAV92/RAYON*2/3/PVN	472	2	911.728	354.938	709.877	615.432	438.272			81	74	86	80	83			164.2	150.4	360.7	207.31	118			28.4	27.3483	34	30.4	25
TUKURU//BAV92/RAYON*2/7/YAV_3/SCO//JO69/CRA/3/YAV79/4/AE.SQUARROSA (498)/5/LINE 1073/6/KAUZ*2/4/CAR//KAL/BB/3/NAC/5/KAUZ	391	1	911.728	419.753	765.432	565.432	422.84	653.025	74.4765	80	70	75	74	76	75.7	1.21152	130.5	155.41	416	226.525	94	199.106	36.7221	21	27.2275	37	31.6	32	29.0459	1.77552
TUKURU//BAV92/RAYON*2/7/YAV_3/SCO//JO69/CRA/3/YAV79/4/AE.SQUARROSA (498)/5/LINE 1073/6/KAUZ*2/4/CAR//KAL/BB/3/NAC/5/KAUZ	391	2	1110.49	419.753	790.123	615.432	509.259			79	69	79	76	79			135.8	150.23	396.1	190.492	96			23.6	24.032	38	28	28
UP2338*2/4/SNI/TRAP#1/3/KAUZ*2/TRAP//KAUZ/5/2*WAXWING/4/SNI/TRAP#1/3/KAUZ*2/TRAP//KAUZ	387	1	999.383	481.481	685.185	515.432	611.111	663.728	57.457	76	69	70	78	80	74.8	1.55492	186.8	133.96	605.5	270.618	54	260.442	56.2074	31.6	26.788	33	33.2	40	32.1668	1.57077
UP2338*2/4/SNI/TRAP#1/3/KAUZ*2/TRAP//KAUZ/5/2*WAXWING/4/SNI/TRAP#1/3/KAUZ*2/TRAP//KAUZ	387	2	871.852	546.296	851.852	565.432	509.259			78	67	72	77	81			154.6	182.33	544.3	268.317	204			27.2	24.7805	32	34.1	39
UP2338*2/4/SNI/TRAP#1/3/KAUZ*2/TRAP//KAUZ/5/2*WAXWING/4/SNI/TRAP#1/3/KAUZ*2/TRAP//KAUZ	388	1	708.642	419.753	722.222	375.926	583.333	536.728	46.5879	79	73	80	77	83	77.3	1.12596	161.7	193.48	381.7	206.865	74	210.511	33.203	21.4	31.5484	38	33.6	33	32.1676	1.76378
UP2338*2/4/SNI/TRAP#1/3/KAUZ*2/TRAP//KAUZ/5/2*WAXWING/4/SNI/TRAP#1/3/KAUZ*2/TRAP//KAUZ	388	2	730.247	354.938	580.247	425.926	466.049			81	72	74	77	77			159.9	188.03	402.6	218.84	118			27.8	28.5271	41	30.8	36
UP2338*2/4/SNI/TRAP#1/3/KAUZ*2/TRAP//KAUZ/5/MILAN/KAUZ//CHIL/CHUM18/6/UP2338*2/4/SNI/TRAP#1/3/KAUZ*2/TRAP//KAUZ	227	1	396.296	231.481	524.691	419.136	438.272	423.519	42.1793	85	76	83	79	75	80.6	1.46211	157.7	181.28	230.2	167.782	106	196.4	35.2972	29.4	22.713	34	28.8	34	28.7963	1.24782
UP2338*2/4/SNI/TRAP#1/3/KAUZ*2/TRAP//KAUZ/5/MILAN/KAUZ//CHIL/CHUM18/6/UP2338*2/4/SNI/TRAP#1/3/KAUZ*2/TRAP//KAUZ	227	2	596.296	194.444	444.444	397.531	592.593			88	76	86	78	80			145.7	203.98	480	223.358	68			23.4	26.8496	32	26.8	30
UP2338*2/4/SNI/TRAP#1/3/KAUZ*2/TRAP//KAUZ/5/MILAN/KAUZ//CHIL/CHUM18/6/UP2338*2/4/SNI/TRAP#1/3/KAUZ*2/TRAP//KAUZ	228	1	440.741	533.951	1080.25	375.926	719.136	700.432	108.843	78	63	61	70	83	70.7	2.6164	162.7	175.82	433	198.1	78	210.608	40.4123	31.4	30.1453	37	36.4	35	35.1477	1.06089
UP2338*2/4/SNI/TRAP#1/3/KAUZ*2/TRAP//KAUZ/5/MILAN/KAUZ//CHIL/CHUM18/6/UP2338*2/4/SNI/TRAP#1/3/KAUZ*2/TRAP//KAUZ	228	2	1253.09	484.568	1191.36	375.926	549.383			79	63	62	70	78			168.6	221.55	426.2	198.113	44			31.2	37.1316	41	35.2	37
UP2338*2/KKTS*2//YANAC	229	1	256.173	194.444	344.444	432.099	250.261	290.273	31.4761	83	79	85	83	78.5	81.45	0.754431	158.7	224.09	278.9	182.11	60	174.079	22.7348	25.4	30.5811	43	27.0667	32	31.2317	1.96673
UP2338*2/KKTS*2//YANAC	229	2	258.025	194.444	250.617	488.272	233.955			83	78	83	82	80			137.8	218.69	249.9	158.597	72			27.6	27.6695	42	29	28
UP2338*2/KKTS*2//YANAC	473	1	303.704	191.358	291.358	397.531	271.866	281.607	21.3439	79	75	83	77	77	78.6	0.87178	152	198.32	530.3	206.517	44	227.567	45.8307	28	30.51	42	31.0667	28	32.4245	1.77412
UP2338*2/KKTS*2//YANAC	473	2	291.728	182.099	261.728	369.136	255.56			82	75	81	78	79			163.6	213.3	416.1	251.538	100			31.2	30.4681	43	33	27
UP2338*2/VIVITSI/3/FRET2/TUKURU//FRET2/4/MISR 1	148	1	1050	546.296	753.086	701.852	561.728	686.111	54.1013	78	70	73	74	81	75.4	1.3433	193.4	128.23	567.8	235.748	64	230.936	56.8314	34.8	31.9737	32	36.1	33	32.1846	1.33443
UP2338*2/VIVITSI/3/FRET2/TUKURU//FRET2/4/MISR 1	148	2	617.901	546.296	895.062	651.852	537.037			79	69	74	75	81			164.8	144.12	533	232.268	46			27.6	24.7727	36	37.6	28
UP2338*2/VIVITSI/3/FRET2/TUKURU//FRET2/4/MISR 1	149	1	773.457	506.173	753.086	651.852	620.37	625.617	48.3223	79	70	73	74	79	75.8	1.46667	145.7	182.47	377.8	191.417	84	183.698	30.8375	27.4	29.974	39	34.4	31	32.2951	1.23688
UP2338*2/VIVITSI/3/FRET2/TUKURU//FRET2/4/MISR 1	149	2	432.099	444.444	858.025	735.185	481.481			81	70	72	77	83			153	154.43	318.8	173.363	56			32	29.9765	38	33.2	28
UP2338*2/VIVITSI/3/FRET2/TUKURU//FRET2/4/MISR 1	389	1	959.259	456.79	895.062	565.432	577.16	682.654	65.5144	80	69	70	75	83	75.7	1.67365	154	185.08	512.4	245.098	70	239.511	48.2573	28	29.1239	34	30	32	29.8495	0.988466
UP2338*2/VIVITSI/3/FRET2/TUKURU//FRET2/4/MISR 1	389	2	911.728	456.79	895.062	615.432	493.827			81	70	72	76	81			124.9	277.17	489.7	234.758	102			23.8	34.1707	31	28.4	28
VEE/MJI//2*TUI/3/PASTOR/4/BERKUT	100	1	1024.07	339.506	765.432	432.099	604.938	625.741	80.5893	79	73	77	78	81	77.3	0.882547	180.5	191.78	344	170.727	42	189.17	28.3229	29	45.3448	35	29.2	28	32.6226	2.02854
VEE/MJI//2*TUI/3/PASTOR/4/BERKUT	100	2	980.864	419.753	820.988	375.926	493.827			81	73	76	78	77			147.5	177.77	314.3	221.12	102			29	28.5812	43	30.1	29
VORB*2/3/PFAU/WEAVER//KIRITATI	474	1	548.765	268.519	907.407	325.926	438.272	500.926	67.7456	80	73	42	78	84	75.2	3.87241	171.8	188.86	243.2	186.217	92	197.725	18.6428	31.6	45.509	36	34	32	34.5975	1.45291
VORB*2/3/PFAU/WEAVER//KIRITATI	474	2	570.37	299.383	808.642	375.926	466.049			83	73	79	78	82			179.7	242.91	301	229.56	142			33.4	33.2662	37	35.2	28
VORB*2/3/PFAU/WEAVER//KIRITATI	475	1	665.432	339.506	598.765	432.099	503.086	554.712	66.3037	80	73	80	81	81	79.1	1.06927	182.6	186.59	433.4	211.24	88	218.791	35.521	33.2	32.5121	31	34.8	28	31.0972	1.29624
VORB*2/3/PFAU/WEAVER//KIRITATI	475	2	1002.06	268.519	728.395	515.432	493.827			83	73	79	80	81			175	263.07	374.4	193.608	80			34	33.2603	26	35.2	23
VORB/3/T.DICOCCON PI94625/AE.SQUARROSA (372)//3*PASTOR	31	1	799.383	311.728	580.247	592.593	635.802	599.568	56.3178	79	73	73	77	78	75.7	1.10604	198.7	181.52	460	210.118	60	227.723	45.5286	33.4	31.6539	41	38.8	29	34.4967	1.43922
VORB/3/T.DICOCCON PI94625/AE.SQUARROSA (372)//3*PASTOR	31	2	708.642	299.383	839.506	592.593	635.802			81	70	72	77	77			168.5	238.14	483.2	229.053	48			31	33.0129	39	39.1	29
VORB/3/T.DICOCCON PI94625/AE.SQUARROSA (372)//3*PASTOR	476	1	999.383	219.136	827.16	419.136	509.259	569.815	90.2859	79	73	77	81	78	77.5	1.82726	161.4	302.27	619.2	236.597	62	241.6	52.5225	28.8	34.1117	41	35.2	38	35.6337	1.43857
VORB/3/T.DICOCCON PI94625/AE.SQUARROSA (372)//3*PASTOR	476	2	959.259	250	679.012	314.198	521.605			82	63	79	81	82			162.9	227.95	387.6	198.08	58			27.8	39.025	41	36.4	35
VORB/4/D67.2/PARANA 66.270//AE.SQUARROSA (320)/3/CUNNINGHAM	477	1	311.728	191.358	345.679	432.099	481.481	388.025	40.6409	78	72	73	81	81	76.6	1.24007	244.7	314.9	566.9	257.533	42	273.802	52.6519	31.4	29.808	33	28	39	33.3792	1.46652
VORB/4/D67.2/PARANA 66.270//AE.SQUARROSA (320)/3/CUNNINGHAM	477	2	393.21	219.136	549.383	375.926	580.247			81	71	74	79	76			217.1	289.04	522.8	199.045	84			32.2	31.3843	36	30	43
VORB/4/D67.2/PARANA 66.270//AE.SQUARROSA (320)/3/CUNNINGHAM/5/D67.2/PARANA 66.270//AE.SQUARROSA (320)/3/CUNNINGHAM	478	1	984.568	219.136	796.296	419.136	500	549.815	77.4324	78	70	73	78	86	77.3	1.5206	159.4	200.43	546.7	262.733	82	253.079	54.6091	28.8	31.79	36	33.8	33	32.2434	1.26196
VORB/4/D67.2/PARANA 66.270//AE.SQUARROSA (320)/3/CUNNINGHAM/5/D67.2/PARANA 66.270//AE.SQUARROSA (320)/3/CUNNINGHAM	478	2	708.642	231.481	697.531	475.309	466.049			78	74	76	76	84			192.8	163.55	574	259.18	90			31.6	25.6442	39	34.8	28
VORB/4/KRICHAUFF/FINSI/3/URES/PRL//BAV92	479	1	365.432	277.778	543.21	382.099	438.272	412.407	35.7397	80	74	80	82	83	79.9	1.15902	214.1	206.78	389.7	208.145	52	224.537	38.9832	36.2	31.7056	37	36	29	33.7615	1.29829
VORB/4/KRICHAUFF/FINSI/3/URES/PRL//BAV92	479	2	317.901	256.173	530.864	432.099	580.247			83	73	79	82	83			191.2	259.2	451	207.245	66			34.4	35.9091	34	38.4	25
VORB/SOKOLL	480	1	411.728	268.519	734.568	482.099	561.728	490	50.4647	80	74	77	78	87	79.1	1.19675	210.8	226.11	389	237.438	106	214.542	30.9155	33.6	27.2124	34	34.8	32	31.6481	0.88404
VORB/SOKOLL	480	2	548.765	311.728	691.358	565.432	324.074			81	74	79	80	81			186.3	148.91	355.4	205.465	80			32.6	28.0688	33	33.2	28
VORB/SOKOLL	481	1	391.358	268.519	851.852	432.099	481.481	553.025	78.142	81	73	77	83	75	78.8	1.45144	216.8	225.95	601.4	210.498	70	274.115	54.6695	33.6	32.5205	42	34.4	27	34.2695	1.68021
VORB/SOKOLL	481	2	916.049	290.123	907.407	482.099	509.259			83	73	76	81	86			187.7	250.54	572	246.257	160			31.4	39.9746	39	36.8	26
VORB/SOKOLL	482	1	1205.56	299.383	907.407	347.531	611.111	626.358	102.81	77	73	77	77	80	77.2	0.785988	188.3	271.26	512.1	244.605	64	250.632	46.7907	38.6	33.2021	36	35.6	44	36.0613	1.23635
VORB/SOKOLL	482	2	868.519	299.383	919.753	397.531	407.407			80	73	79	78	78			147.3	187.19	495.6	265.96	130			30.6	31.4109	38	35.2	38
VOROBEY	22	1	895.062	546.296	1080.25	482.099	549.383	712.593	75.0113	78	78	64	77	73	74.2	1.88444	165.3	145.37	237.6	164.727	102	167.968	18.2027	28.6	21.761	31	31.8	33	29.0301	1.59577
VOROBEY	22	2	911.728	570.988	1030.86	565.432	493.827			81	69	66	76	80			198	117.64	276.2	174.838	98			22	22.3404	33	32.8	34
W15.92/4/PASTOR//HXL7573/2*BAU/3/WBLL1	23	1	1099.38	533.951	981.481	651.852	719.136	778.148	72.5695	72	64	64	68	77	68.6	1.73973	121.4	150.69	480	226.575	62	204.484	47.1015	26.8	39.1429	34	44	24	33.0646	2.2783
W15.92/4/PASTOR//HXL7573/2*BAU/3/WBLL1	23	2	856.173	546.296	1141.98	701.852	549.383			74	63	62	67	75			193.1	73.88	425.5	261.697	50			26.2	35.403	30	43.1	28
W15.92/WBLL1	84	1	864.198	268.519	919.753	565.432	466.049	594.444	69.9557	80	73	77	81	84	78.5	1.10805	155.5	267.03	390	209.73	110	216.393	35.4993	25	26.9498	31	30.4	44	30.8934	1.99102
W15.92/WBLL1	84	2	782.716	339.506	722.222	565.432	450.617			81	74	76	81	78			149.7	192.23	412.7	209.045	68			27.4	26.9845	26	31.2	40
WAXWING*2/4/BOW/NKT//CBRD/3/CBRD	179	1	820.988	354.938	839.506	432.099	611.111	557.716	61.4552	79	73	80	82	79	78.7	1.02252	158.4	196.57	502.3	224.375	118	221.965	46.7801	24.8	28.7713	35	26	33	29.4995	1.3243
WAXWING*2/4/BOW/NKT//CBRD/3/CBRD	179	2	345.679	354.938	765.432	515.432	537.037			81	73	79	82	79			141.5	148.76	467	216.748	46			25	28.2238	37	29.2	28
WAXWING*2/HEILO	150	1	391.975	250	407.407	375.926	580.247	423.926	41.2949	80	73	90	78	78	80.3	1.62652	164.3	270.51	383.3	192.888	42	192.607	34.0993	32.6	30.398	30	34.4	32	29.9127	0.991444
WAXWING*2/HEILO	150	2	688.025	277.778	425.926	375.926	466.049			83	74	86	81	80			127.4	213.37	310	170.308	52			28.8	26.129	25	32.8	27
WAXWING*2/HEILO	392	1	458.025	277.778	753.086	397.531	552.469	491.358	58.1929	83	73	80	81	76	80.2	1.91369	143.2	158.54	490.8	213.677	78	218.075	45.2285	26.4	25.2156	36	27.2	25	29.258	1.46628
WAXWING*2/HEILO	392	2	796.296	268.519	592.593	480.864	336.42			83	73	94	80	79			135.5	215.04	449	222.988	74			29	28.964	39	26.8	29
WAXWING*2/HEILO	393	1	1227.16	333.333	493.827	432.099	395.062	551.049	86.998	79	73	77	76	76	78.5	1.89297	136.1	199.83	364.9	223.62	72	206.376	36.4265	30.2	26.8116	30	24.4	29	27.9641	0.639764
WAXWING*2/HEILO	393	2	795.062	299.383	580.247	488.272	466.049			81	73	94	78	78			125.8	240.8	419	209.708	72			25.6	26.6298	29	28	30
WAXWING*2/HEILO	483	1	436.42	311.728	882.716	397.531	509.259	563.519	81.288	81	73	83	80	79	78.7	1.30852	133.9	224.38	356.4	210.205	44	225.865	38.4073	25.8	29.1315	31	32.4	41	31.4213	1.51145
WAXWING*2/HEILO	483	2	1051.85	314.815	796.296	397.531	537.037			83	70	79	79	80			152.4	279.55	466.9	248.915	142			26.8	33.2817	27	30.8	37
WAXWING/2*ROLF07	233	1	682.716	339.506	919.753	382.099	410.494	552.901	75.5737	83	74	77	78	77	78.3	1.09595	188.7	183.78	612.8	250.342	70	249.696	55.1324	25.4	26.6506	37	29.2	29	30.7455	1.53393
WAXWING/2*ROLF07	233	2	933.333	354.938	722.222	432.099	351.852			81	74	76	79	84			168.8	151.23	506.9	252.405	112			33.6	24.2049	39	32.4	31
WAXWING/4/BL 1496/MILAN/3/CROC_1/AE.SQUARROSA (205)//KAUZ/5/FRNCLN	146	1	691.358	339.506	598.765	369.136	583.333	499.691	49.151	80	70	87	81	86	80.7	1.71302	141.4	131.71	502	226.105	64	214.854	50.6981	22.8	30.6136	33	27.2	32	28.7283	1.0253
WAXWING/4/BL 1496/MILAN/3/CROC_1/AE.SQUARROSA (205)//KAUZ/5/FRNCLN	146	2	730.247	262.346	450.617	419.136	552.469			83	74	86	81	79			110.7	228.47	484.6	217.55	42			25.4	28.0698	32	27.2	29
WAXWING/4/SNI/TRAP#1/3/KAUZ*2/TRAP//KAUZ/5/AKURI	348	1	694.815	419.753	648.148	432.099	395.062	531.025	57.1705	76	69	70	72	77	74.4	1.68127	166.5	236.46	468.4	247.257	70	232.07	46.4147	27	28.0435	30	38.6	33	31.8017	1.40965
WAXWING/4/SNI/TRAP#1/3/KAUZ*2/TRAP//KAUZ/5/AKURI	348	2	730.247	354.938	851.852	375.926	407.407			77	70	72	74	87			158.3	148.93	509	217.858	98			28.6	29.3735	32	40.4	31
WAXWING/4/SNI/TRAP#1/3/KAUZ*2/TRAP//KAUZ/5/AKURI	349	1	406.173	391.975	938.272	482.099	675.926	601.543	66.4765	79	69	70	74	81	74.8	1.43604	148.6	185.28	425.4	215.98	44	214.386	45.0093	25.2	32.4728	37	33.6	36	32.4178	1.5989
WAXWING/4/SNI/TRAP#1/3/KAUZ*2/TRAP//KAUZ/5/AKURI	349	2	820.988	354.938	858.025	565.432	521.605			78	74	69	74	80			172.7	188.36	489	220.543	54			29.4	23.3049	35	33.2	39
WAXWING/4/SNI/TRAP#1/3/KAUZ*2/TRAP//KAUZ/5/AKURI	350	1	1095.06	444.444	1166.67	462.346	694.444	700.802	86.2129	79	77	70	74	83	75.4	1.75879	137.1	183.37	401.7	212.488	64	204.495	41.304	24.2	29.75	35	31.6	29	30.9771	1.30635
WAXWING/4/SNI/TRAP#1/3/KAUZ*2/TRAP//KAUZ/5/AKURI	350	2	799.383	419.753	864.198	512.346	549.383			79	66	69	76	81			129.8	156.67	454	237.82	68			25.6	30.8214	38	32.8	33
WAXWING/4/SNI/TRAP#1/3/KAUZ*2/TRAP//KAUZ/5/AKURI	351	1	682.716	509.259	1049.38	930.864	509.259	700	68.065	81	66	70	73	84	75.4	2.13021	188.2	189.93	388.7	218.343	50	204.543	37.9356	30.4	27.2196	37	37.2	28	30.5641	1.4296
WAXWING/4/SNI/TRAP#1/3/KAUZ*2/TRAP//KAUZ/5/AKURI	351	2	622.84	419.753	864.198	874.691	537.037			79	69	72	74	86			141.7	193.87	412	212.692	50			25.4	27.0219	33	34.4	26
WAXWING/4/SNI/TRAP#1/3/KAUZ*2/TRAP//KAUZ/5/AKURI	352	1	643.827	354.938	450.617	432.099	533.951	496.296	35.9473	83	76	90	82	76	82.1	1.56667	143.8	118.23	384.1	194.79	64	174.014	37.2065	25.6	21.3501	32	29.6	35	29.1641	1.83168
WAXWING/4/SNI/TRAP#1/3/KAUZ*2/TRAP//KAUZ/5/AKURI	352	2	687.037	391.975	555.556	375.926	537.037			85	77	89	82	81			138.5	89.65	375.5	179.572	52			25	21.6908	35	28.4	38
WAXWING/4/SNI/TRAP#1/3/KAUZ*2/TRAP//KAUZ/5/TECUE #1	353	1	682.716	354.938	746.914	419.136	466.049	538.272	56.5422	76	68	70	74	81	74.3	1.22066	215.4	226.36	477	216.89	84	230.752	40.391	38.8	36.093	38	39.2	31	35.6	1.54165
WAXWING/4/SNI/TRAP#1/3/KAUZ*2/TRAP//KAUZ/5/TECUE #1	353	2	695.062	277.778	777.778	397.531	564.815			78	73	72	74	77			168.4	194.35	428.4	204.717	92			30.8	33.1065	40	42	27
WAXWING/4/SNI/TRAP#1/3/KAUZ*2/TRAP//KAUZ/5/TECUE #1	354	1	730.247	339.506	833.333	432.099	577.16	568.58	64.8083	74	69	70	72	82	73.4	1.53623	209.9	231.28	507	245.593	62	253.778	41.8254	39.8	37.0538	37	41.2	34	38.5812	1.49514
WAXWING/4/SNI/TRAP#1/3/KAUZ*2/TRAP//KAUZ/5/TECUE #1	354	2	730.247	339.506	864.198	432.099	407.407			76	69	69	72	81			240	235.24	446.7	232.067	128			42	45.7584	38	42	29
WAXWING/4/SNI/TRAP#1/3/KAUZ*2/TRAP//KAUZ/5/TECUE #1	355	1	665.432	419.753	654.321	375.926	493.827	511.481	46.2476	78	69	70	74	84	74.8	1.79382	197.1	229.07	423	205.607	82	223.198	34.3775	40.2	38.5055	40	41.6	36	39.5863	1.03803
WAXWING/4/SNI/TRAP#1/3/KAUZ*2/TRAP//KAUZ/5/TECUE #1	355	2	570.37	339.506	771.605	432.099	391.975			76	69	69	76	83			184.9	208.54	390.6	213.158	98			37.8	37.9572	46	42.8	35
WAXWING/4/SNI/TRAP#1/3/KAUZ*2/TRAP//KAUZ/5/TECUE #1	356	1	751.852	419.753	938.272	775.926	506.173	664.691	61.4409	78	71	73	77	87	76.5	1.63469	148.5	210.02	318	173.16	42	194.366	28.2766	25	27.3611	36	30.4	46	34.7375	2.14856
WAXWING/4/SNI/TRAP#1/3/KAUZ*2/TRAP//KAUZ/5/TECUE #1	356	2	488.272	419.753	839.506	859.259	648.148			78	69	74	77	81			150.3	306.35	296.4	178.93	120			32.6	35.2141	37	32.8	45
WAXWING/KIRITATI*2//W485/HD29	255	1	929.012	268.519	1055.56	325.926	635.802	597.543	94.763	83	78	87	78	80	80.7	1.22972	151.9	166.67	429.7	248.9	82	202.007	35.0119	25.8	26.1868	34	29.6	34	30.0472	1.04439
WAXWING/KIRITATI*2//W485/HD29	255	2	990.247	327.16	580.247	325.926	537.037			83	75	86	78	79			162.3	193.28	334.9	184.42	66			32.6	25.8854	29	30.4	33
WAXWING/KIRITATI*2//YANAC	189	1	531.481	268.519	506.173	509.259	438.272	472.037	39.7346	85	69	95	82	76	79	3.1798	135.6	137.69	191.8	180.368	66	185.771	38.792	23.2	22.9343	35	35.6	34	31.1035	1.8469
WAXWING/KIRITATI*2//YANAC	189	2	596.296	231.481	537.037	509.259	592.593			86	78	58	82	79			141.5	154.33	499.5	260.923	90			27	25.1004	36	34.2	38
WAXWING/SRTU//WAXWING/KIRITATI	159	1	885.802	367.284	487.654	419.136	453.704	532.531	65.4182	81	74	83	82	83	81.2	1.27192	151.7	163.54	597.3	249.515	56	237.273	58.9015	25.4	26.9091	35	34.8	31	30.3464	1.38682
WAXWING/SRTU//WAXWING/KIRITATI	159	2	937.654	342.593	512.346	440.741	478.395			84	74	86	83	82			131.9	174.66	540.2	243.913	64			29.8	23.9551	36	33.6	27
WBLL1*2/4/BABAX/LR42//BABAX/3/BABAX/LR42//BABAX	121	1	687.037	277.778	919.753	425.926	580.247	588.333	67.1899	78	73	80	77	85	78.3	1.14552	156.7	310.62	380.3	198.985	58	209.251	37.5411	21.4	32.7191	38	23.6	31	27.393	1.99407
WBLL1*2/4/BABAX/LR42//BABAX/3/BABAX/LR42//BABAX	121	2	825.309	358.025	790.123	482.099	537.037			80	73	79	77	81			125.5	127.16	407	212.248	116			19	20.6107	33	25.6	29
WBLL1*2/4/BABAX/LR42//BABAX/3/BABAX/LR42//BABAX	241	1	830.864	456.79	820.988	375.926	580.247	608.333	62.8087	83	73	77	82	76	78.9	1.13969	168	130.43	356.7	205.007	110	175.095	29.9967	24	30.169	35	24.4	28	27.0128	1.76742
WBLL1*2/4/BABAX/LR42//BABAX/3/BABAX/LR42//BABAX	241	2	963.58	493.827	635.802	459.259	466.049			81	74	82	81	80			138.4	89.14	314	177.272	62			24.8	18.9589	37	24.8	23
WBLL1*2/4/SNI/TRAP#1/3/KAUZ*2/TRAP//KAUZ/5/WAXWING/4/SNI/TRAP#1/3/KAUZ*2/TRAP//KAUZ	323	1	462.346	509.259	1006.17	425.926	521.605	568.827	66.5486	80	68	70	72	77	73.1	1.30341	201.4	180.94	388.7	211.09	72	218.476	32.0044	32.8	28.2421	40	36.8	30	34.4012	1.15152
WBLL1*2/4/SNI/TRAP#1/3/KAUZ*2/TRAP//KAUZ/5/WAXWING/4/SNI/TRAP#1/3/KAUZ*2/TRAP//KAUZ	323	2	553.086	419.753	907.407	432.099	450.617			77	69	69	74	75			189.4	188.59	398.4	212.238	142			34.8	35.3699	36	38	32
WBLL1*2/4/YACO/PBW65/3/KAUZ*2/TRAP//KAUZ*2/5/DEMAI 4	283	1	367.284	339.506	654.321	447.531	493.827	510.617	52.2134	74	69	70	73	83	73.1	1.54524	201.2	207.91	493.9	225.91	78	236.264	45.6428	34.4	41.9946	40	36.7	32	36.0762	1.29096
WBLL1*2/4/YACO/PBW65/3/KAUZ*2/TRAP//KAUZ*2/5/DEMAI 4	283	2	868.519	311.728	543.21	530.864	549.383			74	67	69	73	79			206.1	199.14	485.8	194.675	70			38.2	32.0674	38	38.4	29
WBLL1*2/4/YACO/PBW65/3/KAUZ*2/TRAP//KAUZ*2/6/NG8201/KAUZ/4/SHA7//PRL/VEE#6/3/FASAN/5/MILAN/KAUZ	184	1	708.642	311.728	666.667	397.531	416.667	498.519	58.1445	80	73	77	81	78	78	0.918937	188.1	236.87	402.7	200.105	62	203.859	30.9931	26.2	28.1716	35	29.6	32	29.8783	0.748983
WBLL1*2/4/YACO/PBW65/3/KAUZ*2/TRAP//KAUZ*2/6/NG8201/KAUZ/4/SHA7//PRL/VEE#6/3/FASAN/5/MILAN/KAUZ	184	2	842.593	311.728	512.346	480.864	336.42			81	73	79	79	79			183.4	189.32	307.9	180.2	88			30.8	28.8113	30	29.2	29
WBLL1*2/4/YACO/PBW65/3/KAUZ*2/TRAP//KAUZ/5/GONDO/6/WBLL1*2/4/SNI/TRAP#1/3/KAUZ*2/TRAP//KAUZ	397	1	548.765	262.346	938.272	482.099	580.247	521.481	57.7446	78	74	75	81	80	77.8	1.03064	209.6	153.85	390	199.418	50	196.06	40.2024	33.2	30.625	36	30.8	26	31.0538	1.35721
WBLL1*2/4/YACO/PBW65/3/KAUZ*2/TRAP//KAUZ/5/GONDO/6/WBLL1*2/4/SNI/TRAP#1/3/KAUZ*2/TRAP//KAUZ	397	2	458.025	311.728	574.074	565.432	493.827			81	74	79	82	74			165.8	166.01	423.1	182.818	20			25.6	37.7135	35	27.6	28
WBLL1*2/5/CNO79//PF70354/MUS/3/PASTOR/4/BAV92	242	1	501.235	419.753	722.222	509.259	580.247	566.481	45.8938	83	73	77	82	79	78	1.12546	145	147.03	481.3	243.898	112	206.546	43.0203	20	35.1568	37	29	42	32.5239	2.53483
WBLL1*2/5/CNO79//PF70354/MUS/3/PASTOR/4/BAV92	242	2	820.988	311.728	641.975	592.593	564.815			81	73	76	80	76			111	199.24	399.5	182.492	44			24	28.2824	35	28.8	46
WBLL1*2/5/CNO79//PF70354/MUS/3/PASTOR/4/BAV92	243	1	756.173	339.506	827.16	447.531	422.84	551.235	65.7523	81	71	73	77	75	75.6	1.01325	177.3	224.94	530.2	216.322	46	242.801	51.7785	24.6	26.7599	37	30.4	37	31.737	1.39394
WBLL1*2/5/CNO79//PF70354/MUS/3/PASTOR/4/BAV92	243	2	842.593	299.383	679.012	530.864	367.284			78	71	76	78	76			174.1	215.19	523	252.96	68			28.2	31.4099	37	32	33
WBLL1*2/BRAMBLING//KACHU	322	1	656.79	419.753	783.951	712.963	493.827	618.58	51.5825	75	67	70	72	76	73.3	1.25654	181.9	161.4	393	193.19	92	208.823	37.544	33.8	30.5426	41	38.8	32	34.5274	1.64328
WBLL1*2/BRAMBLING//KACHU	322	2	639.506	339.506	722.222	852.469	564.815			78	70	72	73	80			154.4	169.27	450.2	198.87	94			28.8	29.1316	42	39.2	30
WBLL1*2/BRAMBLING/4/BABAX/LR42//BABAX*2/3/KURUKU	321	1	816.667	469.136	790.123	447.531	521.605	613.58	65.5293	79	70	75	76	80	76.4	0.933333	158	161.81	412.6	181.18	54	202.156	37.9218	24	25.0652	35	26.4	27	28.5893	1.42121
WBLL1*2/BRAMBLING/4/BABAX/LR42//BABAX*2/3/KURUKU	321	2	911.728	339.506	858.025	530.864	450.617			79	74	76	78	77			176.2	160.58	423	178.19	116			26.4	29.9275	38	27.1	27
WBLL1*2/BRAMBLING/5/BABAX/LR42//BABAX*2/4/SNI/TRAP#1/3/KAUZ*2/TRAP//KAUZ	313	1	950.617	419.753	641.975	432.099	466.049	625.864	83.7682	78	71	77	76	81	76.7	0.919541	192.5	220.87	503.2	248.06	100	236.354	43.0622	29	28	38	33.2	37	32.7425	1.39466
WBLL1*2/BRAMBLING/5/BABAX/LR42//BABAX*2/4/SNI/TRAP#1/3/KAUZ*2/TRAP//KAUZ	313	2	1174.69	354.938	771.605	482.099	564.815			78	73	76	78	79			162.9	194.66	444.6	214.748	82			27.8	29.8249	39	29.6	36
WBLL1*2/BRAMBLING/5/BABAX/LR42//BABAX*2/4/SNI/TRAP#1/3/KAUZ*2/TRAP//KAUZ	314	1	911.728	419.753	858.025	432.099	466.049	606.975	64.6145	78	72	75	78	81	76.9	1.00499	137.1	170.63	501.5	241.457	58	228.047	48.0691	28.2	26.4169	40	28.4	43	33.2277	2.29354
WBLL1*2/BRAMBLING/5/BABAX/LR42//BABAX*2/4/SNI/TRAP#1/3/KAUZ*2/TRAP//KAUZ	314	2	820.988	419.753	765.432	482.099	493.827			81	72	76	78	78			168.6	206.43	486.1	230.648	80			29.2	23.4601	42	31.6	40
WBLL1*2/BRAMBLING/5/BABAX/LR42//BABAX*2/4/SNI/TRAP#1/3/KAUZ*2/TRAP//KAUZ	315	1	458.025	419.753	709.877	648.765	466.049	573.765	46.0573	79	73	80	75	77	77.4	1.19443	145.7	204.66	514.6	294.967	120	234.688	48.641	23.4	30.7	33	28.4	43	29.4929	2.28072
WBLL1*2/BRAMBLING/5/BABAX/LR42//BABAX*2/4/SNI/TRAP#1/3/KAUZ*2/TRAP//KAUZ	315	2	842.593	419.753	580.247	698.765	493.827			81	71	82	75	81			137.7	148.94	488.3	224.007	68			21.4	20.8286	31	25.2	38
WBLL1*2/BRAMBLING/5/BABAX/LR42//BABAX*2/4/SNI/TRAP#1/3/KAUZ*2/TRAP//KAUZ	316	1	1093.21	419.753	858.025	325.926	481.481	580.247	80.4042	83	69	75	75	81	75.7	1.64012	130.7	221.89	445.7	254.918	84	236.307	44.8826	23.4	30.9853	45	31.6	27	32.8048	2.543
WBLL1*2/BRAMBLING/5/BABAX/LR42//BABAX*2/4/SNI/TRAP#1/3/KAUZ*2/TRAP//KAUZ	316	2	458.025	419.753	820.988	375.926	549.383			81	67	74	74	78			103.8	228.59	503.6	265.878	124			27.6	31.2632	49	33.2	29
WBLL1*2/BRAMBLING/5/BABAX/LR42//BABAX*2/4/SNI/TRAP#1/3/KAUZ*2/TRAP//KAUZ	317	1	432.099	419.753	728.395	565.432	466.049	578.333	56.8007	81	73	73	76	83	76.9	1.40989	131.5	118.53	478.9	269.115	138	238.495	41.4796	29	27.0222	40	36.8	28	33.4653	1.86095
WBLL1*2/BRAMBLING/5/BABAX/LR42//BABAX*2/4/SNI/TRAP#1/3/KAUZ*2/TRAP//KAUZ	317	2	920.37	354.938	765.432	621.605	509.259			79	70	76	75	83			121	265.74	430.8	277.37	154			32	36.8307	44	34	27
WBLL1*2/BRAMBLING/5/BABAX/LR42//BABAX*2/4/SNI/TRAP#1/3/KAUZ*2/TRAP//KAUZ	318	1	950.617	419.753	938.272	425.926	493.827	629.259	79.5249	78	71	77	78	86	77.3	1.49852	178.1	205.57	514.7	237.918	82	241.509	47.3496	30.2	33.8137	37	32	35	33.3402	1.20787
WBLL1*2/BRAMBLING/5/BABAX/LR42//BABAX*2/4/SNI/TRAP#1/3/KAUZ*2/TRAP//KAUZ	318	2	882.099	354.938	895.062	509.259	422.84			81	70	74	78	80			135.5	190.74	504.6	239.963	126			25	32.988	39	34.4	34
WBLL1*2/BRAMBLING/5/WBLL1*2/4/SNI/TRAP#1/3/KAUZ*2/TRAP//KAUZ	135	1	1006.79	354.938	617.284	482.099	583.333	618.284	69.9438	79	74	80	81	79	79.4	0.819214	190.7	177.79	615	251.095	96	245.071	65.66	27.4	31.8329	33	26.4	38	29.4013	1.5577
WBLL1*2/BRAMBLING/5/WBLL1*2/4/SNI/TRAP#1/3/KAUZ*2/TRAP//KAUZ	135	2	971.728	419.753	728.395	509.259	509.259			82	78	82	82	77			139.5	84.07	625	225.56	46			23	21.9798	31	28.4	33
WBLL1*2/CHAPIO*2//MURGA	245	1	600.617	444.444	888.889	615.432	537.037	603.21	45.7565	80	73	73	77	84	77.6	1.25786	177.3	178.63	289.6	166.9	52	169.071	25.9403	28.6	29.9813	36	30	36	31.4767	1.66341
WBLL1*2/CHAPIO*2//MURGA	245	2	756.173	419.753	506.173	698.765	564.815			82	72	79	78	78			141.1	193.58	301	130.605	60			20.2	31.7857	39	29.2	34
WBLL1*2/CHAPIO*2//MURGA	246	1	1024.07	469.136	623.457	698.765	666.667	678.025	63.8178	79	71	70	77	78	75.8	1.35647	153.7	185.01	518.3	207.665	60	218.984	49.8965	27.4	25.5776	45	30	29	30.4987	2.1629
WBLL1*2/CHAPIO*2//MURGA	246	2	885.802	419.753	814.815	754.938	422.84			81	70	74	77	81			143.9	152.73	478.9	231.635	58			25.8	26.0099	41	29.2	26
WBLL1*2/CHAPIO*2//MURGA	247	1	531.481	311.728	580.247	574.074	552.469	483.21	35.8444	80	74	87	81	80	79.4	1.23108	215.8	209.13	606.2	297.755	100	267.84	58.5865	31.6	27.0248	43	31.2	30	32.7476	1.70444
WBLL1*2/CHAPIO*2//MURGA	247	2	466.667	290.123	419.753	624.074	481.481			83	75	76	78	80			182.4	187.61	588.6	224.903	66			32.8	28.6508	42	31.2	30
WBLL1*2/CHAPIO*2//MURGA	248	1	820.988	354.938	962.963	397.531	466.049	519.63	71.7986	80	70	73	77	83	76.9	1.47911	196.4	273.04	446.2	183.755	46	209.796	37.115	30.8	31.1111	39	33.2	36	33.2778	1.06673
WBLL1*2/CHAPIO*2//MURGA	248	2	388.889	256.173	685.185	397.531	466.049			81	71	74	78	82			159.4	187.44	324.9	212.82	68			26.8	32.2673	35	35.6	33
WBLL1*2/CHAPIO//HEILO	168	1	1093.21	339.506	685.185	397.531	509.259	568.333	79.0451	81	76	80	80	77	78.6	0.805536	173.3	122.76	328.6	178.17	56	163.889	32.629	24.6	30.8924	34	24	28	26.524	1.56692
WBLL1*2/CHAPIO//HEILO	168	2	782.716	290.123	728.395	419.136	438.272			83	76	79	79	75			124.4	64.84	346.8	180.023	64			20.8	21.1479	34	22.8	25
WBLL1*2/CHAPIO//HEILO	169	1	527.16	354.938	814.815	509.259	580.247	600.741	54.5538	80	73	75	75	83	76.6	1.13725	190.4	198.64	433.2	183.648	64	217.851	41.8211	28.8	32.4545	30	32	33	31.536	0.432037
WBLL1*2/CHAPIO//HEILO	169	2	838.272	419.753	833.333	592.593	537.037			79	71	76	75	79			169.8	223.83	455.2	203.793	56			31.6	33.3058	31	31.2	32
WBLL1*2/CHAPIO/6/CNDO/R143//ENTE/MEXI75/3/AE.SQ/4/2*OCI/5/2*CIRCUS/7/WBLL1*2/BRAMBLING	415	1	475.309	339.506	1037.04	565.432	611.111	553.333	71.564	76	69	70	74	81	73.5	1.48511	229.7	228.81	399.4	203.933	66	224.175	30.8525	37.4	34.6354	41	40	26	37.2064	1.78694
WBLL1*2/CHAPIO/6/CNDO/R143//ENTE/MEXI75/3/AE.SQ/4/2*OCI/5/2*CIRCUS/7/WBLL1*2/BRAMBLING	415	2	479.63	327.16	753.086	648.765	296.296			78	67	69	73	78			198.2	234.51	355.2	207.998	118			42.4	40.8286	42	38.8	29
WBLL1*2/KKTS//KINGBIRD #1	342	1	527.16	419.753	765.432	480.864	438.272	565.444	68.5064	81	74	83	82	87	80.9	1.28625	128.2	124.16	319.4	172.63	46	151.38	28.671	20.4	21.0821	32	21.6	36	26.3037	2.35546
WBLL1*2/KKTS//KINGBIRD #1	342	2	1100.74	419.753	598.765	480.864	422.84			84	74	82	81	81			125.5	66.63	292.5	158.78	80			19	20.7547	29	23.2	40
WBLL1*2/KUKUNA	18	1	769.136	521.605	1037.04	375.926	663.58	650.062	66.2282	79	64	64	72	78	70.3	2.09258	140.3	245.54	208.1	196.27	58	151.513	21.1486	22.6	29.9125	35	41.2	43	33.4484	2.20816
WBLL1*2/KUKUNA	18	2	747.531	484.568	876.543	432.099	592.593			76	65	60	72	73			169.6	185.94	155.4	127.978	28			29.2	28.1714	27	38.4	40
WBLL1*2/KUKUNA//AKURI #1	343	1	1024.07	617.284	802.469	530.864	555.13	745.902	71.1954	79	70	73	77	74	75.1	1.18743	149.5	136.71	221.2	144.093	60	154.58	23.7407	23	22.4658	33	21	32	25.4906	1.67711
WBLL1*2/KUKUNA//AKURI #1	343	2	1058.02	617.284	1080.25	580.864	592.78			82	70	74	76	76			183.9	105.07	311.8	171.528	62			17.8	21.6404	32	25	27
WBLL1*2/KUKUNA//KIRITATI/2*TRCH	429	1	773.457	444.444	1037.04	651.852	592.593	681.79	75.2494	71	73	62	68	81	70.1	2.10528	343.4	175.58	408.4	226.972	50	220.716	36.8607	32.8	30.22	35	36.8	36	33.5018	0.9905
WBLL1*2/KUKUNA//KIRITATI/2*TRCH	429	2	527.16	521.605	1129.63	701.852	438.272			74	66	60	68	78			284.9	135.54	298.6	215.768	68			27.8	31.3976	32	36	37
WBLL1*2/KUKUNA//KIRITATI/3/WBLL1*2/KUKUNA	207	1	1595.68	311.728	814.815	615.432	450.617	695.926	117.662	81	75	80	81	76	79.1	0.795124	179.8	123.14	264	180.12	84	175.844	29.1429	27.6	27.1388	36	32.1	35	32.4975	1.23944
WBLL1*2/KUKUNA//KIRITATI/3/WBLL1*2/KUKUNA	207	2	907.407	354.938	728.395	698.765	481.481			81	76	79	82	80			159	147.59	383	177.79	60			30	29.3366	37	32.8	38
WBLL1*2/KUKUNA/5/PSN/BOW//SERI/3/MILAN/4/ATTILA/6/WBLL1*2/KKTS	185	1	440.741	419.753	617.284	621.605	481.481	574.691	41.4449	83	74	83	82	85	80.6	1.32665	112.3	141.74	345	216.812	68	175.551	27.1387	20.6	24.9533	32	24	34	25.9562	1.83507
WBLL1*2/KUKUNA/5/PSN/BOW//SERI/3/MILAN/4/ATTILA/6/WBLL1*2/KKTS	185	2	704.321	509.259	814.815	671.605	466.049			81	75	86	81	76			111.3	125.92	285.8	188.64	160			18.6	18.6082	33	24.8	29
WBLL1*2/KUKUNA/5/PSN/BOW//SERI/3/MILAN/4/ATTILA/6/WBLL1*2/KKTS	186	1	816.667	419.753	839.506	432.099	438.272	591.728	61.5264	83	73	80	83	79	80.6	1.32665	98.7	203.26	315.1	199.57	96	186.151	31.2339	19.4	29.8489	41	24.8	37	30.0776	2.71188
WBLL1*2/KUKUNA/5/PSN/BOW//SERI/3/MILAN/4/ATTILA/6/WBLL1*2/KKTS	186	2	708.642	419.753	876.543	515.432	450.617			83	74	82	83	86			115.7	134.07	378.9	226.212	94			19.4	24.7273	42	25.6	37
WBLL1*2/KURUKU*2/5/REH/HARE//2*BCN/3/CROC_1/AE.SQUARROSA (213)//PGO/4/HUITES	249	1	756.173	660.494	765.432	738.272	570.631	691.817	36.8304	71	70	69	68	64.5	69.45	0.914239	162.8	170.71	312.4	160.97	54	179.871	29.8446	33.6	25.9189	35	24	31	31.0949	1.47566
WBLL1*2/KURUKU*2/5/REH/HARE//2*BCN/3/CROC_1/AE.SQUARROSA (213)//PGO/4/HUITES	249	2	756.173	679.012	864.198	682.099	445.684			73	72	68	73	66			189.1	163.96	344	196.767	44			32.2	31.2304	36	25	37
WBLL1*2/KURUKU//HEILO	112	1	730.247	311.728	1049.38	432.099	493.827	611.79	79.4664	79	73	73	78	83	76.6	1.10755	203.3	192.33	489	244.75	44	227.929	42.4448	30.6	32.967	36	29.6	37	33.2654	0.82187
WBLL1*2/KURUKU//HEILO	112	2	868.519	327.16	858.025	482.099	564.815			79	72	74	78	77			151.5	214.77	423.7	201.942	114			33	31.2867	35	31.2	36
WBLL1*2/KURUKU//HEILO	170	1	777.778	419.753	771.605	509.259	422.84	643.704	75.5247	83	73	73	81	83	78.1	1.48661	132.9	162.34	474.5	231.195	92	212.786	42.6527	21.8	32.975	39	47.6	31	34.1308	2.75398
WBLL1*2/KURUKU//HEILO	170	2	1183.95	419.753	759.259	592.593	580.247			81	73	72	80	82			175	166.62	420.7	216.608	56			26	30.7327	38	47.2	27
WBLL1*2/KURUKU//HEILO/3/WBLL1*2/KURUKU	398	1	777.778	481.481	814.815	565.432	481.481	603.333	42.9577	79	72	75	77	82	77.3	1.07548	199.3	165.38	456.6	213.623	64	204.977	41.2461	30.6	30.1285	38	29.6	38	32.2736	1.25188
WBLL1*2/KURUKU//HEILO/3/WBLL1*2/KURUKU	398	2	574.691	391.975	722.222	615.432	608.025			81	72	79	78	78			147.7	164	394.9	204.265	40			25.4	33.0072	35	30	33
WBLL1*2/KURUKU/6/CNDO/R143//ENTE/MEXI_2/3/AEGILOPS SQUARROSA (TAUS)/4/WEAVER/5/2*JANZ/7/WBLL1*2/KURUKU	147	1	751.852	327.16	555.556	698.765	527.778	591.42	51.0825	83	73	87	82	84	81.4	1.48474	159.1	185	444.7	210.297	90	209.934	38.8019	26.2	28.7442	32	32	32	29.6944	0.67035
WBLL1*2/KURUKU/6/CNDO/R143//ENTE/MEXI_2/3/AEGILOPS SQUARROSA (TAUS)/4/WEAVER/5/2*JANZ/7/WBLL1*2/KURUKU	147	2	730.247	339.506	691.358	754.938	537.037			81	74	82	81	87			184.8	183.58	400	189.858	52			27.6	29.8	29	31.6	28
WBLL1*2/KURUKU/6/CNDO/R143//ENTE/MEXI_2/3/AEGILOPS SQUARROSA (TAUS)/4/WEAVER/5/2*JANZ/7/WBLL1*2/KURUKU	386	1	717.901	348.765	648.148	440.741	509.259	524.383	47.4603	83	72	77	81	81	78.7	1.57092	212.8	239.24	677.7	260.303	41	271.713	60.9726	25.6	30.9284	41	44	29	35.0214	2.51684
WBLL1*2/KURUKU/6/CNDO/R143//ENTE/MEXI_2/3/AEGILOPS SQUARROSA (TAUS)/4/WEAVER/5/2*JANZ/7/WBLL1*2/KURUKU	386	2	799.383	419.753	530.864	390.741	438.272			85	69	79	78	82			156.9	213.02	543.5	244.67	128			23.8	39.0855	42	44.8	30
WBLL1*2/TUKURU*2/4/CROC_1/AE.SQUARROSA (205)//BORL95/3/2*MILAN	187	1	795.062	339.506	666.667	419.136	466.049	549.667	57.7146	77	73	73	78	82	76.1	1.01598	207.3	199.03	399.1	206.355	42	208.333	30.5818	34.6	33.0311	36	36.2	42	35.0151	1.37178
WBLL1*2/TUKURU*2/4/CROC_1/AE.SQUARROSA (205)//BORL95/3/2*MILAN	187	2	881.852	342.593	574.074	502.469	509.259			75	71	76	78	78			142.6	206.58	313.3	225.067	142			25.2	34.9203	33	37.2	38
WBLL1*2/TUKURU*2/4/CROC_1/AE.SQUARROSA (205)//BORL95/3/2*MILAN	188	1	795.062	419.753	858.025	530.864	506.173	581.667	60.3385	77	70	73	77	80	75.9	1.07961	211.2	152.46	432.1	231.538	84	212.997	37.8139	28.4	27.5891	36	34	38	34.0526	1.86694
WBLL1*2/TUKURU*2/4/CROC_1/AE.SQUARROSA (205)//BORL95/3/2*MILAN	188	2	348.765	419.753	858.025	614.198	466.049			79	72	74	78	79			180.7	146.76	400.8	216.413	74			25.4	32.537	42	33.6	43
WBLL1*2/TUKURU//CROSBILL #1	345	1	370.37	339.506	944.444	701.852	580.247	532.346	66.9481	83	75	87	83	77	81.2	1.35647	121.5	131.69	431	187.548	44	179.892	42.4097	19	22.1212	39	26.8	33	29.7137	2.56394
WBLL1*2/TUKURU//CROSBILL #1	345	2	367.284	376.543	462.963	785.185	395.062			83	75	86	83	80			133.6	89.3	390.5	223.785	46			21.2	30.8157	42	25.2	38
WBLL1*2/TUKURU//FN/2*PASTOR/3/FRET2/KIRITATI	152	1	853.086	546.296	796.296	708.025	450.617	608.272	65.0267	71	65	67	69	75	71	1.7127	180.4	146.25	335.2	232.533	92	198.394	31.2098	38.8	29.1505	35	44.8	25	34.3305	2.45761
WBLL1*2/TUKURU//FN/2*PASTOR/3/FRET2/KIRITATI	152	2	366.667	546.296	882.716	651.852	280.864			73	65	69	73	83			164.2	165.53	389.9	199.928	78			32.4	29.5546	42	43.6	23
WBLL1*2/TUKURU//SAUAL/3/WBLL1*2/BRAMBLING	373	1	911.728	419.753	790.123	565.432	608.025	638.642	51.6763	79	69	70	75	85	75.3	1.61967	168.4	168.34	402.1	206.9	74	208.084	37.2621	30.8	29.5261	39	33.6	28	32.3795	1.37461
WBLL1*2/TUKURU//SAUAL/3/WBLL1*2/BRAMBLING	373	2	682.716	419.753	814.815	621.605	552.469			78	70	72	76	79			152.3	147.88	432	216.917	112			38.6	26.0688	36	31.2	31
WBLL1*2/VIVITSI*2/6/PVN//CAR422/ANA/5/BOW/CROW//BUC/PVN/3/YR/4/TRAP#1	208	1	751.852	481.481	796.296	648.765	509.259	648.58	52.3662	83	73	77	78	82	78.2	1.06249	153.5	140.59	367.5	209.072	68	180.433	32.1127	23	22.8421	31	30.8	41	29.1581	1.92051
WBLL1*2/VIVITSI*2/6/PVN//CAR422/ANA/5/BOW/CROW//BUC/PVN/3/YR/4/TRAP#1	208	2	911.728	456.79	814.815	648.765	466.049			81	73	79	78	78			138.3	130	342.9	180.468	74			24.6	24.2384	28	29.1	37
WBLL1*2/VIVITSI//PRINIA/PASTOR/3/WBLL1*2/BRAMBLING	374	1	648.148	570.988	876.543	509.259	493.827	638.21	65.2558	82	73	77	82	78	78.8	1.11355	156.8	153.68	381.2	193.748	58	184.008	27.9351	23.6	27.7273	37	23.2	26	27.3048	1.52558
WBLL1*2/VIVITSI//PRINIA/PASTOR/3/WBLL1*2/BRAMBLING	374	2	1020.99	456.79	858.025	509.259	438.272			81	73	79	81	82			144.8	161.83	271.7	196.325	122			25.6	28.3212	34	21.6	26
WBLL1//YANGLING SHAANXI/ESDA/3/ROLF07	19	1	979.012	419.753	827.16	375.926	623.457	623.704	89.3714	75	69	70	77	80	74.3	1.3	241	261.93	589.4	274.857	36	255.55	57.0716	36	38.3412	39	34	33	34.6276	1.20153
WBLL1//YANGLING SHAANXI/ESDA/3/ROLF07	19	2	1064.81	339.506	839.506	459.259	308.642			73	74	69	76	80			184.7	122.69	532.9	238.02	74			33.4	25.5346	37	34	36
WBLL1//YANGLING SHAANXI/ESDA/3/ROLF07	20	1	302.469	354.938	796.296	538.272	527.778	575.432	67.7042	79	69	73	78	81	76.2	1.58325	157.7	218.42	500.4	255.173	102	241.338	51.3025	29.4	29.6429	36	28	33	29.7297	1.2198
WBLL1//YANGLING SHAANXI/ESDA/3/ROLF07	20	2	959.259	419.753	814.815	488.272	552.469			81	69	72	78	82			128.8	216.38	544.6	241.908	48			23.6	26.6542	34	26	31
WBLL1/4/BOW/NKT//CBRD/3/CBRD/5/WBLL1*2/TUKURU	275	1	864.198	290.123	555.556	515.432	395.062	529.321	64.2609	85	73	76	78	81	78.7	1.14552	125.7	197.86	347.1	200.683	60	188.251	38.9187	21.4	35.2174	32	28.1	28	28.9377	1.52329
WBLL1/4/BOW/NKT//CBRD/3/CBRD/5/WBLL1*2/TUKURU	275	2	864.198	290.123	487.654	592.593	438.272			83	75	79	78	79			136.7	131.46	439.3	201.708	42			23.4	31.4599	35	30.8	24
WBLL1/DIAMONDBIRD//WBLL1*2/VIVITSI	205	1	777.778	456.79	506.173	432.099	555.556	530.309	49.6645	83	74	83	82	83	81.5	1.24944	130.2	127.92	423.6	235.49	62	182.403	38.5339	20.4	24.5073	39	24	35	27.6636	2.14735
WBLL1/DIAMONDBIRD//WBLL1*2/VIVITSI	205	2	639.506	456.79	765.432	432.099	280.864			83	75	86	81	85			112.6	140.43	348.5	195.293	48			21.2	22.5287	36	24	30
WBLL1/DIAMONDBIRD//WBLL1*2/VIVITSI	206	1	596.296	481.481	858.025	432.099	509.259	583.704	49.5878	83	75	80	80	83	81	1.12546	142.2	138.09	378.5	222.485	42	171.456	35.8971	22.4	22.5941	32	25	34	26.4117	1.74805
WBLL1/DIAMONDBIRD//WBLL1*2/VIVITSI	206	2	548.765	456.79	864.198	482.099	608.025			86	77	86	80	80			122.2	80.45	336.1	196.532	56			18.4	20.3233	31	26.4	32
WBLL1/FRET2//PASTOR*2/3/MURGA	250	1	600.617	456.79	925.926	515.432	450.617	623.951	62.9875	79	69	73	76	76	75	1.13529	176.5	245.92	233.4	150.873	48	155.254	19.4629	33	28.6141	35	32.4	32	31.2219	0.937051
WBLL1/FRET2//PASTOR*2/3/MURGA	250	2	980.864	456.79	777.778	565.432	509.259			81	72	72	77	75			138.3	177.65	149	160.903	72			24.6	33.8046	32	30.8	30
WBLL1/FRET2//PASTOR*2/3/MURGA	251	1	950.617	533.951	555.556	698.765	410.494	670.062	73.1992	78	70	70	75	76	74.5	1.1571	205.1	145.7	459.5	217.567	58	205.807	38.5243	26.2	27.9638	39	26.8	29	29.5548	1.3649
WBLL1/FRET2//PASTOR*2/3/MURGA	251	2	1068.52	509.259	919.753	615.432	438.272			78	69	74	76	79			166.1	207.39	350.6	186.115	62			26.2	30.5839	34	24.8	31
WBLL1/KUKUNA//TACUPETO F2001*2/3/C80.1/3*BATAVIA//2*WBLL1	287	1	782.099	419.753	759.259	462.346	367.284	569.938	55.3347	83	74	80	83	81	80.2	1.12349	113.9	121.44	324.8	185.658	58	174.57	33.8611	17.8	25.381	34	22.4	26	24.7938	1.80395
WBLL1/KUKUNA//TACUPETO F2001*2/3/C80.1/3*BATAVIA//2*WBLL1	287	2	643.827	354.938	827.16	545.679	537.037			83	74	82	83	79			172	156.62	389	168.287	56			18	20.7572	32	21.6	30
WBLL1/KUKUNA//TACUPETO F2001*2/3/HAR311	204	1	890.123	509.259	833.333	432.099	450.617	613.457	58.1786	77	69	73	76	82	76.3	1.7	150.8	218.16	476	228.787	52	217.919	43.3359	27.6	29.9729	33	34	24	30.6557	1.22782
WBLL1/KUKUNA//TACUPETO F2001*2/3/HAR311	204	2	820.988	419.753	716.049	482.099	580.247			79	69	74	78	86			184.4	188.79	419.6	208.65	52			26.8	34.5845	35	33.6	28
WBLL1/KUKUNA//TACUPETO F2001*2/3/SHA3/SERI//SHA4/LIRA	274	1	751.852	419.753	851.852	432.099	537.037	560.988	52.5547	80	73	77	82	81	79.5	1.24052	155.5	141.41	401	190.588	46	185.684	35.7778	27	28.4211	37	29.2	34	29.8949	1.29257
WBLL1/KUKUNA//TACUPETO F2001*2/3/SHA3/SERI//SHA4/LIRA	274	2	706.173	354.938	635.802	482.099	438.272			83	74	82	78	85			146	131.52	366.7	188.123	90			24	28.1281	35	27.2	29
WBLL4//OAX93.24.35/WBLL1	85	1	777.778	354.938	555.556	347.531	487.654	544.074	65.3312	83	74	83	82	79	79.5	1.09798	207	219.61	481.4	226.618	64	244.148	46.6243	38	37.5485	47	46	32	42.6688	2.04258
WBLL4//OAX93.24.35/WBLL1	85	2	911.728	299.383	728.395	397.531	580.247			81	73	79	80	81			215.7	205.14	502	264.015	56			45.4	53.9394	43	46.8	37
WESTONIA/4/KRICHAUFF/FINSI/3/URES/PRL//BAV92	484	1	373.457	182.099	604.938	568.519	438.272	447.778	53.1911	81	76	83	82	80	80.7	0.843933	184.4	209.02	523	216.637	30	248.256	47.5442	32.8	28.3848	33	32.8	34	32.2148	0.94292
WESTONIA/4/KRICHAUFF/FINSI/3/URES/PRL//BAV92	484	2	369.136	194.444	679.012	518.519	549.383			83	76	82	81	83			174.9	242.01	486.7	271.893	144			29.8	30.7629	32	29.6	39

## Sheet: Table S1C
Supplementary Table 1C: Summary (pedigree, disease progression, days to heading, plot yield and thousand kernel weight) of selected 46 wheat genotypes that were identified from two years (2012-14) of field screening against spot blotch infection at five geographical locations. Genotypes with AUDPC less than the cutoff (methods) values were considered as resistant to spot blotch infection. The val…
2012-13		AUDPC					Days to Heading					Plot yield					Thousand kernel Weight (gm)
Pedigree	Entry	BHU	BARI	UBKV	RAU	NWPR	BHU	BARI	UBKV	RAU	NWPR	BHU	BARI	UBKV	RAU	NWPR	BHU	BARI	UBKV	RAU	NWPR
ALTAR 84/AE.SQUARROSA (219)//OPATA/3/WBLL1/FRET2//PASTOR	291	345.741	42.5	273.457	533.31	725.926	81.5	71.5	84.5	78	89	135	231.265	161.5	512	100	34	41.0139	41.355	38.25	49
ALTAR 84/AEGILOPS SQUARROSA (TAUS)//OPATA	153	213.025	60	292.593	733.35	587.654	84	72	88	76.5	93	123	169.38	320.15	344	65	27.3	27.4558	43.22	29.35	39
ASTREB/OAX93.10.1//SOKOLL	335	211.142	96.25	215.741	699.99	587.654	82	71	94	76.5	89	131	244.23	150.1	330	115	31.6	34.2202	42.33	28.15	41.5
ASTREB/OAX93.10.1//SOKOLL	336	344.938	103.75	270.37	566.67	733.333	84	70.5	82	76.5	88	146.5	247.295	244.7	434	105	34.9	35.488	40.395	34.7	39
ATTILA/3*BCN//BAV92/3/TILHI	99	540.679	48.75	184.259	499.98	864.198	84	71.5	92.5	76.5	90	130	229.655	241	426	115	30.6	34.6611	54.11	37.85	41.5
ATTILA/3*BCN//BAV92/3/TILHI/4/SHA7/VEE#5//ARIV92	301	411.79	71.25	194.136	666.66	795.062	83	67.5	95.5	79.5	92.5	125	208.16	223.2	364	90	30.7	35.2947	42.75	31.9	41.5
BCN/RIALTO	346	476.852	71.25	228.395	516.645	587.654	87	78	94	81	98.5	67	105.64	195.95	302	75	16.4	15.6352	37.28	24.4	29
BECARD	417	442.938	128.75	204.012	600	864.198	84	71	94	74	91	128	220.75	263.4	544	100	32.8	27.1059	44.97	36.5	31.5
CHIRYA.3	337	193.886	36.25	197.222	650.025	587.654	86	72	87	78.5	93	127.5	192.615	240.05	524	110	31.4	30.7771	49.825	32.2	34
CMH79A.955/4/AGA/3/4*SN64/CNO67//INIA66/5/NAC/6/RIALTO	356	527.346	67.5	289.815	550.005	587.654	84	79.5	92	82	98.5	115	122.69	151.7	322	100	25.8	18.4682	36.6	23.8	39
CNDO/R143//ENTE/MEXI_2/3/AEGILOPS SQUARROSA (TAUS)/4/WEAVER/5/2*KAUZ	93	351.924	60	258.333	616.665	795.062	84	71	87	73.5	93.5	148	221.505	217.9	450	80	30	28.2474	36.2175	31.6	34
CNDO/R143//ENTE/MEXI_2/3/AEGILOPS SQUARROSA (TAUS)/4/WEAVER/5/PASTOR	228	463.889	65	184.259	616.665	587.654	84	69	83	76.5	88	122	257.305	373.05	414	100	31	32.1848	59.57	34.2	41.5
CROC_1/AE.SQUARROSA (205)//KAUZ/3/ENEIDA	192	242.222	48.75	144.444	583.335	656.79	84	73.5	92.5	75.5	92.5	171	188.635	283.15	372	85	28.2	25.2922	47.36	31.05	36.5
CROC_1/AE.SQUARROSA (205)//KAUZ/3/SASIA/4/TROST	406	420.062	66.25	221.296	699.99	733.333	82	70.5	90	77	91	135	222.485	255.6	384	60	31.4	27.7023	45.675	35.95	39
GAN/AE.SQUARROSA (897)//OPATA/3/BERKUT	293	385.247	30	113.889	783.335	587.654	85.5	73	90	79.5	91.5	112.5	187.085	184.7	442	70	30.8	30.5072	44.73	29.35	46.5
JUPARE C 2001	98	523.086	136.25	301.235	633.33	656.79	86.5	73.5	94.5	78.5	91	94.5	90.08	203.8	438	85	26.8	24.3469	41.4425	27.1	41.5
MILAN/KAUZ/3/URES/JUN//KAUZ/4/CROC_1/AE.SQUARROSA (224)//OPATA	236	239.136	78.75	227.469	616.665	698.739	81.5	70.5	89	75.5	88.5	159	233.835	171.7	584	75	36.9	39.1601	41.495	33.25	41.5
NL 750	65	202.531	46.25	360.802	616.665	725.926	82	70.5	86	76	85.5	154.5	297.99	285.8	430	105	32.2	34.4282	38.93	37.95	36.5
NL748/NL837	443	298.025	133.75	289.198	533.31	783.333	78	67.5	80	76	80	114	230.82	232.45	588	140	37.2	38.3664	48.82	37.75	46.5
PBW 343/PASTOR	448	326.047	41.5	369.444	499.98	587.655	82	68	84.5	73.5	84	128	168.515	179.4	418	65	26	27.6456	45.555	33.2	34
PBW343*2/KUKUNA//PBW343*2/TUKURU/3/PBW343	432	213.022	110	215.123	733.34	864.198	86	71	87.5	77.5	90	113.5	212.34	172.2	410	135	32.4	34.2992	46.875	36.5	39
PFAU/MILAN//TROST/3/PBW65/2*SERI.1B	419	352.48	52.5	323.148	716.685	864.198	84	70	84	73.5	90	118	186.99	133	456	70	27	30.0127	35.48	29.45	36.5
SURUTU-CIAT	89	238.704	83.75	195.679	666.66	864.198	82	72.5	86.5	74	85.5	121.5	170.11	280.35	404	80	29.6	30.4418	38.14	30.1	36.5
SW89-5124*2/FASAN	68	368.827	96.25	184.568	716.685	725.926	82	67	75.5	74	80	165	214.52	279.4	432	100	31.4	30.6955	42.245	37.25	39
TILHI	48	262.037	96.25	251.852	550.005	864.198	85	71	94.5	75.5	91	115.5	227.08	197.8	426	55	25.8	32.6658	40.775	34.45	34
TILHI/PALMERIN F2004	426	223.765	42.5	351.543	583.335	733.333	83.5	71.5	80	76.5	84.5	147	197.545	103.2	400	75	35.4	32.9472	38.72	31.05	36.5
TILHI/SOKOLL	297	460.926	30	184.259	583.335	656.79	87	73.5	96	76.5	90.5	120.5	222.18	176.45	526	75	30.6	29.0068	39.04	29.9	34
UP2338*2/4/SNI/TRAP#1/3/KAUZ*2/TRAP//KAUZ/5/MILAN/KAUZ//CHIL/CHUM18/6/UP2338*2/4/SNI/TRAP#1/3/KAUZ*2/TRAP//KAUZ	390	302.901	30	199.383	616.665	864.198	85.5	76	96	77.5	95	149.5	219.16	245.65	332	100	29.6	24.2871	40.755	34	34
W462//VEE/KOEL/3/PEG//MRL/BUC	79	472.901	60	227.469	616.665	733.333	82	70	80	76	84	132	235.295	163.25	582	95	30.8	28.9084	38.115	29.55	39
YAV_3/SCO//JO69/CRA/3/YAV79/4/AE.SQUARROSA (498)/5/2*OPATA	294	177.653	27.5	187.037	749.985	518.519	82	72.5	83	80.5	90.5	159	225.53	261.95	400	95	31	37.1977	43.16	36.5	46.5
VORB/4/D67.2/PARANA 66.270//AE.SQUARROSA (320)/3/CUNNINGHAM	321	397.839	105	283.642	633.33	656.79	82	67.5	82	75.5	89	128	186.36	159.3	450	85	29.6	27.1344	40.21	30.75	39
2013-14
ATTILA*2/PBW65*2//MURGA	244	270.086	288.272	238.889	372.531	264.993	83	71.5	80.5	83	77.5	187.3	266.145	609.45	277.865	75	33.6	34.5489	40.5	32.1667	39
ATTILA*2/PBW65*2//MURGA	384	350.802	250.695	250.617	372.531	214.124	84	72.5	81	83	78.75	115.25	205.495	511.25	232.669	98	24.5	31.2863	35.5	21.8	30
BABAX/KS93U76//BABAX/3/2*SOKOLL	40	377.16	255.247	250.617	375.926	348.052	76.5	69.5	78	76	75	185.5	190.455	471.45	237.084	104	27.4	31.1219	35.5	35	32.5
BAV92//IRENA/KAUZ/3/HUITES/4/FN/2*PASTOR/5/BAV92//IRENA/KAUZ/3/HUITES	272	314.506	291.667	203.086	354.012	271.395	85	80	86.5	75	80	187.15	80.92	547.9	261.581	84	36.3	22.7534	41	35.1	30
CNDO/R143//ENTE/MEXI_2/3/AEGILOPS SQUARROSA (TAUS)/4/WEAVER/5/PICUS/6/2*PBW65/2*PASTOR	451	329.901	219.136	209.877	419.136	318.765	80	70.5	76.5	77.5	75	166.65	239.845	537.35	258.808	82	31.3	31.811	36.5	34	29
KACHU #1/4/CROC_1/AE.SQUARROSA (205)//KAUZ/3/SASIA/5/KACHU	457	316.667	261.42	273.534	447.222	263.713	80	71.5	79.5	79	77.5	209.75	261.98	490.1	239.918	81	35.5	34.5451	40.5	33.5	32.5
MURGA/KRONSTAD F2004	463	296.481	186.728	297.531	432.099	249.63	84	73.5	82	80.5	78	184.55	207.135	565.5	245.099	78	32.1	29.2486	45.5	33.9	34.5
OPATA//SORA/AE.SQUARROSA (323)	94	302.469	279.321	319.753	372.531	298.121	77.5	69	72	73.5	72.25	206.7	265.03	442.6	199.267	55	41.4	45.5172	44.5	36	27.5
PBW343*2/KUKUNA//TECUE #1	364	291.111	188.272	119.136	358.333	167.074	84	73	82.5	83	78.5	180.25	209.235	535	247.295	144.111	33.5	37.5181	44.5	33.4	40
SAUAL/KIRITATI//SAUAL	213	391.049	182.099	301.852	404.012	271.395	80.5	72.5	83	77	78	203.15	177.955	374.6	186.059	68	35.3	32.6627	41	38.5	34.5
SAUAL/KIRITATI//SAUAL	214	310.802	231.481	245.679	404.012	280.197	84	72.5	80	78.5	77.25	209.35	196.44	385.6	196.947	93	32.7	33.9141	40	37.8333	29
SKAUZ*2/FCT´S´//VORB	471	354.63	264	315.5	382.099	308.203	79	67	70.5	76.5	66.5	188.65	254.84	607.1	263.034	80	30.3	31.6488	40.5	33.5	29.5
UP2338*2/KKTS*2//YANAC	229	257.099	194.444	297.531	460.185	242.108	83	78.5	84	82.5	79.25	148.25	221.39	264.4	170.354	66	26.5	29.1253	42.5	28.0333	30
UP2338*2/KKTS*2//YANAC	473	297.716	186.728	276.543	383.333	263.713	80.5	75	82	77.5	78	157.8	205.81	473.2	229.028	72	29.6	30.489	42.5	32.0333	27.5
BABAX/LR39//BABAX/3/VORB/4/SUNCO/2*PASTOR	442	278.545	248.457	281.481	325.926	290.599	80.5	69	72.5	77.5	73	153.35	247.88	493.15	247.67	91	26.7	30.3836	36.5	28.5667	29
