# Supplementary material for: Natural Variation in Elicitation of Defense-Signaling Associates to Field Resistance Against the Spot Blotch Disease in Bread Wheat (Triticum aestivum L.)
Source: Front Plant Sci. 2018 May 16;9:636. doi: 10.3389/fpls.2018.00636 (PMC5964214; doi:10.3389/fpls.2018.00636)
Supplement: Supplementary file 3 [file Table_3.XLSX]

## Sheet: BHU
Supplementary Table 3: ANOVA of disease progression of 55 gentypes of wheat grown at five independent centers (BHU, BARI, UBKV, RAU, and NWPR) over three years (details are in Table 1C). AUDPC separated the susceptible genotypes (CRP1, CRP5, CRP13, CRP24, CRP31, CRP39, CRP48 and CRP55) from resistant, as represented in table. Ranking of the genotypes was calculated by Tukey's studentized range te…
									Means with the same letter are not significantly different.															Tukey's Studentized Range (HSD) Test for AUDPC
	Source	DF	Sum of Squares	Mean Square	F Value	Pr > F			Tukey Grouping											Mean	N	ENTRY		Alpha	0.05
	Model	164	1.27038e+07	77462	51.6	<.0001										A				742.8	9	1		Error Degrees of Freedom	330
	Error	330	495362	1501.1												A								Error Mean Square	1501.1
	Corrected Total	494	1.31991e+07													A				727.89	9	31		Critical Value of Studentized Range	5.76679
																A								Minimum Significant Difference	74.476
	R-Square	Coeff Var	Root MSE	AUDPC Mean								B				A				717.9	9	5
	0.96247	12.8682	38.744	301.084								B				A
												B				A		C		677.28	9	13
	Source	DF	Type I SS	Mean Square	F Value	Pr > F						B						C
	YEAR	2	251059	125529	83.63	<.0001						B						C		644.14	9	24
	ENTRY	54	1.17668e+07	217904	145.16	<.0001												C
	YEAR*ENTRY	108	685903	6350.95	4.23	<.0001										D		C		629.9	9	48
																D
	Source	DF	Type III SS	Mean Square	F Value	Pr > F										D				559.63	9	55
	YEAR	2	251059	125529	83.63	<.0001										E				382.38	9	54
	ENTRY	54	1.17668e+07	217904	145.16	<.0001										E
	YEAR*ENTRY	108	685903	6350.95	4.23	<.0001						F				E				367.77	9	39
												F				E
												F				E		G		357.56	9	14
												F				E		G
												F		H		E		G		342.71	9	2
												F		H		E		G
												F		H		E		G		338.37	9	22
												F		H		E		G
										I		F		H		E		G		334.68	9	20
										I		F		H		E		G
										I		F		H		E		G		326.43	9	28
										I		F		H		E		G
										I		F		H		E		G	J	322.61	9	30
										I		F		H		E		G	J
										I		F		H		E	K	G	J	312.09	9	15
										I		F		H			K	G	J
										I		F		H			K	G	J	305.47	9	18
										I		F		H			K	G	J
										I		F		H		L	K	G	J	296.49	9	21
										I				H		L	K	G	J
										I				H		L	K	G	J	292.3	9	3
										I				H		L	K	G	J
										I		M		H		L	K	G	J	286.21	9	17
										I		M		H		L	K		J
										I		M		H		L	K	N	J	282.88	9	36
										I		M		H		L	K	N	J
										I		M		H	O	L	K	N	J	281.09	9	12
										I		M		H	O	L	K	N	J
										I		M	P	H	O	L	K	N	J	279.33	9	41
										I		M	P	H	O	L	K	N	J
										I		M	P	H	O	L	K	N	J	275.01	9	25
										I		M	P	H	O	L	K	N	J
										I		M	P	H	O	L	K	N	J	274.85	9	23
										I		M	P		O	L	K	N	J
										I		M	P	Q	O	L	K	N	J	262.55	9	8
												M	P	Q	O	L	K	N	J
										R		M	P	Q	O	L	K	N	J	249.23	9	32
										R		M	P	Q	O	L	K	N	J
										R		M	P	Q	O	L	K	N	J	249.09	9	51
										R		M	P	Q	O	L	K	N	J
										R	S	M	P	Q	O	L	K	N	J	248.7	9	47
										R	S	M	P	Q	O	L	K	N
										R	S	M	P	Q	O	L	K	N	T	247.6	9	11
										R	S	M	P	Q	O	L	K	N	T
										R	S	M	P	Q	O	L	K	N	T	245.23	9	45
										R	S	M	P	Q	O	L	K	N	T
										R	S	M	P	Q	O	L	K	N	T	244.38	9	10
										R	S	M	P	Q	O	L	K	N	T
										R	S	M	P	Q	O	L	K	N	T	240.85	9	34
										R	S	M	P	Q	O	L	K	N	T
										R	S	M	P	Q	O	L	K	N	T	238.13	9	4
										R	S	M	P	Q	O	L		N	T
										R	S	M	P	Q	O	L	U	N	T	226.8	9	37
										R	S	M	P	Q	O	L	U	N	T
									V	R	S	M	P	Q	O	L	U	N	T	224.69	9	40
									V	R	S	M	P	Q	O		U	N	T
									V	R	S	M	P	Q	O		U	N	T	215.18	9	29
									V	R	S	M	P	Q	O		U	N	T
									V	R	S	M	P	Q	O		U	N	T	211.89	9	49
									V	R	S		P	Q	O		U	N	T
									V	R	S		P	Q	O		U	N	T	209.01	9	50
									V	R	S		P	Q	O		U		T
									V	R	S		P	Q	O		U		T	207.09	9	43
									V	R	S		P	Q			U		T
									V	R	S		P	Q			U		T	205.97	9	27
									V	R	S		P	Q			U		T
									V	R	S		P	Q			U		T	205.92	9	46
									V	R	S			Q			U		T
									V	R	S			Q			U		T	196.09	9	7
									V	R	S			Q			U		T
									V	R	S			Q			U		T	194.58	9	19
									V	R	S			Q			U		T
									V	R	S			Q			U		T	189.96	9	33
									V	R	S			Q			U		T
									V	R	S			Q			U		T	189.16	9	42
									V	R	S						U		T
									V	R	S						U		T	186.83	9	44
									V	R	S						U		T
									V	R	S						U		T	178.03	9	52
									V		S						U		T
									V		S						U		T	174.35	9	53
									V								U		T
									V								U		T	173.75	9	16
									V								U
									V								U			161.8	9	35
									V								U
									V								U			161.58	9	38
									V								U
									V								U			156.65	9	9
									V								U
									V								U			155.56	9	26
									V
									V											151.19	9	6

## Sheet: BARI
ANOVA of disease progression of 55 gentypes at BARI, over three years (details are in Table 1C). Ranking of the genotypes was calculated by Tukey's studentized range test. Means with the same letter are not significantly different.
																							Tukey's Studentized Range (HSD) Test for AUDPC
								Means with the same letter are not significantly different														Alpha	0.05
								Tukey Grouping										Mean	N	ENTRY		Error Degrees of Freedom	165
	Source	DF	Sum of Squares	Mean Square	F Value	Pr > F								A				730.65	6	24		Error Mean Square	1082.65
	Model	164	7.70201e+06	46963.5	43.38	<.0001				B				A				705.55		1		Critical Value of Studentized Range	5.82524
	Error	165	178638	1082.65						B				A					6			Minimum Significant Difference	78.25
	Corrected Total	329	7.88065e+06							B				A				699.38		31
										B				A					6
	R-Square	Coeff Var	Root MSE	AUDPC Mean						B				A				697.72		55
	0.977332	9.88521	32.9037	332.858						B									6
										B								629.94		13
	Source	DF	Type I SS	Mean Square	F Value	Pr > F													6
	YEAR	2	1.11519e+06	557593	515.02	<.0001								C				537.86		39
	ENTRY	54	5.66572e+06	104921	96.91	<.0001								C					6
	YEAR*ENTRY	108	921105	8528.75	7.88	<.0001								C				533.85		48
														C					6
	Source	DF	Type III SS	Mean Square	F Value	Pr > F								C				524.11		5
	YEAR	2	1.11519e+06	557593	515.02	<.0001													6
	ENTRY	54	5.66572e+06	104921	96.91	<.0001								D				342.9		54
														D					6
										E				D				338.39		33
										E				D					6
										E				D		F		328.53		20
										E				D		F			6
										E				D		F		328.15		17
										E				D		F			6
										E		G		D		F		326.22		3
										E		G		D		F			6
								H		E		G		D		F		319.33		23
								H		E		G		D		F			6
								H		E		G		D		F		319.22		29
								H		E		G		D		F			6
								H		E		G		D		F	I	318.53		26
								H		E		G		D		F	I		6
								H		E		G		D	J	F	I	311.92		6
								H		E		G		D	J	F	I		6
								H		E		G		D	J	F	I	310.5		8
								H		E		G		D	J	F	I		6
								H		E		G		D	J	F	I	308.83		15
								H		E		G		D	J	F	I		6
								H		E		G		D	J	F	I	307.51		52
								H		E		G		D	J	F	I		6
								H		E		G		D	J	F	I	306.56		11
								H		E		G		D	J	F	I		6
								H		E		G	K	D	J	F	I	306.03		14
								H		E		G	K	D	J	F	I		6
								H		E		G	K	D	J	F	I	302.57		49
								H		E		G	K	D	J	F	I		6
								H		E		G	K	D	J	F	I	301.9		35
								H		E		G	K	D	J	F	I		6
								H		E	L	G	K	D	J	F	I	299.69		27
								H		E	L	G	K	D	J	F	I		6
								H		E	L	G	K	D	J	F	I	296.56		18
								H		E	L	G	K	D	J	F	I		6
								H		E	L	G	K	D	J	F	I	291.82		10
								H		E	L	G	K	D	J	F	I		6
								H		E	L	G	K	D	J	F	I	289.61		46
								H		E	L	G	K	D	J	F	I		6
								H		E	L	G	K	D	J	F	I	287.96		2
								H		E	L	G	K	D	J	F	I		6
								H		E	L	G	K	D	J	F	I	287.67		12
								H		E	L	G	K	D	J	F	I		6
								H		E	L	G	K	D	J	F	I	285.69		7
								H		E	L	G	K	D	J	F	I		6
								H		E	L	G	K	D	J	F	I	283.79		28
								H		E	L	G	K	D	J	F	I		6
								H		E	L	G	K	D	J	F	I	281.87		22
								H		E	L	G	K	D	J	F	I		6
								H	M	E	L	G	K	D	J	F	I	280.67		34
								H	M	E	L	G	K	D	J	F	I		6
								H	M	E	L	G	K	D	J	F	I	279.19		30
								H	M	E	L	G	K	D	J	F	I		6
								H	M	E	L	G	K	D	J	F	I	276.34		45
								H	M	E	L	G	K	D	J	F	I		6
								H	M	E	L	G	K	D	J	F	I	275.85		21
								H	M	E	L	G	K	D	J	F	I		6
								H	M	E	L	G	K	D	J	F	I	275.82		44
								H	M	E	L	G	K	D	J	F	I		6
								H	M	E	L	G	K	D	J	F	I	271.72		36
								H	M	E	L	G	K	D	J	F	I		6
								H	M	E	L	G	K	D	J	F	I	269.55		47
								H	M	E	L	G	K		J	F	I		6
								H	M	E	L	G	K		J	F	I	261.83		42
								H	M		L	G	K		J	F	I		6
								H	M		L	G	K		J	F	I	258.77		32
								H	M		L	G	K		J	F	I		6
								H	M		L	G	K		J	F	I	256.85		37
								H	M		L	G	K		J	F	I		6
								H	M		L	G	K		J	F	I	253.47		4
								H	M		L	G	K		J	F	I		6
								H	M		L	G	K		J	F	I	250.82		53
								H	M		L	G	K		J		I		6
								H	M		L	G	K		J		I	249.01		50
								H	M		L		K		J		I		6
								H	M		L		K		J		I	247.94		43
								H	M		L		K		J		I		6
								H	M		L		K		J		I	242.58		25
								H	M		L		K		J		I		6
								H	M		L		K		J		I	242.39		40
									M		L		K		J		I		6
									M		L		K		J		I	240.87		41
									M		L		K		J		I		6
									M		L		K		J		I	240.84		51
									M		L		K		J				6
									M		L		K		J			239.79		19
									M		L		K						6
									M		L		K					227.93		9
									M		L								6
									M		L							221.6		38
									M										6
									M									202.52		16

## Sheet: UBKV
ANOVA of disease progression of 55 gentypes at UBKV, over three years (details are in Table 1C). Ranking of the genotypes was calculated by Tukey's studentized range test. Means with the same letter are not significantly different.
																					Tukey's Studentized Range (HSD) Test for AUDPC
Source	DF	Sum of Squares	Mean Square	F Value	Pr > F		Means with the same letter are not significantly different														Alpha	0.05
Model	164	1.31003e+07	79879.7	56.69	<.0001		Tukey Grouping										Mean	N	ENTRY		Error Degrees of Freedom	165
Error	165	232484	1408.99										A				860.96	6	31		Error Mean Square	1408.99
Corrected Total	329	1.33328e+07											A								Critical Value of Studentized Range	5.82524
									B				A				814.3	6	55		Minimum Significant Difference	89.267
R-Square	Coeff Var	Root MSE	AUDPC Mean						B
0.982563	12.8258	37.5366	292.665						B				C				749.9	6	13
													C
Source	DF	Type I SS	Mean Square	F Value	Pr > F								C				720.99	6	1
YEAR	2	832466	416233	295.41	<.0001								C
ENTRY	54	1.1028e+07	204222	144.94	<.0001								C				714.82	6	24
YEAR*ENTRY	108	1.23982e+06	11479.8	8.15	<.0001								C
													C				676.75	6	48
Source	DF	Type III SS	Mean Square	F Value	Pr > F								C
YEAR	2	832466	416233	295.41	<.0001								C				670.29	6	39
ENTRY	54	1.1028e+07	204222	144.94	<.0001
YEAR*ENTRY	108	1.23982e+06	11479.8	8.15	<.0001								D				540.41	6	5
													E				300.82	6	11
													E
									F				E				293.73	6	12
									F				E
									F				E		G		288.79	6	25
									F				E		G
									F		H		E		G		287.14	6	3
									F		H		E		G
									F		H		E		G		282.2	6	15
									F		H		E		G
							I		F		H		E		G		269.24	6	8
							I		F		H		E		G
							I		F		H		E		G	J	266.26	6	18
							I		F		H		E		G	J
							I		F		H		E		G	J	264.3	6	10
							I		F		H		E		G	J
							I		F		H		E	K	G	J	258.13	6	46
							I		F		H		E	K	G	J
							I		F		H	L	E	K	G	J	249.79	6	27
							I		F		H	L	E	K	G	J
							I		F		H	L	E	K	G	J	249.38	6	42
							I		F		H	L	E	K	G	J
							I		F		H	L	E	K	G	J	248.36	6	40
							I		F		H	L	E	K	G	J
							I		F	M	H	L	E	K	G	J	247.12	6	33
							I		F	M	H	L	E	K	G	J
							I		F	M	H	L	E	K	G	J	242.29	6	7
							I		F	M	H	L	E	K	G	J
							I		F	M	H	L	E	K	G	J	237.04	6	30
							I		F	M	H	L	E	K	G	J
							I		F	M	H	L	E	K	G	J	236.94	6	44
							I		F	M	H	L	E	K	G	J
							I		F	M	H	L	E	K	G	J	233.33	6	29
							I		F	M	H	L	E	K	G	J
							I		F	M	H	L	E	K	G	J	232.51	6	4
							I		F	M	H	L	E	K	G	J
							I		F	M	H	L	E	K	G	J	230.66	6	53
							I		F	M	H	L	E	K	G	J
							I		F	M	H	L	E	K	G	J	228.01	6	50
							I		F	M	H	L	E	K	G	J
							I		F	M	H	L	E	K	G	J	227.98	6	41
							I		F	M	H	L	E	K	G	J
							I		F	M	H	L	E	K	G	J	227.98	6	43
							I		F	M	H	L	E	K	G	J
							I	N	F	M	H	L	E	K	G	J	218.65	6	49
							I	N	F	M	H	L	E	K	G	J
							I	N	F	M	H	L	E	K	G	J	213.38	6	54
							I	N	F	M	H	L	E	K	G	J
							I	N	F	M	H	L	E	K	G	J	213.16	6	22
							I	N	F	M	H	L	E	K	G	J
							I	N	F	M	H	L	E	K	G	J	213.07	6	9
							I	N	F	M	H	L		K	G	J
							I	N	F	M	H	L		K	G	J	211.42	6	32
							I	N	F	M	H	L		K	G	J
							I	N	F	M	H	L		K	G	J	210.7	6	17
							I	N	F	M	H	L		K	G	J
							I	N	F	M	H	L		K	G	J	206.69	6	6
							I	N		M	H	L		K	G	J
							I	N		M	H	L		K	G	J	203.29	6	26
							I	N		M	H	L		K	G	J
							I	N		M	H	L		K	G	J	202.88	6	51
							I	N		M	H	L		K	G	J
							I	N		M	H	L		K	G	J	202.06	6	52
							I	N		M	H	L		K	G	J
							I	N		M	H	L		K	G	J	201.75	6	28
							I	N		M	H	L		K	G	J
							I	N		M	H	L		K	G	J	199.79	6	16
							I	N		M	H	L		K		J
							I	N		M	H	L		K		J	198.75	6	20
							I	N		M		L		K		J
							I	N		M		L		K		J	192.6	6	19
							I	N		M		L		K		J
							I	N		M		L		K		J	191.87	6	37
							I	N		M		L		K		J
							I	N		M		L		K		J	191.26	6	23
							I	N		M		L		K		J
							I	N		M		L		K		J	182.82	6	21
								N		M		L		K		J
								N		M		L		K		J	178.5	6	47
								N		M		L		K
								N		M		L		K			174.49	6	45
								N		M		L		K
								N		M		L		K			173.77	6	36
								N		M		L		K
								N		M		L		K			169.9	6	2
								N		M		L
								N		M		L					164.2	6	38
								N		M
								N		M							158.8	6	14
								N
								N									137.86	6	34
								N
								N									134.57	6	35

## Sheet: RAU
ANOVA of disease progression of 55 gentypes at RAU, over three years (details are in Table 1C). Ranking of the genotypes was calculated by Tukey's studentized range test. Means with the same letter are not significantly different.
																Tukey's Studentized Range (HSD) Test for AUDPC
Source	DF	Sum of Squares	Mean Square	F Value	Pr > F		Means with the same letter are not significantly different									Alpha	0.05
Model	164	1.00994e+07	61582	28.64	<.0001		Tukey Grouping					Mean	N	ENTRY		Error Degrees of Freedom	165
Error	165	354762	2150.07							A		853.84	6	39		Error Mean Square	2150.07
Corrected Total	329	1.04542e+07								A						Critical Value of Studentized Range	5.82524
								B		A		757.48	6	1		Minimum Significant Difference	110.27
R-Square	Coeff Var	Root MSE	AUDPC Mean					B		A
0.966065	13.7158	46.3689	338.069					B		A	C	746.52	6	48
								B			C
Source	DF	Type I SS	Mean Square	F Value	Pr > F			B		D	C	720.52	6	55
YEAR	2	732787	366393	170.41	<.0001			B		D	C
ENTRY	54	8.46326e+06	156727	72.89	<.0001			B		D	C	701.23	6	24
YEAR*ENTRY	108	903398	8364.79	3.89	<.0001			B		D	C
								B		D	C	658.78	6	13
Source	DF	Type III SS	Mean Square	F Value	Pr > F					D	C
YEAR	2	732787	366393	170.41	<.0001					D	C	645.63	6	31
ENTRY	54	8.46326e+06	156727	72.89	<.0001					D
YEAR*ENTRY	108	903398	8364.79	3.89	<.0001					D		621.03	6	5
										E		355.42	6	30
										E
										E		353.16	6	53
										E
								F		E		333.84	6	23
								F		E
								F		E		328.8	6	3
								F		E
								F		E		323.48	6	15
								F		E
								F		E	G	319.93	6	28
								F		E	G
								F	H	E	G	310.71	6	14
								F	H	E	G
								F	H	E	G	305.02	6	18
								F	H	E	G
								F	H	E	G	303.9	6	54
								F	H	E	G
							I	F	H	E	G	300.97	6	8
							I	F	H	E	G
							I	F	H	E	G	298.21	6	2
							I	F	H	E	G
							I	F	H	E	G	293.04	6	20
							I	F	H	E	G
							I	F	H	E	G	288.74	6	9
							I	F	H	E	G
							I	F	H	E	G	286.41	6	27
							I	F	H	E	G
							I	F	H	E	G	284.74	6	21
							I	F	H	E	G
							I	F	H	E	G	280.83	6	50
							I	F	H	E	G
							I	F	H	E	G	280.65	6	10
							I	F	H	E	G
							I	F	H	E	G	279.3	6	26
							I	F	H	E	G
							I	F	H	E	G	278.41	6	17
							I	F	H	E	G
							I	F	H	E	G	278.14	6	51
							I	F	H	E	G
							I	F	H	E	G	278.1	6	29
							I	F	H	E	G
							I	F	H	E	G	275.18	6	52
							I	F	H	E	G
							I	F	H	E	G	275.12	6	36
							I	F	H	E	G
							I	F	H	E	G	273.49	6	16
							I	F	H	E	G
							I	F	H	E	G	270.05	6	46
							I	F	H	E	G
							I	F	H	E	G	270.01	6	47
							I	F	H	E	G
							I	F	H	E	G	264.15	6	38
							I	F	H	E	G
							I	F	H	E	G	263.78	6	32
							I	F	H	E	G
							I	F	H	E	G	262.93	6	34
							I	F	H	E	G
							I	F	H	E	G	262.85	6	4
							I	F	H	E	G
							I	F	H	E	G	262.07	6	7
							I	F	H	E	G
							I	F	H	E	G	261.96	6	49
							I	F	H	E	G
							I	F	H	E	G	261.11	6	45
							I	F	H	E	G
							I	F	H	E	G	258.74	6	44
							I	F	H	E	G
							I	F	H	E	G	258.36	6	12
							I	F	H	E	G
							I	F	H	E	G	255.11	6	6
							I	F	H	E	G
							I	F	H	E	G	252.94	6	40
							I	F	H	E	G
							I	F	H	E	G	250.46	6	35
							I	F	H	E	G
							I	F	H	E	G	248.61	6	41
							I	F	H		G
							I	F	H		G	241.34	6	37
							I	F	H		G
							I	F	H		G	240.4	6	43
							I	F	H		G
							I	F	H		G	237.7	6	22
							I	F	H		G
							I	F	H		G	235.54	6	42
							I	F	H		G
							I	F	H		G	232.68	6	19
							I		H		G
							I		H		G	212.57	6	25
							I		H
							I		H			208.06	6	11
							I
							I					191.78	6	33

## Sheet: NWPR
ANOVA of disease progression of 55 gentypes at BARI, over three years (details are in Table 1C). Ranking of the genotypes was calculated by Tukey's studentized range test. Means with the same letter are not significantly different.
																		Tukey's Studentized Range (HSD) Test for AUDPC
Source	DF	Sum of Squares	Mean Square	F Value	Pr > F		Means with the same letter are not significantly different											Alpha	0.05
Model	164	7.52726e+06	45897.9	24.96	<.0001		Tukey Grouping							Mean	N	ENTRY		Error Degrees of Freedom	165
Error	165	303402	1838.8							A				768.85	6	24		Error Mean Square	1838.8
Corrected Total	329	7.83066e+06								A								Critical Value of Studentized Range	5.82524
								B		A				686.67	6	55		Minimum Significant Difference	101.98
R-Square	Coeff Var	Root MSE	AUDPC Mean					B
0.961255	13.247	42.8813	323.705					B						653.51	6	5
								B
Source	DF	Type I SS	Mean Square	F Value	Pr > F			B						639.38	6	31
YEAR	2	216268	108134	58.81	<.0001			B
ENTRY	54	6.77359e+06	125437	68.22	<.0001			B						635.27	6	1
YEAR*ENTRY	108	537400	4975.92	2.71	<.0001			B
								B						629.14	6	39
Source	DF	Type III SS	Mean Square	F Value	Pr > F			B
YEAR	2	216268	108134	58.81	<.0001			B						621.17	6	13
ENTRY	54	6.77359e+06	125437	68.22	<.0001			B
YEAR*ENTRY	108	537400	4975.92	2.71	<.0001			B						608.97	6	48
										C				363.77	6	28
										C
								D		C				350.87	6	32
								D		C
								D		C		E		344.64	6	14
								D		C		E
								D	F	C		E		336.64	6	52
								D	F	C		E
								D	F	C		E		336.01	6	3
								D	F	C		E
							G	D	F	C		E		331.51	6	30
							G	D	F	C		E
							G	D	F	C		E		329.82	6	54
							G	D	F	C		E
							G	D	F	C		E	H	322.27	6	15
							G	D	F	C		E	H
							G	D	F	C	I	E	H	295.19	6	11
							G	D	F	C	I	E	H
							G	D	F	C	I	E	H	289.51	6	17
							G	D	F	C	I	E	H
							G	D	F	C	I	E	H	288.59	6	18
							G	D	F	C	I	E	H
							G	D	F	C	I	E	H	287.02	6	29
							G	D	F	C	I	E	H
							G	D	F	C	I	E	H	286.68	6	12
							G	D	F	C	I	E	H
							G	D	F	C	I	E	H	284.74	6	47
							G	D	F	C	I	E	H
							G	D	F	C	I	E	H	281.65	6	26
							G	D	F	C	I	E	H
							G	D	F	C	I	E	H	281.22	6	46
							G	D	F	C	I	E	H
							G	D	F	C	I	E	H	280.65	6	21
							G	D	F	C	I	E	H
							G	D	F	C	I	E	H	280.37	6	33
							G	D	F	C	I	E	H
							G	D	F	C	I	E	H	277.71	6	36
							G	D	F	C	I	E	H
							G	D	F	C	I	E	H	275.97	6	8
							G	D	F	C	I	E	H
							G	D	F	C	I	E	H	268.66	6	27
							G	D	F	C	I	E	H
							G	D	F	C	I	E	H	262.89	6	10
							G	D	F	C	I	E	H
							G	D	F	C	I	E	H	262.05	6	16
							G	D	F		I	E	H
							G	D	F		I	E	H	258.88	6	2
							G	D	F		I	E	H
							G	D	F		I	E	H	258.56	6	51
							G	D	F		I	E	H
							G	D	F		I	E	H	257.51	6	43
							G	D	F		I	E	H
							G	D	F		I	E	H	256.88	6	45
							G	D	F		I	E	H
							G	D	F		I	E	H	256.12	6	53
							G	D	F		I	E	H
							G	D	F		I	E	H	254	6	50
							G	D	F		I	E	H
							G	D	F		I	E	H	251.18	6	19
							G	D	F		I	E	H
							G	D	F		I	E	H	250.49	6	23
							G		F		I	E	H
							G		F		I	E	H	246.84	6	20
							G		F		I	E	H
							G		F		I	E	H	244.92	6	40
							G		F		I		H
							G		F		I		H	242.25	6	22
							G		F		I		H
							G		F		I		H	239.53	6	44
							G		F		I		H
							G		F		I		H	235.48	6	37
							G		F		I		H
							G		F		I		H	234.97	6	7
							G		F		I		H
							G		F		I		H	234.79	6	42
							G				I		H
							G				I		H	230.95	6	34
											I		H
											I		H	227.47	6	35
											I		H
											I		H	221.64	6	6
											I
											I			214.59	6	49
											I
											I			213.61	6	41
											I
											I			209.12	6	9
											I
											I			206.7	6	4
											I
											I			201.73	6	38
											I
											I			194.21	6	25
