# Supplementary material for: Natural Variation in Elicitation of Defense-Signaling Associates to Field Resistance Against the Spot Blotch Disease in Bread Wheat (Triticum aestivum L.)
Source: Front Plant Sci. 2018 May 16;9:636. doi: 10.3389/fpls.2018.00636 (PMC5964214; doi:10.3389/fpls.2018.00636)
Supplement: Supplementary file 4 [file Table_4.XLSX]

## Sheet: Table S4
Supplementary Table 4: Performance of 55 genotypes was evaluated between 2014-17 (confirmatory analysis) at all five geographical locations. Pedigree information, disease response, and plot yield of each genotype are shown. Data represents mean±SE. Susceptible genotypes are shown with light orange color. AUDPC is presented in Table 1C.
			Plot yield (g/plot)
			BHU		BARI		UBKV		RAU		NWPR
S. No.	Genotype Name	Disease response	AVG	SE	AVG	SE	AVG	SE	AVG	SE	AVG	SE
CRP1	SONALIKA	Susceptible	275.31	12.0105	285.465	10.8752	354.503	20.3109	203.5	9.81071	303.75	17.6157
CRP2	CROC_1/AE.SQUARROSA (205)//KAUZ/3/ENEIDA	Resistant	324.6	4.60759	269.376	17.0994	383.502	14.6786	223.5	11.2982	275	10
CRP3	ASTREB/OAX93.10.1//SOKOLL	Resistant	294.06	5.32055	364.668	7.65758	323.588	30.8659	223.75	16.2777	283.75	13.3346
CRP4	CHIRYA.3	Resistant	252.57	5.63224	310.425	11.2121	339.68	19.3511	184	16.6928	256.25	7.60345
CRP5	W15.92/4/PASTOR//HXL7573/2*BAU/3/WBLL1	Susceptible	250.05	12.9405	243.034	11.1775	374.323	11.807	215	8.76071	311.25	17.9322
CRP6	SURUTU-CIAT	Resistant	283.92	6.4279	353.266	35.878	402.573	23.2011	235.25	18.4218	241.25	5.61805
CRP7	CNDO/R143//ENTE/MEXI_2/3/AEGILOPS SQUARROSA (TAUS)/4/WEAVER/5/PASTOR	Resistant	277.14	10.1126	345.309	7.98186	362.775	11.7342	226.75	17.5546	278.75	8.31039
CRP8	MILAN/KAUZ/3/URES/JUN//KAUZ/4/CROC_1/AE.SQUARROSA (224)//OPATA	Resistant	284.52	6.45891	334.283	11.731	393.84	14.7549	249	14.2197	281.25	20.471
CRP9	YAV_3/SCO//JO69/CRA/3/YAV79/4/AE.SQUARROSA (498)/5/2*OPATA	Resistant	301.77	5.90965	380.176	12.4523	383.994	15.458	281	18.1769	316.25	7.60345
CRP10	TILHI/SOKOLL	Resistant	251.07	9.46101	295.803	18.5476	395.761	12.866	228.5	12.3855	266.25	17.2934
CRP11	BCN/RIALTO	Resistant	228.48	13.2523	237.869	56.3442	355.656	20.4864	150.625	13.7647	285	12.6984
CRP12	UP2338*2/4/SNI/TRAP#1/3/KAUZ*2/TRAP//KAUZ/5/MILAN/KAUZ//CHIL/CHUM18/6/UP2338*2/4/SNI/TRAP#1/3/KAUZ*2/TRAP//KAUZ	Resistant	341.85	5.12229	296.406	21.1695	378.277	18.9804	254.75	9.67019	297.5	19.1377
CRP13	TILILA/TUKURU/4/SERI.1B*2/3/KAUZ*2/BOW//KAUZ	Susceptible	292.59	4.96345	276.382	12.3581	324.384	8.17119	210.5	11.1018	265	18.8414
CRP14	PBW 343/PASTOR	Resistant	277.38	0.413086	304.275	11.376	332.087	12.1959	227	10.3827	262.5	4.74342
CRP15	TILHI	Resistant	289.53	4.91601	319.997	11.7433	346.921	5.07159	236	6.69328	291.25	1.25
CRP16	NL 750	Resistant	294.39	5.81886	355.747	24.433	379.418	7.70471	217.5	15.2332	290	13.2288
CRP17	SW89-5124*2/FASAN	Resistant	315.24	5.69308	378.507	22.9271	350.951	17.7118	240.5	20.5402	278.75	7.60345
CRP18	W462//VEE/KOEL/3/PEG//MRL/BUC	Resistant	299.34	4.06537	330.689	6.82078	405.636	3.79298	238	5.16236	305	12.9422
CRP19	CNDO/R143//ENTE/MEXI_2/3/AEGILOPS SQUARROSA (TAUS)/4/WEAVER/5/2*KAUZ	Resistant	269.19	5.45344	294.453	13.7421	352.403	13.8566	239.5	26.4575	280	9.61769
CRP20	JUPARE C 2001	Resistant	296.94	9.48177	260.096	24.8886	375.585	7.46864	219.5	18.6775	331.25	17.3656
CRP21	ATTILA/3*BCN//BAV92/3/TILHI	Resistant	267.42	3.58908	320.612	21.4401	341.652	21.8903	211	17.1275	273.75	10.0156
CRP22	ALTAR 84/AEGILOPS SQUARROSA (TAUS)//OPATA	Resistant	194.35	20.4062	317.576	21.97	349.021	29.2819	191	17.5727	291.25	16.9282
CRP23	ALTAR 84/AE.SQUARROSA (219)//OPATA/3/WBLL1/FRET2//PASTOR	Resistant	271.2	7.48378	352.968	20.2263	369.813	13.2662	255.5	21.942	300	18.473
CRP24	CIANO T 79	Susceptible	197.657	14.6153	212.634	13.5067	356.16	14.1	143.75	8.12788	256.25	9.95301
CRP25	GAN/AE.SQUARROSA (897)//OPATA/3/BERKUT	Resistant	157.333	9.64692	355.496	19.473	318.441	24.3604	187.25	28.2341	240	18.775
CRP26	ATTILA/3*BCN//BAV92/3/TILHI/4/SHA7/VEE#5//ARIV92	Resistant	272.79	7.12438	335.262	16.802	346.517	26.2503	206.5	22.1461	267.5	8.58778
CRP27	VORB/4/D67.2/PARANA 66.270//AE.SQUARROSA (320)/3/CUNNINGHAM	Resistant	289.8	13.4978	317.249	10.3403	373.847	10.9622	256	6.46529	273.75	17.9322
CRP28	ASTREB/OAX93.10.1//SOKOLL	Resistant	239.25	6.98749	361.219	14.6309	327.255	16.5607	220.25	15.5326	260	8.58778
CRP29	CMH79A.955/4/AGA/3/4*SN64/CNO67//INIA66/5/NAC/6/RIALTO	Resistant	318.99	7.02433	246.004	32.7734	405.449	8.76879	263.75	12.3111	277.5	10.6066
CRP30	CROC_1/AE.SQUARROSA (205)//KAUZ/3/SASIA/4/TROST	Resistant	353.13	1.74836	302.659	27.2285	353.919	12.9642	235.5	6.03738	323.75	11.0255
CRP31	MEX94.2.19	Susceptible	195.3	7.83438	209.275	11.137	305.139	21.2276	161.5	9.31665	236.25	14.1973
CRP32	BECARD	Resistant	286.83	4.29832	346.246	23.9278	399.362	7.72045	221.75	15.8954	260	14.0535
CRP33	PFAU/MILAN//TROST/3/PBW65/2*SERI.1B	Resistant	256.32	3.16531	302.78	26.2404	386.463	8.34511	222	9.32738	295	7.15891
CRP34	TILHI/PALMERIN F2004	Resistant	311.55	3.47394	318.996	18.7873	381.6	5.78596	245.25	13.2462	323.75	5.27376
CRP35	PBW343*2/KUKUNA//PBW343*2/TUKURU/3/PBW343	Resistant	297.96	8.79942	284.909	19.3025	391.465	11.6006	219	24.6901	357.5	3.7081
CRP36	NL748/NL837	Resistant	308.97	8.90512	367.184	9.02504	330.203	14.9399	240.75	17.2934	300	2.73861
CRP37	Yangmai 6	Resistant	341.58	5.43999	345.917	8.46489	386.445	4.44758	259.25	7.78861	290	13.9194
CRP38	PBW343*2/KUKUNA//TECUE #1	Resistant	339.72	4.26431	333.596	9.926	395.596	7.12557	239.75	6.60019	302.5	6.32456
CRP39	PFAU/WEAVER*2/4/BOW/NKT//CBRD/3/CBRD	Susceptible	279.33	1.02686	295.307	13.7785	309.21	7.62595	180.75	13.6258	277.5	11.1243
CRP40	UP2338*2/KKTS*2//YANAC	Resistant	298.92	1.71089	290.193	8.82818	385.245	5.01641	225.083	7.49713	255	15.6125
CRP41	ATTILA*2/PBW65*2//MURGA	Resistant	265.125	16.4208	279.258	7.56488	314.623	22.4355	171	5.42218	246.25	7.84618
CRP42	UP2338*2/KKTS*2//YANAC	Resistant	299.76	6.08517	253.592	16.4276	410.976	11.5615	211.083	3.50337	266.25	14.3287
CRP43	MURGA/KRONSTAD F2004	Resistant	307.05	4.22883	309.586	16.9729	403.771	3.24622	247.25	11.1338	278.75	8.96172
CRP44	SAUAL/KIRITATI//SAUAL	Resistant	317.43	2.34898	309.705	13.5376	386.191	17.6225	243.083	24.2427	277.5	20.7666
CRP45	BAV92//IRENA/KAUZ/3/HUITES/4/FN/2*PASTOR/5/BAV92//IRENA/KAUZ/3/HUITES	Resistant	336.42	0.978754	264.347	28.4966	370.311	7.36909	255.75	9.24459	261.25	12.1578
CRP46	BABAX/LR39//BABAX/3/VORB/4/SUNCO/2*PASTOR	Resistant	273.09	4.15774	281.521	11.4654	323.843	3.5822	210.417	4.25131	258.75	14.459
CRP47	ATTILA*2/PBW65*2//MURGA	Resistant	293.7	4.98878	305.376	17.0361	371.088	5.061	225.917	8.58722	286.25	13.75
CRP48	WBLL1*2/KURUKU*2/5/REH/HARE//2*BCN/3/CROC_1/AE.SQUARROSA (213)//PGO/4/HUITES	Susceptible	284.4	4.08035	281.097	11.3652	351.383	10.3056	202.25	8.38227	295	14.0535
CRP49	KACHU #1/4/CROC_1/AE.SQUARROSA (205)//KAUZ/3/SASIA/5/KACHU	Resistant	322.98	5.75862	305.115	13.6001	370.408	7.36879	255.75	9.01457	293.75	15.9001
CRP50	SKAUZ*2/FCT´S´//VORB	Resistant	322.77	6.4625	298.46	15.7945	370.622	6.65317	236.75	10.3084	278.75	18.9159
CRP51	OPATA//SORA/AE.SQUARROSA (323)	Resistant	342.525	5.8821	370.255	18.4326	380.303	18.0921	263.25	4.87981	282.5	24.6221
CRP52	CNDO/R143//ENTE/MEXI_2/3/AEGILOPS SQUARROSA(TAUS)/4/WEAVER/5/PICUS/6/2 *PBW65/2*PASTOR	Resistant	294.6	2.21878	281.147	4.5777	340.259	4.96938	250.75	10.2792	258.75	14.1973
CRP53	SAUAL/KIRITATI//SAUAL	Resistant	343.11	1.09802	308.089	11.3232	370.362	4.60238	256	15.266	308.75	17.4732
CRP54	BABAX/KS93U76//BABAX/3/2*SOKOLL	Resistant	220.2	10.9068	269.539	7.70873	318.257	13.7131	213.25	15.8244	252.5	6.0208
CRP55	WBLL1*2/KUKUNA//AKURI #1	Susceptible	248.79	10.5235	205.219	8.37983	313.493	14.089	165.75	8.95614	263.75	14.5452
		MSD (0.05)	30.53		59.171		46.6		30.424		66.592
