# Supplementary material for: Natural Variation in Elicitation of Defense-Signaling Associates to Field Resistance Against the Spot Blotch Disease in Bread Wheat (Triticum aestivum L.)
Source: Front Plant Sci. 2018 May 16;9:636. doi: 10.3389/fpls.2018.00636 (PMC5964214; doi:10.3389/fpls.2018.00636)
Supplement: Supplementary file 5 [file Table_5.XLSX]

## Sheet: H2O2
Table S5. Accumulation of H2O2 (µM g-1 FW; A), SOD (unit g-1 FW; B) and MDA (µmol g-1 FW; C) in 55 CRP genotypes during spot blotch infection. Values are expressed as mean ± SD. ANOVA is used to compare each genotype across the time point with significant difference at P≤0.05. Red colors belong to susceptible genotypes.
A. Accumulation of H2O2 (µM g-1 FW) in 55 CRP lines during spot blotch infection.
Genotype	0hpi	12hpi	24hpi	48hpi	72hpi	P-value
Sonalika	22.80 ± 3.22	20.01 ± 1.91	15.99 ± 1.87	19.15 ± 1.22	18.86 ± 1.85	0.063
CRP2	14.93 ± 1.09	24.08 ± 1.27	18.64 ± 1.05	21.14 ± 1.44	16.45 ± 1.56	4.2e-05
CRP3	16.99 ± 1.36	23.09 ± 0.38	17.72 ± 0.89	19.30 ± 2.83	15.00 ± 0.47	0.001
Chirya.3	7.84 ± 1.56	27.78 ± 1.44	14.58 ± 1.47	18.70 ± 0.37	7.15 ± 1.47	6.19e-08
CRP5	25.34 ± 0.39	22.86 ± 2.08	24.87 ± 2.23	22.82 ± 2.62	16.65 ± 1.23	0.003
CRP6	12.27 ± 1.66	21.97 ± 2.04	19.91 ± 1.25	23.64 ± 1.23	15.07 ± 1.27	0.001
CRP7	16.77 ± 2.50	22.66 ± 2.17	16.81 ± 2.67	22.66 ± 0.68	20.83 ± 1.34	0.019
CRP8	12.03 ± 2.39	22.51 ± 0.98	19.08 ± 0.49	22.51 ± 1.51	12.76 ± 0.72	1.44e-05
CRP9	15.43 ± 2.02	21.32 ± 0.71	18.16 ± 0.79	19.74 ± 0.98	16.62 ± 1.67	0.002
CRP10	15.73 ± 3.77	20.06 ± 2.20	18.24 ± 0.34	20.06 ± 1.59	11.66 ± 1.02	0.005
CRP11	15.58 ± 1.98	23.49 ± 1.09	19.47 ± 1.47	23.49 ± 1.35	15.08 ± 2.70	0.001
CRP12	13.46 ± 1.14	28.70 ± 2.07	15.43 ± 1.85	15.47 ± 2.04	12.55 ± 0.75	1.91e-06
CRP13	20.02 ± 0.49	15.41 ± 0.85	18.80 ± 2.37	18.96 ± 0.57	16.88 ± 1.76	0.001
CRP14	12.82 ± 1.34	20.72 ± 2.26	14.11 ± 0.50	18.29 ± 3.37	11.83 ± 0.50	0.001
CRP15	10.20 ± 2.54	23.21 ± 1.66	14.04 ± 2.51	20.35 ± 1.78	20.87 ± 0.24	0.001
CRP16	9.01 ± 0.81	21.13 ± 0.94	14.16 ± 0.97	21.13 ± 1.07	19.02 ± 3.86	0.001
CRP17	14.22 ± 1.27	22.42 ± 1.16	17.05 ± 1.25	20.43 ± 1.10	16.42 ± 0.57	5.7e-05
CRP18	18.51 ± 1.54	26.64 ± 0.40	20.91 ± 1.40	26.02 ± 1.57	17.43 ± 0.42	1.54e-05
CRP19	19.04 ± 1.52	24.44 ± 1.12	23.83 ± 4.64	16.26 ± 0.89	16.71 ± 0.77	0.001
CRP20	19.70 ± 1.61	23.32 ± 0.54	22.33 ± 0.17	22.05 ± 2.59	13.24 ± 0.70	5.45e-05
CRP21	13.94 ± 1.84	33.60 ± 2.20	19.32 ± 1.59	24.11 ± 0.83	17.30 ± 0.65	2.2e-07
CRP22	14.21 ± 3.35	23.73 ± 2.39	18.21 ± 0.80	20.49 ± 2.01	15.50 ± 2.05	0.003
CRP23	24.27 ± 1.94	26.72 ± 2.58	30.93 ± 0.76	23.21 ± 3.03	23.21 ± 1.64	0.013
CIANO T79	19.10 ± 2.66	16.23 ± 2.97	16.13 ± 1.63	16.48 ± 3.34	14.66 ± 0.67	0.304
CRP25	12.43 ± 1.89	22.24 ± 2.06	15.14 ± 0.29	15.59 ± 2.23	13.11 ± 0.31	0.001
CRP26	15.80 ± 1.67	22.36 ± 0.70	19.98 ± 2.28	14.41 ± 0.75	12.96 ± 4.23	0.002
CRP27	10.95 ± 0.45	24.17 ± 0.99	13.38 ± 1.89	19.03 ± 0.83	15.48 ± 1.20	1.03e-06
CRP28	19.31 ± 1.36	24.33 ± 2.85	20.39 ± 1.86	22.03 ± 2.21	16.39 ± 1.66	0.008
CRP29	14.82 ± 2.75	21.96 ± 0.30	18.77 ± 1.63	21.84 ± 2.07	11.19 ± 0.82	6.44e-05
CRP30	16.17 ± 3.04	26.98 ± 2.48	18.09 ± 0.69	19.90 ± 0.75	17.85 ± 0.85	0.001
CRP31	23.71 ± 1.90	17.33 ± 3.11	22.17 ± 2.31	21.92 ± 1.74	16.62 ± 2.13	0.012
CRP32	13.82 ± 1.38	23.63 ± 0.24	14.50 ± 1.56	23.63 ± 1.34	18.00 ± 2.39	0.001
CRP33	14.26 ± 1.63	20.56 ± 0.86	16.43 ± 2.19	16.96 ± 4.12	14.06 ± 1.46	0.029
CRP34	14.80 ± 1.29	22.06 ± 1.53	15.51 ± 2.13	19.99 ± 1.48	17.02 ± 1.60	0.002
CRP35	17.24 ± 1.23	23.06 ± 1.75	19.00 ± 2.85	21.24 ± 2.77	15.94 ± 2.79	0.025
CRP36	17.22 ± 1.60	24.23 ± 0.59	20.09 ± 1.14	22.11 ± 2.50	20.48 ± 1.79	0.0004
Yangmai #6	13.36 ± 2.23	24.35 ± 2.01	19.84 ± 1.98	22.07 ± 1.57	12.05 ± 1.81	6.27e-05
CRP38	9.44 ± 0.60	23.79 ± 0.52	12.99 ± 1.76	21.19 ± 2.75	17.45 ± 3.39	0.001
CRP39	22.33 ± 2.84	10.02 ± 4.31	17.10 ± 0.69	19.82 ± 1.83	16.87 ± 0.53	0.001
CRP40	15.61 ± 1.46	25.06 ± 3.90	16.23 ± 0.63	21.18 ± 2.33	13.44 ± 3.45	0.002
CRP41	16.27 ± 0.40	17.17 ± 3.00	13.34 ± 1.71	17.17 ± 0.40	14.93 ± 2.62	0.335
CRP42	18.66 ± 2.95	27.62 ± 1.52	18.73 ± 0.71	27.62 ± 1.43	17.66 ± 0.24	8.96e-05
CRP43	19.21 ± 2.80	26.07 ± 0.36	21.31 ± 1.59	25.19 ± 1.18	16.87 ± 1.65	0.001
CRP44	11.66 ± 1.89	23.55 ± 0.81	15.22 ± 2.22	20.59 ± 1.88	16.59 ± 2.83	0.0003
CRP45	12.91 ± 0.88	23.19 ± 0.33	14.01 ± 1.25	23.46 ± 1.20	15.23 ± 1.11	5.08e-07
CRP46	15.48 ± 2.58	23.90 ± 1.35	16.78 ± 1.61	18.80 ± 0.11	14.12 ± 1.34	0.001
CRP47	12.66 ± 4.21	23.92 ± 0.73	18.07 ± 2.12	17.58 ± 0.80	16.18 ± 0.63	0.001
CRP48	31.00 ± 0.71	20.33 ± 1.86	26.81 ± 1.90	21.33 ± 1.60	17.33 ± 1.57	3.47e-05
CRP49	7.43 ± 1.91	23.69 ± 3.37	16.41 ± 0.08	22.95 ± 0.08	15.14 ± 2.54	7.53e-06
CRP50	19.59 ± 4.21	27.66 ± 2.26	20.27 ± 3.20	27.66 ± 1.03	16.47 ± 0.77	0.001
CRP51	8.07 ± 1.89	21.07 ± 0.53	16.04 ± 0.60	19.53 ± 3.39	16.81 ± 3.77	0.001
CRP52	14.16 ± 2.44	24.76 ± 3.46	17.49 ± 0.99	21.29 ± 2.06	16.41 ± 2.11	0.002
CRP53	19.16 ± 1.63	26.97 ± 3.08	26.63 ± 2.96	26.97 ± 2.03	14.87 ± 1.00	0.001
CRP54	14.14 ± 2.20	28.80 ± 1.31	17.16 ± 2.17	27.80 ± 1.84	19.09 ± 0.42	1.88e-05
CRP55	17.61 ± 1.71	16.95 ± 2.57	16.74 ± 1.13	16.30 ± 2.77	13.06 ± 1.11	0.004

## Sheet: SOD
B. Accumulation of SOD (Unit g-1 FW) in 55 CRP line during spot blotch infection. Values are expressed as mean ± SD. ANOVA is used to compare each genotype across the time point with significant difference at P≤0.05.
Genotype	0hpi	24hpi	48hpi	72hpi	P-value
Sonalika	0.42 ± 0.03	0.50 ± 0.01	0.56 ± 0.02	0.70 ± 0.06	0.001
CRP2	0.71 ± 0.11	0.64 ± 0.12	0.71 ± 0.10	0.88 ± 0.24	0.008
CRP3	0.56 ± 0.03	0.64 ± 0.08	0.68 ± 0.13	0.75 ± 0.16	0.091
Chirya.3	0.51 ± 0.09	0.85 ± 0.22	0.95 ± 0.15	0.94 ± 0.31	0.003
CRP5	0.34 ± 0.10	0.53 ± 0.23	0.66 ± 0.42	0.61 ± 0.29	0.551
CRP6	0.47 ± 0.05	0.49 ± 0.09	0.53 ± 0.05	0.74 ± 0.41	3.97e-05
CRP7	0.64 ± 0.07	0.63 ± 0.18	0.87 ± 0.17	0.98 ± 0.18	0.025
CRP8	0.62 ± 0.07	0.65 ± 0.12	0.95 ± 0.15	0.92 ± 0.01	0.007
CRP9	0.47 ± 0.05	0.55 ± 0.12	0.93 ± 0.05	1.06 ± 0.21	0.001
CRP10	0.47 ± 0.09	0.46 ± 0.07	0.76 ± 0.16	0.97 ± 0.14	2.64e-05
CRP11	0.52 ± 0.02	0.49 ± 0.07	0.71 ± 0.08	1.40 ± 0.38	5.51e-07
CRP12	0.33 ± 0.24	0.58 ± 0.07	0.72 ± 0.08	1.52 ± 0.07	4.5e-05
CRP13	0.48 ± 0.07	0.56 ± 0.04	0.66 ± 0.20	0.80 ± 0.60	0.26
CRP14	0.47 ± 0.06	0.58 ± 0.13	0.74 ± 0.27	0.86 ± 0.41	0.005
CRP15	0.47 ± 0.05	0.44 ± 0.07	0.81 ± 0.12	0.81 ± 0.09	3.58e-05
CRP16	0.63 ± 0.07	0.59 ± 0.12	0.79 ± 0.08	1.09 ± 0.21	6.66e-05
CRP17	0.59 ± 0.10	0.73 ± 0.09	0.81 ± 0.14	1.10 ± 0.14	0.005
CRP18	0.48 ± 0.05	0.72 ± 0.09	0.82 ± 0.03	1.15 ± 0.22	4.65e-05
CRP19	0.61 ± 0.02	0.68 ± 0.15	0.82 ± 0.10	1.29 ± 0.22	0.001
CRP20	0.49 ± 0.04	0.84 ± 0.09	0.90 ± 0.04	1.48 ± 0.05	5.41e-09
CRP21	0.53 ± 0.08	0.75 ± 0.13	0.86 ± 0.06	1.50 ± 0.02	0.001
CRP22	0.52 ± 0.12	0.90 ± 0.10	0.99 ± 0.18	1.14 ± 0.11	0.02
CRP23	0.51 ± 0.10	0.91 ± 0.19	0.91 ± 0.17	1.12 ± 0.28	0.001
CIANO T79	0.47 ± 0.06	0.64 ± 0.25	0.68 ± 0.28	0.74 ± 0.33	0.781
CRP25	0.54 ± 0.04	0.63 ± 0.17	0.67 ± 0.15	0.97 ± 0.39	0.001
CRP26	0.57 ± 0.11	0.82 ± 0.06	0.99 ± 0.02	1.48 ± 0.01	2.72e-05
CRP27	0.62 ± 0.04	0.94 ± 0.13	0.81 ± 0.03	1.30 ± 0.03	3.23e-06
CRP28	0.57 ± 0.08	0.94 ± 0.08	0.86 ± 0.04	1.33 ± 0.05	6.35e-06
CRP29	0.57 ± 0.10	0.99 ± 0.04	0.94 ± 0.03	1.35 ± 0.36	0.012
CRP30	0.55 ± 0.05	0.92 ± 0.04	0.95 ± 0.08	1.26 ± 0.06	3.65e-06
CRP31	0.56 ± 0.02	0.70 ± 0.17	0.67 ± 0.18	0.91 ± 0.43	0.164
CRP32	0.50 ± 0.05	0.65 ± 0.23	0.75 ± 0.11	1.15 ± 0.34	3.88e-05
CRP33	0.50 ± 0.08	0.87 ± 0.03	0.91 ± 0.10	1.10 ± 0.15	0.001
CRP34	0.53 ± 0.05	0.85 ± 0.12	0.91 ± 0.01	1.24 ± 0.10	0.001
CRP35	0.47 ± 0.10	0.82 ± 0.12	1.00 ± 0.11	1.27 ± 0.13	0.001
CRP36	0.45 ± 0.04	1.01 ± 0.07	0.94 ± 0.13	1.16 ± 0.12	0.001
Yangmai #6	0.62 ± 0.04	0.77 ± 0.25	0.93 ± 0.07	1.27 ± 0.30	4.31e-07
CRP38	0.54 ± 0.10	0.53 ± 0.13	0.78 ± 0.17	1.13 ± 0.18	4.88e-05
CRP39	0.50 ± 0.05	0.54 ± 0.07	0.63 ± 0.03	1.01 ± 0.03	1.87e-06
CRP40	0.56 ± 0.10	0.70 ± 0.14	0.91 ± 0.18	1.01 ± 0.07	0.001
CRP41	0.44 ± 0.10	0.87 ± 0.04	1.01 ± 0.13	1.05 ± 0.05	0
CRP42	0.59 ± 0.02	0.80 ± 0.04	0.99 ± 0.12	1.05 ± 0.06	1.95e-06
CRP43	0.44 ± 0.11	0.86 ± 0.12	1.01 ± 0.07	1.02 ± 0.13	0.001
CRP44	0.47 ± 0.08	0.64 ± 0.21	0.77 ± 0.15	0.96 ± 0.11	0.001
CRP45	0.63 ± 0.03	0.61 ± 0.07	0.66 ± 0.06	1.06 ± 0.05	0.001
CRP46	0.55 ± 0.01	0.68 ± 0.15	0.68 ± 0.03	0.97 ± 0.07	0.001
CRP47	0.50 ± 0.05	0.69 ± 0.06	0.80 ± 0.06	1.00 ± 0.08	2.64e-05
CRP48	0.43 ± 0.06	0.61 ± 0.13	0.75 ± 0.08	0.87 ± 0.15	0.003
CRP49	0.65 ± 0.04	0.66 ± 0.12	0.74 ± 0.14	1.01 ± 0.28	0.002
CRP50	0.50 ± 0.08	0.82 ± 0.08	0.88 ± 0.05	1.00 ± 0.16	0.008
CRP51	0.63 ± 0.06	0.75 ± 0.08	1.06 ± 0.11	0.96 ± 0.02	6.24e-05
CRP52	0.43 ± 0.13	0.70 ± 0.03	0.98 ± 0.05	0.96 ± 0.04	0.001
CRP53	0.50 ± 0.04	0.76 ± 0.06	1.04 ± 0.07	1.08 ± 0.10	2.1e-06
CRP54	0.44 ± 0.09	0.77 ± 0.07	1.14 ± 0.07	1.03 ± 0.14	0.001
CRP55	0.37 ± 0.05	0.64 ± 0.19	0.80 ± 0.24	0.77 ± 0.08	9.71e-05

## Sheet: MDA
C. Accumulation of MDA (µmol g-1 FW) in 55 CRP line during spot blotch infection. Values are expressed as mean ± SD. ANOVA is used to compare each genotype across the time point with significant difference at P≤0.05.
Genotype	0hpi	24hpi	48hpi	72hpi	P-value
Sonalika	0.45 ± 0.04	0.52 ± 0.05	0.60 ± 0.08	0.71 ± 0.04	0.002
CRP2	0.45 ± 0.06	0.57 ± 0.02	0.60 ± 0.04	0.67 ± 0.05	0.003
CRP3	0.50 ± 0.04	0.59 ± 0.01	0.64 ± 0.02	0.72 ± 0.02	8.67e-05
Chirya.3	0.48 ± 0.03	0.49 ± 0.07	0.52 ± 0.05	0.64 ± 0.06	0.021
CRP5	0.56 ± 0.05	0.63 ± 0.02	0.71 ± 0.02	0.95 ± 0.04	4.22e-06
CRP6	0.55 ± 0.03	0.58 ± 0.06	0.58 ± 0.03	0.66 ± 0.01	0.028
CRP7	0.50 ± 0.03	0.56 ± 0.05	0.58 ± 0.05	0.67 ± 0.03	0.005
CRP8	0.51 ± 0.08	0.55 ± 0.03	0.61 ± 0.04	0.67 ± 0.05	0.033
CRP9	0.46 ± 0.06	0.59 ± 0.01	0.61 ± 0.04	0.71 ± 0.04	0.001
CRP10	0.48 ± 0.08	0.59 ± 0.04	0.62 ± 0.01	0.71 ± 0.04	0.002
CRP11	0.48 ± 0.04	0.61 ± 0.03	0.63 ± 0.01	0.67 ± 0.01	9.53e-05
CRP12	0.57 ± 0.02	0.62 ± 0.04	0.69 ± 0.08	0.71 ± 0.01	0.018
CRP13	0.55 ± 0.01	0.61 ± 0.01	0.80 ± 0.05	0.89 ± 0.05	9.83e-06
CRP14	0.54 ± 0.02	0.60 ± 0.04	0.61 ± 0.03	0.74 ± 0.03	0.001
CRP15	0.50 ± 0.05	0.55 ± 0.05	0.63 ± 0.06	0.73 ± 0.03	0.003
CRP16	0.51 ± 0.04	0.64 ± 0.02	0.64 ± 0.03	0.63 ± 0.03	0.001
CRP17	0.55 ± 0.04	0.58 ± 0.06	0.62 ± 0.05	0.65 ± 0.04	0.167
CRP18	0.46 ± 0.05	0.55 ± 0.03	0.59 ± 0.04	0.60 ± 0.07	0.036
CRP19	0.52 ± 0.01	0.58 ± 0.02	0.66 ± 0.04	0.64 ± 0.02	0.001
CRP20	0.53 ± 0.02	0.60 ± 0.02	0.63 ± 0.06	0.70 ± 0.08	0.028
CRP21	0.48 ± 0.04	0.63 ± 0.00	0.68 ± 0.04	0.71 ± 0.08	0.002
CRP22	0.55 ± 0.02	0.61 ± 0.05	0.67 ± 0.01	0.67 ± 0.01	0.002
CRP23	0.51 ± 0.05	0.58 ± 0.05	0.66 ± 0.03	0.68 ± 0.06	0.008
CIANO T79	0.55 ± 0.05	0.63 ± 0.03	0.75 ± 0.04	0.82 ± 0.02	7.01e-05
CRP25	0.50 ± 0.05	0.57 ± 0.08	0.68 ± 0.05	0.73 ± 0.04	0.004
CRP26	0.43 ± 0.01	0.54 ± 0.05	0.61 ± 0.05	0.72 ± 0.05	0.001
CRP27	0.48 ± 0.06	0.61 ± 0.03	0.63 ± 0.03	0.73 ± 0.04	0.001
CRP28	0.52 ± 0.03	0.53 ± 0.02	0.61 ± 0.05	0.69 ± 0.03	0.001
CRP29	0.48 ± 0.04	0.63 ± 0.03	0.67 ± 0.02	0.70 ± 0.06	0.001
CRP30	0.50 ± 0.03	0.55 ± 0.06	0.73 ± 0.03	0.77 ± 0.03	6.57e-05
CRP31	0.52 ± 0.04	0.67 ± 0.01	0.75 ± 0.06	0.91 ± 0.06	5.53e-05
CRP32	0.48 ± 0.04	0.63 ± 0.04	0.66 ± 0.03	0.71 ± 0.02	0.001
CRP33	0.37 ± 0.07	0.52 ± 0.02	0.66 ± 0.03	0.68 ± 0.03	0.001
CRP34	0.41 ± 0.06	0.60 ± 0.03	0.68 ± 0.05	0.73 ± 0.03	7.63e-05
CRP35	0.52 ± 0.02	0.61 ± 0.05	0.67 ± 0.01	0.73 ± 0.08	0.003
CRP36	0.57 ± 0.01	0.61 ± 0.02	0.66 ± 0.02	0.68 ± 0.04	0.002
Yangmai #6	0.50 ± 0.06	0.62 ± 0.04	0.68 ± 0.03	0.70 ± 0.01	0.001
CRP38	0.40 ± 0.05	0.51 ± 0.02	0.62 ± 0.04	0.68 ± 0.03	4.37e-05
CRP39	0.54 ± 0.04	0.63 ± 0.05	0.66 ± 0.07	0.69 ± 0.01	0.025
CRP40	0.45 ± 0.11	0.55 ± 0.04	0.69 ± 0.03	0.70 ± 0.03	0.003
CRP41	0.48 ± 0.04	0.53 ± 0.07	0.61 ± 0.04	0.72 ± 0.07	0.004
CRP42	0.52 ± 0.07	0.58 ± 0.01	0.64 ± 0.09	0.61 ± 0.07	0.213
CRP43	0.50 ± 0.02	0.53 ± 0.05	0.61 ± 0.05	0.68 ± 0.09	0.016
CRP44	0.43 ± 0.07	0.54 ± 0.06	0.66 ± 0.00	0.67 ± 0.04	0.001
CRP45	0.52 ± 0.01	0.53 ± 0.06	0.65 ± 0.05	0.66 ± 0.07	0.022
CRP46	0.54 ± 0.03	0.57 ± 0.07	0.68 ± 0.01	0.67 ± 0.06	0.013
CRP47	0.47 ± 0.06	0.65 ± 0.03	0.72 ± 0.01	0.71 ± 0.03	0.001
CRP48	0.51 ± 0.05	0.56 ± 0.02	0.88 ± 0.07	0.92 ± 0.09	5.69e-05
CRP49	0.42 ± 0.11	0.52 ± 0.02	0.67 ± 0.02	0.67 ± 0.05	0.002
CRP50	0.46 ± 0.07	0.56 ± 0.02	0.69 ± 0.09	0.77 ± 0.01	0.001
CRP51	0.51 ± 0.02	0.60 ± 0.01	0.66 ± 0.04	0.72 ± 0.08	0.004
CRP52	0.49 ± 0.04	0.53 ± 0.05	0.71 ± 0.02	0.75 ± 0.05	0.001
CRP53	0.35 ± 0.11	0.53 ± 0.04	0.57 ± 0.10	0.76 ± 0.02	0.002
CRP54	0.44 ± 0.07	0.53 ± 0.04	0.69 ± 0.01	0.76 ± 0.04	0.001
CRP55	0.49 ± 0.01	0.65 ± 0.01	0.69 ± 0.01	0.88 ± 0.03	2.84e-08
