# Supplementary material for: Natural Variation in Elicitation of Defense-Signaling Associates to Field Resistance Against the Spot Blotch Disease in Bread Wheat (Triticum aestivum L.)
Source: Front Plant Sci. 2018 May 16;9:636. doi: 10.3389/fpls.2018.00636 (PMC5964214; doi:10.3389/fpls.2018.00636)
Supplement: Supplementary file 6 [file Table_6.XLSX]

## Sheet: Sheet1
Supplementary Table S6. Salicylic acid (SA) content (µg g-1 FW) in 55 CRP genotypes during spot blotch infection. Values are expressed as mean ± SD. ANOVA was conducted and comparison within a genotype across the time points are presented with significant difference at P≤0.05. Red colors belong to susceptible genotypes
Genotypes	0 hpi	12 hpi	24 hpi	P-value
Sonalika	31.22 ± 7.25	45.28 ± 4.83	41.93 ± 7.15	0.0849
CRP2	22.65 ± 2.40	81.39 ± 6.03	64.43 ± 27.00	0.0106
CRP3	24.29 ± 2.76	79.92 ± 4.22	70.73 ± 7.71	<0.0001
Chirya.3	34.07 ± 9.23	70.00 ± 5.61	54.74 ± 20.84	0.047
CRP5	22.16 ± 2.70	32.70 ± 8.33	35.24 ± 3.84	0.0003
CRP6	29.78 ± 6.98	68.55 ± 15.43	65.57 ± 10.99	0.3266
CRP7	30.72 ± 6.02	67.56 ± 3.91	69.49 ± 12.36	0.0017
CRP8	23.69 ± 3.38	73.43 ± 3.52	76.16 ± 10.54	0.0399
CRP9	22.57 ± 5.31	54.48 ± 2.78	57.02 ± 6.69	0.1417
CRP10	29.33 ± 7.79	70.78 ± 11.90	77.33 ± 10.98	0.0026
CRP11	27.60 ± 12.32	63.35 ± 6.17	47.44 ± 13.45	0.8252
CRP12	32.77 ± 13.01	74.50 ± 6.46	92.32 ± 5.87	0.933
CRP13	28.68 ± 4.05	35.86 ± 5.87	40.91 ± 14.68	0.5057
CRP14	25.76 ± 6.13	52.70 ± 1.78	79.59 ± 26.29	0.0892
CRP15	28.39 ± 7.20	68.12 ± 3.66	97.94 ± 7.95	0.0189
CRP16	27.31 ± 11.57	49.62 ± 9.51	71.95 ± 17.81	0.5917
CRP17	26.62 ± 4.41	73.30 ± 3.66	56.62 ± 8.28	0.0109
CRP18	32.97 ± 9.37	63.03 ± 18.35	74.66 ± 15.84	0.2965
CRP19	29.87 ± 3.36	71.70 ± 11.37	58.51 ± 10.37	0.2071
CRP20	22.51 ± 1.30	76.11 ± 4.28	91.74 ± 15.01	0.0002
CRP21	27.79 ± 4.48	66.93 ± 3.18	69.37 ± 14.66	0.071
CRP22	29.38 ± 4.75	77.20 ± 2.96	62.27 ± 8.21	0.0536
CRP23	18.79 ± 5.16	58.91 ± 14.24	78.98 ± 10.42	0.8829
CIANO T79	34.47 ± 4.45	45.44 ± 3.50	41.62 ± 5.11	0.1026
CRP25	27.08 ± 5.00	69.50 ± 2.41	50.91 ± 12.25	0.0575
CRP26	23.61 ± 3.33	62.07 ± 16.38	71.57 ± 2.84	0.3807
CRP27	25.57 ± 4.73	59.17 ± 12.06	77.05 ± 11.19	0.2739
CRP28	23.21 ± 5.02	68.33 ± 4.46	67.32 ± 3.00	0.0089
CRP29	25.42 ± 8.67	66.30 ± 4.19	64.38 ± 0.88	0.1293
CRP30	25.09 ± 10.10	60.04 ± 4.60	74.51 ± 27.95	0.0323
CRP31	27.08 ± 5.52	37.59 ± 9.43	44.81 ± 6.77	0.7024
CRP32	27.28 ± 2.63	54.11 ± 1.44	74.79 ± 9.04	0.0151
CRP33	29.99 ± 5.09	52.84 ± 12.68	70.12 ± 18.21	0.2013
CRP34	39.89 ± 5.12	84.52 ± 26.89	61.41 ± 8.64	0.8121
CRP35	28.52 ± 5.30	71.02 ± 3.00	63.86 ± 17.93	0.5701
CRP36	23.03 ± 4.29	73.53 ± 4.34	70.19 ± 28.25	0.2767
Yangmai #6	33.13 ± 3.90	62.06 ± 5.83	63.75 ± 18.48	0.5424
CRP38	29.94 ± 3.54	62.71 ± 7.22	53.99 ± 1.74	0.8602
CRP39	27.01 ± 3.47	34.58 ± 5.32	39.09 ± 7.72	0.019
CRP40	18.50 ± 2.96	57.79 ± 16.45	82.45 ± 7.15	0.0009
CRP41	26.87 ± 3.00	58.03 ± 13.94	83.89 ± 5.25	0.0217
CRP42	30.12 ± 2.33	73.72 ± 6.53	74.18 ± 15.26	0.1651
CRP43	20.81 ± 3.39	65.27 ± 8.17	65.88 ± 23.41	0.1661
CRP44	31.85 ± 7.15	93.79 ± 47.18	78.19 ± 8.29	0.2398
CRP45	16.68 ± 0.44	75.52 ± 3.38	60.03 ± 7.21	0.5656
CRP46	23.37 ± 12.62	69.87 ± 1.95	39.62 ± 6.11	0.8806
CRP47	30.02 ± 5.24	68.26 ± 12.50	78.61 ± 15.33	0.4536
CRP48	18.31 ± 5.20	27.90 ± 24.22	29.57 ± 1.99	0.0019
CRP49	34.05 ± 13.79	73.79 ± 3.38	64.63 ± 3.50	0.1619
CRP50	18.81 ± 7.95	41.32 ± 12.99	82.28 ± 18.36	0.0037
CRP51	25.35 ± 2.95	69.97 ± 4.16	76.64 ± 21.80	0.7753
CRP52	30.12 ± 7.18	73.27 ± 6.98	92.04 ± 2.44	0.0003
CRP53	26.21 ± 12.62	67.15 ± 12.39	62.30 ± 22.23	0.4395
CRP54	31.31 ± 3.46	59.40 ± 16.05	71.90 ± 24.33	0.1133
CRP55	23.96 ± 9.82	35.51 ± 4.28	44.23 ± 3.59	0.733
